# Supplementary material for: Proximity labeling of DAF-16 FOXO highlights aging regulatory proteins
Source: Nat Commun. 2025 Dec 11;16:11355. doi: 10.1038/s41467-025-66409-0 (PMC12727705; doi:10.1038/s41467-025-66409-0)
Supplement: Supplementary file 3 — Supplementary Dataset 1 [file 41467_2025_66409_MOESM3_ESM.xlsx]

## Sheet: info
Raw Files (sorted by the measurement order)	Percentage of sample analyzed on LCMS	Measurement finished at	Condition	replicate	batch correction
20220316_E2_RSLC2_Artan_deBono_MPLGmbH_Academic_D16_17c5p.raw	0.175	2022-03-16 17:28:13	D16	1	1
20220316_E2_RSLC2_Artan_deBono_MPLGmbH_Academic_D16D2_40p.raw	0.4	2022-03-16 21:33:33	D16D2	1	1
20220316_E2_RSLC2_Artan_deBono_MPLGmbH_Academic_M_45p.raw	0.45	2022-03-17 12:49:49	M	1	1
20220413_E2_RSLC2_Artan_deBono_MPLGmbH_Academic_D16_S2_20p.raw	0.2	2022-04-13 19:21:40	D16	2	2
20220413_E2_RSLC2_Artan_deBono_MPLGmbH_Academic_D16D2_S2_16c5p.raw	0.165	2022-04-13 23:27:00	D16D2	2	2
20220413_E2_RSLC2_Artan_deBono_MPLGmbH_Academic_M_S2_31c5p.raw	0.315	2022-04-14 18:48:47	M	2	2
20220531_E2_RSLC2_Artan_deBono_MPLGmbH_Academic_D16-S3_s7_19c2p.raw	0.192	2022-05-31 15:38:22	D16	3	3
20220531_E2_RSLC2_Artan_deBono_MPLGmbH_Academic_D16D2-S3_s8_34c3p.raw	0.343	2022-05-31 19:44:04	D16D2	3	3
20220531_E2_RSLC2_Artan_deBono_MPLGmbH_Academic_M-S3_s13_91c8p.raw	0.918	2022-06-01 19:12:54	M	3	3
Data processing
DB search: MaxQuant 2.1.0.0, 2022.02_UP000001940_6239_Caenorhabditis_elegans_1protein_per_gene.fasta + contaminant DB
Search parameters: standard, trypsin/P, with oxidation(M) as variable, and carbamidomethylation (C) as fixed modification, match between runs only within batch, all data filtered at 1% PSM+protein+site FDR; reverse hits were removed.
Missing LFQ values were imputed in log space by drawing random values from a normal distribution (estimated from sample LFQ intensity distribution and shifted by -1.8 standard devations with a width of 0.3 standard deviations) after filtering out contaminants and proteins with less than 2 razor &unique peptides. For pairwise comparison the log2 fold change and mean LFQ were calculated and plotted…
Strain	Genotype
WT	pod-2(syb1772) II; mccc-1(syb1666) IV; pyc-1(syb1680) V; pcca-1(syb1626) X
daf-16-TbID	daf-16(db1395[daf-16::TurboID::mNeongreen::3xFLAG]) I; pod-2(syb1772) II; mccc-1(syb1666) IV; pyc-1(syb1680) V; pcca-1(syb1626) X
daf-2; daf-16-TbID	daf-16(db1395[daf-16::TurboID::mNeongreen::3xFLAG]) I; pod-2(syb1772) II; daf-2(e1370) III; mccc-1(syb1666) IV; pyc-1(syb1680) V; pcca-1(syb1626) X

## Sheet: proteinGroups_DAF-16interactome
												MS/MS count										Log2 (raw intensity)										Log2 (normalized intensity) imputed									Comparative analysis
Protein IDs	Protein names	Gene names	Fasta headers	Number of proteins	Peptides	Razor + unique peptides	Unique peptides	Sequence coverage [%]	Mol. weight [kDa]	Q-value	Score	Total	daf-16-TbID_1	daf-16-TbID_2	daf-16-TbID_3	daf-2; daf-16-TbID_1	daf-2; daf-16-TbID_2	daf-2; daf-16-TbID_3	WT_1	WT_2	WT_3	Total	daf-16-TbID_1	daf-16-TbID_2	daf-16-TbID_3	daf-2; daf-16-TbID_1	daf-2; daf-16-TbID_2	daf-2; daf-16-TbID_3	WT_1	WT_2	WT_3	norm imp intensity daf-16-TbID_1	norm imp intensity daf-16-TbID_2	norm imp intensity daf-16-TbID_3	norm imp intensity daf-2; daf-16-TbID_1	norm imp intensity daf-2; daf-16-TbID_2	norm imp intensity daf-2; daf-16-TbID_3	norm imp intensity WT_1	norm imp intensity WT_2	norm imp intensity WT_3	logFC_daf-16-TbID_vs_WT	AveExpr_daf-16-TbID_vs_WT	P.Value_daf-16-TbID_vs_WT	adj.P.Val_daf-16-TbID_vs_WT	logFC_daf-2; daf-16-TbID_vs_WT	AveExpr_daf-2; daf-16-TbID_vs_WT	P.Value_daf-2; daf-16-TbID_vs_WT	adj.P.Val_daf-2; daf-16-TbID_vs_WT	logFC_daf-2; daf-16-TbID_vs_daf-16-TbID
Q09477	Zinc finger protein dpff-1	dpff-1	sp|Q09477|DPFF1_CAEEL Zinc finger protein dpff-1 OS=Caenorhabditis elegans OX=6239 GN=dpff-1 PE=2 SV=2	1	13	13	13	45.4	42.418	0	73.312	22	1	0	0	10	2	9	0	0	0	28.976	21.3478	20.8482	23.1871	27.5028	24.7687	26.9996				19.4243	20.4615	20.8219	25.6059	23.9906	24.8444	19.9384	19.3925	19.1624	0.738157	19.8668	0.178462	0.287657	5.31588	22.1557	9.37061e-06	0.000153646	4.57772
Q9N4C3	XPC (Xeroderma Pigmentosum group C) DNA repair gene homolog	xpc-1	tr|Q9N4C3|Q9N4C3_CAEEL XPC (Xeroderma Pigmentosum group C) DNA repair gene homolog OS=Caenorhabditis elegans OX=6239 GN=xpc-1 PE=1 SV=2	1	20	20	20	21	127.56	0	63.005	36	1	1	1	14	8	11	0	0	0	29.0697	23.2414	23.5042	23.7488	27.1661	26.4	26.8105	17.8039	21.3021	21.3525	20.3256	20.5366	20.6637	25.4563	24.2171	25.1902	17.1013	19.4767	19.7413	1.73554	19.6409	0.0241933	0.0657683	6.18143	21.8638	5.66126e-05	0.00048732	4.44589
V6CLN5	Zinc Finger and Homeobox	zfh-2	tr|V6CLN5|V6CLN5_CAEEL Zinc Finger and Homeobox OS=Caenorhabditis elegans OX=6239 GN=zfh-2 PE=1 SV=1	1	36	36	36	27.3	180.57	0	162.66	71	1	0	1	25	15	29	0	0	0	30.523	23.8661	24.501	24.7266	28.2716	27.8706	28.4338				20.8896	21.348	22.012	25.5824	26.1958	25.8044	19.1604	20.3971	20.2513	1.48029	20.6764	0.0267632	0.0708964	5.92463	22.8986	9.55507e-07	3.59876e-05	4.44435
G4SGI5	Oocyte Excluded Factor	oef-1	tr|G4SGI5|G4SGI5_CAEEL Oocyte Excluded Factor OS=Caenorhabditis elegans OX=6239 GN=oef-1 PE=1 SV=3	1	6	6	6	20.9	42.948	0	15.869	10	0	0	0	4	1	5	0	0	0	27.276		20.8776	19.6823	26.3154	20.8085	25.0856		18.5509	17.9038	19.7011	21.0685	18.9473	24.9998	22.5621	25.43	18.5991	19.3893	18.9089	0.939853	19.4357	0.101265	0.190322	5.36486	21.6482	0.000150476	0.00097062	4.42501
O45133	MADF domain-containing protein	madf-11	tr|O45133|O45133_CAEEL MADF domain-containing protein OS=Caenorhabditis elegans OX=6239 GN=madf-11 PE=1 SV=3	1	12	12	12	30.4	58.256	0	50.806	20	0	0	0	6	3	11	0	0	0	27.915	22.2995		20.4266	25.9202	24.5961	26.4137				19.837	20.079	18.1864	23.828	22.9349	24.49	18.7829	20.1968	18.6793	0.147768	19.2936	0.791091	0.851451	4.53129	21.4853	0.000166706	0.0010413	4.38352
P30630;CON__tr|G3MYZ3|G3MYZ3_BOVIN	Protein lin-9	lin-9	sp|P30630|LIN9_CAEEL Protein lin-9 OS=Caenorhabditis elegans OX=6239 GN=lin-9 PE=1 SV=3	2	8	8	8	16.8	73.332	0	31.125	18	1	0	1	6	2	8	0	0	0	27.8553	21.6351	22.207	19.5705	26.1216	24.6482	26.0867		21.9726		20.0547	21.4508	18.6205	25.0703	23.4844	24.6883	17.9344	21.6935	19.9773	0.173598	19.9552	0.851131	0.897616	4.54593	22.1414	0.00149392	0.00553346	4.37234
G5EEY5	HMG box domain-containing protein	pbrm-1	tr|G5EEY5|G5EEY5_CAEEL HMG box domain-containing protein OS=Caenorhabditis elegans OX=6239 GN=pbrm-1 PE=1 SV=1	1	45	45	45	27.2	216.65	0	174.02	88	4	1	4	37	12	29	0	1	0	30.9168	25.1684	23.2104	26.5491	29.1761	27.1683	28.589	18.7082	21.3301	25.25	22.5498	21.3162	23.2801	27.3997	26.0649	26.2761	17.173	19.055	18.5457	4.12411	20.3199	0.000336959	0.00276845	8.32234	22.4191	2.11965e-06	5.67826e-05	4.19822
P53016	Replication factor C subunit 4	rfc-4	sp|P53016|RFC4_CAEEL Replication factor C subunit 4 OS=Caenorhabditis elegans OX=6239 GN=rfc-4 PE=1 SV=1	1	10	10	10	31.4	37.705	0	17.006	14	0	0	1	7	0	6	0	0	0	27.1466	18.4035		22.8869	25.9822	22.2875	24.6984			20.406	17.2871	18.9687	20.5773	24.6181	21.084	23.4983	20.001	19.6438	19.1345	-0.648727	19.2687	0.400088	0.520142	3.47371	21.3299	0.00287285	0.00917575	4.12244
Q9U263;Q95XE2	Histone-lysine N-methyltransferase set-26	set-26	sp|Q9U263|SET26_CAEEL Histone-lysine N-methyltransferase set-26 OS=Caenorhabditis elegans OX=6239 GN=set-26 PE=1 SV=3	2	14	14	4	12.2	181.66	0	97.484	28	1	3	0	11	7	5	1	0	0	30.9062	25.7536	25.5446	22.3437	29.8194	27.6307	27.2075	23.6668	21.3978	20.2292	23.8366	25.276	22.4806	28.9441	27.9672	26.908	23.0895	22.2479	21.2518	1.66799	23.0304	0.0448601	0.104372	5.74338	25.0681	2.07614e-06	5.67826e-05	4.07539
P34447	Zinc finger protein zfp-1	zfp-1	sp|P34447|ZFP1_CAEEL Zinc finger protein zfp-1 OS=Caenorhabditis elegans OX=6239 GN=zfp-1 PE=1 SV=2	1	13	13	13	21.3	92.189	0	48.264	28	1	1	1	9	4	12	0	0	0	29.989	23.2038	20.8219	24.0694	27.2006	25.8318	27.4633			21.4091	23.2703	20.4278	23.1887	26.2987	26.2143	26.5583	19.2359	19.0392	24.4565	1.38505	21.603	0.319878	0.442318	5.44661	23.6338	0.00162238	0.0058648	4.06155
Q09242	BCL7-like protein	bcl-7	sp|Q09242|BCL7_CAEEL BCL7-like protein OS=Caenorhabditis elegans OX=6239 GN=bcl-7 PE=2 SV=1	1	2	2	2	14.4	16.668	0.0071836	2.2963	3	0	0	0	2	0	1	0	0	0	26.6802				25.254		24.7543				20.1556	18.7153	19.8177	24.8673	21.2484	24.5833	18.8519	19.3667	18.8568	0.53771	19.294	0.260582	0.379646	4.54116	21.2957	0.00118689	0.00463502	4.00345
U4PCM1	pre-mRNA 3 end processing protein pfs-2	pfs-2	sp|U4PCM1|WDR33_CAEEL pre-mRNA 3 end processing protein pfs-2 OS=Caenorhabditis elegans OX=6239 GN=pfs-2 PE=1 SV=2	1	11	11	11	18.8	90.056	0	38.021	17	0	1	1	5	2	8	0	0	0	27.8402			21.8862	26.0203	24.0086	26.5184			15.4846	21.1806	19.6255	20.6105	24.8899	22.7173	25.5919	19.7691	19.9473	19.3853	0.771618	20.0864	0.167877	0.274079	4.69912	22.0501	0.000246986	0.00138838	3.9275
Q19972	Chromo domain-containing protein cec-4	cec-4	sp|Q19972|CEC4_CAEEL Chromo domain-containing protein cec-4 OS=Caenorhabditis elegans OX=6239 GN=cec-4 PE=1 SV=1	1	9	9	9	33	31.071	0	64.97	21	0	1	0	8	3	9	0	0	0	28.3721		21.392	22.5698	26.1691	24.1506	27.0841		18.2719		19.0857	21.3433	20.5041	24.5362	23.1373	24.7029	19.9301	19.1072	19.4984	0.799118	19.9115	0.227065	0.344263	4.61352	21.8187	3.47618e-05	0.000349826	3.8144
Q18508	Protein mel-28	mel-28	sp|Q18508|MEL28_CAEEL Protein mel-28 OS=Caenorhabditis elegans OX=6239 GN=mel-28 PE=1 SV=2	1	18	18	18	14.1	200.84	0	70.82	33	0	0	3	8	7	14	1	0	0	28.1679	23.7992	20.0774	24.0119	25.4988	25.4872	26.5045	21.9145	20.2634	18.3005	21.121	18.5303	21.523	23.6109	24.2199	24.5378	19.7351	18.5111	17.5861	1.78066	19.5011	0.0546937	0.121103	5.51205	21.3668	4.44001e-05	0.000415518	3.73139
Q9N4G4	Mediator of RNA polymerase II transcription subunit 1.1	sop-3	sp|Q9N4G4|MED1_CAEEL Mediator of RNA polymerase II transcription subunit 1.1 OS=Caenorhabditis elegans OX=6239 GN=sop-3 PE=1 SV=2	1	22	22	22	20.5	164.55	0	93.02	36	1	2	1	8	5	19	0	0	0	29.222	22.341	23.6073	23.459	27.3373	25.6904	27.3639	20.0487		19.4124	20.8668	22.489	21.6665	25.7707	24.4655	25.7046	19.3064	19.639	18.8326	2.41476	20.4667	0.00222749	0.0105917	6.05425	22.2865	4.81137e-06	9.94699e-05	3.63949
A0A0K3ASG1	Uncharacterized protein	CELE_F33E11.2	tr|A0A0K3ASG1|A0A0K3ASG1_CAEEL Uncharacterized protein OS=Caenorhabditis elegans OX=6239 GN=CELE_F33E11.2 PE=4 SV=1	1	4	4	4	16.7	30.522	0	11.468	7	0	0	0	2	1	4	0	0	0	26.5724				24.8746	23.2291	24.2479				19.6464	20.1069	20.332	24.2305	23.4189	23.0852	19.5064	20.1425	18.4488	0.662522	19.6972	0.219713	0.335793	4.21232	21.4721	9.98413e-05	0.000726141	3.5498
Q95QG8	RNA polymerase II subunit A C-terminal domain phosphatase	fcp-1	sp|Q95QG8|FCP1_CAEEL RNA polymerase II subunit A C-terminal domain phosphatase OS=Caenorhabditis elegans OX=6239 GN=fcp-1 PE=1 SV=2	1	14	14	14	27.9	74.412	0	113.85	35	0	1	3	11	8	11	0	1	0	29.7649		22.9384	24.1241	27.0958	26.7274	27.9375		22.9199	20.1447	21.2397	23.0491	23.8163	26.2741	26.1305	26.3463	19.2322	23.2601	22.2203	1.13081	22.1363	0.267478	0.387171	4.67943	23.9106	0.000520656	0.00245424	3.54862
O44734	Uncharacterized protein	CELE_F57B10.8	tr|O44734|O44734_CAEEL Uncharacterized protein OS=Caenorhabditis elegans OX=6239 GN=CELE_F57B10.8 PE=1 SV=1	1	6	6	6	22	31.58	0	22.447	9	0	0	0	4	2	3	0	0	0	27.2693			21.2182	25.2304	23.3337	25.7349				20.0286	19.7669	21.0946	24.1577	22.8888	24.3454	20.5606	19.3347	17.9404	1.01808	19.7876	0.180281	0.289729	4.51871	21.5379	0.000321273	0.00168915	3.50062
E9P861	PHD-type domain-containing protein	taf-3	tr|E9P861|E9P861_CAEEL PHD-type domain-containing protein OS=Caenorhabditis elegans OX=6239 GN=taf-3 PE=1 SV=1	1	23	23	23	22.8	115.57	0	90.651	46	1	0	0	14	11	20	0	0	0	29.3818	22.686	23.6571	24.0708	26.9904	26.7093	27.6402				20.8655	21.7153	21.2613	24.9343	24.6369	24.7719	17.7181	20.6068	19.0145	2.16759	20.1969	0.0109248	0.0364863	5.66791	21.9471	5.5566e-05	0.0004848	3.50032
G5EET8	PUD1_2 domain-containing protein	pud-1.2	tr|G5EET8|G5EET8_CAEEL PUD1_2 domain-containing protein OS=Caenorhabditis elegans OX=6239 GN=pud-1.2 PE=1 SV=1	1	7	7	7	49.7	17.184	0	27.535	16	3	0	0	5	2	6	0	0	0	28.2687	24.6271		20.2974	27.2182	23.2963	26.6863			19.8573	23.8043	20.8239	20.8681	25.3666	24.3191	26.2961	19.0471	19.836	21.1152	1.83268	20.9158	0.0861407	0.169168	5.32785	22.6634	2.76346e-05	0.000301209	3.49517
G5EFS5;Q9N5T2	Uncharacterized protein;Uncharacterized protein	CELE_F45D11.15	tr|G5EFS5|G5EFS5_CAEEL Uncharacterized protein OS=Caenorhabditis elegans OX=6239 GN=CELE_F45D11.15 PE=4 SV=1;tr|Q9N5T2|Q9N5T2_CAEEL Uncharacterized protein OS=Caenorhabditis elegans OX=6239 GN=CELE_F45D11.14 PE=1 SV=1	2	27	27	27	47.1	58.554	0	132.8	152	18	4	11	25	25	31	12	13	13	32.4358	27.7398	25.12	27.3083	30.5724	30.4959	30.705	26.5231	27.0298	27.4804	25.0528	23.2828	24.4251	27.4755	28.0191	27.6684	24.8677	25.2872	25.2989	-0.897706	24.7024	0.0751565	0.153228	2.56972	26.4361	9.8216e-07	3.64348e-05	3.46743
P91453	Uncharacterized protein	CELE_T19B4.5	tr|P91453|P91453_CAEEL Uncharacterized protein OS=Caenorhabditis elegans OX=6239 GN=CELE_T19B4.5 PE=1 SV=1	1	8	8	8	29.5	45.823	0	46.377	13	0	0	0	2	2	9	0	0	0	27.3901	21.078	22.7809		24.2907	24.2654	26.3715				20.6473	22.482	19.5117	23.6843	23.8179	25.4727	19.0866	20.4388	20.3875	0.90932	20.4257	0.257645	0.37768	4.35397	22.148	0.000100026	0.000726141	3.44465
G5EDF0	Grainyhead-like protein 1 homolog	grh-1	sp|G5EDF0|GRH1_CAEEL Grainyhead-like protein 1 homolog OS=Caenorhabditis elegans OX=6239 GN=grh-1 PE=2 SV=1	1	10	10	10	21.7	64.051	0	35.175	16	0	1	0	3	1	11	0	0	0	27.6676	19.9189	21.2499	21.0272	24.5845	23.2205	26.3063				18.7397	20.5518	19.6796	22.8006	21.7632	24.7005	19.3847	18.1568	19.2547	0.724963	19.2945	0.225907	0.342812	4.15606	21.0101	0.000420406	0.0020644	3.43109
Q4JFH9	CREB homolog crh-2	crh-2	sp|Q4JFH9|CRH2_CAEEL CREB homolog crh-2 OS=Caenorhabditis elegans OX=6239 GN=crh-2 PE=2 SV=3	1	6	6	6	13.7	39.569	0	15.741	11	0	0	0	6	1	4	0	0	0	26.9884	21.4312	20.7485	19.6684	26.1375	22.097	24.7197				19.5286	19.9282	19.6486	24.5663	21.6122	23.1544	19.5297	20.0751	17.3414	0.719734	19.3419	0.27364	0.394141	4.12888	21.0465	0.00208065	0.00712404	3.40915
Q7K714	C. Elegans Homeobox	ceh-100	tr|Q7K714|Q7K714_CAEEL C. Elegans Homeobox OS=Caenorhabditis elegans OX=6239 GN=ceh-100 PE=1 SV=1	1	20	20	20	15.2	156.89	0	42.348	28	1	0	1	13	2	11	0	0	0	28.6457	22.3117	21.8016	23.8041	27.3124	24.4795	26.2342				19.823	20.366	20.7685	24.7085	22.5285	23.6858	18.8644	20.1916	19.6029	0.766197	19.9361	0.140083	0.241776	4.08797	21.597	0.000456571	0.00220603	3.32177
H2KYH3	E3 ubiquitin-protein ligase RING2 homolog spat-3	spat-3	sp|H2KYH3|RING2_CAEEL E3 ubiquitin-protein ligase RING2 homolog spat-3 OS=Caenorhabditis elegans OX=6239 GN=spat-3 PE=3 SV=1	1	17	17	17	8.7	276.43	0	56.521	34	1	2	2	8	5	16	0	0	0	28.1244	21.8819	21.9728	23.5751	25.8859	24.988	26.486		19.963	17.4698	20.2329	21.0778	20.0494	23.798	23.5486	23.933	19.7272	18.8428	16.4931	2.099	19.4039	0.0173799	0.0511238	5.40552	21.0571	0.000148135	0.000959974	3.30651
Q9N3A3	Uncharacterized protein	CELE_Y54G2A.26	tr|Q9N3A3|Q9N3A3_CAEEL Uncharacterized protein OS=Caenorhabditis elegans OX=6239 GN=CELE_Y54G2A.26 PE=1 SV=3	1	7	7	7	14.9	66.333	0	16.69	13	0	0	0	4	3	6	0	0	0	26.9468			20.076	24.1626	23.6172	24.6352				20.0698	19.5492	20.6853	23.5426	23.0297	23.5366	19.8956	20.0337	18.8115	0.521168	19.8409	0.340297	0.462814	3.78936	21.475	0.000124484	0.000844093	3.2682
P34618	Chromo domain-containing protein cec-1	cec-1	sp|P34618|CEC1_CAEEL Chromo domain-containing protein cec-1 OS=Caenorhabditis elegans OX=6239 GN=cec-1 PE=2 SV=1	1	9	9	9	25.7	33.783	0	102.67	19	1	0	2	6	4	6	0	0	0	28.9472		23.5565	25.0252	26.4137	26.0627	26.0006			25.8938	20.2666	23.7381	22.9895	25.7046	26.0105	25.0441	20.0548	19.9068	25.977	0.35186	22.1555	0.817273	0.87133	3.60684	23.783	0.0307928	0.0615153	3.25498
Q2A950	PHD finger protein 10	phf-10	tr|Q2A950|Q2A950_CAEEL PHD finger protein 10 OS=Caenorhabditis elegans OX=6239 GN=phf-10 PE=1 SV=1	1	5	5	5	10.7	51.829	0	9.6834	7	0	0	0	4	2	1	0	0	0	25.7518	21.571	20.4963	20.7188	24.8832	22.6116	22.6379			19.8907	19.4158	20.3413	20.0186	23.6876	23.1235	22.6755	18.8304	20.2377	19.9591	0.249485	19.8005	0.601102	0.702054	3.48647	21.419	0.000387879	0.00194399	3.23698
G5EGM3	Transcription initiation factor TFIID subunit 1	taf-1	sp|G5EGM3|TAF1_CAEEL Transcription initiation factor TFIID subunit 1 OS=Caenorhabditis elegans OX=6239 GN=taf-1 PE=2 SV=1	1	18	18	18	10.2	198.52	0	50.617	35	0	1	1	14	7	12	0	0	0	28.5683	23.3901	22.545	22.7211	26.985	25.6372	26.2054		23.2743		21.2622	21.8026	20.9567	25.1734	23.8059	24.6711	19.0332	23.6057	18.153	1.07656	20.8022	0.374793	0.497515	4.28616	22.407	0.00929342	0.0236311	3.2096
Q20363	Stress-induced protein 1	sip-1	sp|Q20363|SIP1_CAEEL Stress-induced protein 1 OS=Caenorhabditis elegans OX=6239 GN=sip-1 PE=1 SV=1	1	8	8	8	71.1	17.839	0	50.799	66	1	2	3	10	6	12	9	11	12	30.704	23.5899	23.3885	25.4304	27.84	26.6039	28.734	27.2982	27.8276	27.4561	22.2177	22.7752	23.9593	26.016	25.8753	26.6756	26.7782	26.9149	26.6091	-3.78335	24.8757	2.06833e-05	0.000405562	-0.578396	26.4782	0.0352898	0.068807	3.20496
P41779	Homeobox protein ceh-20	ceh-20	sp|P41779|HM20_CAEEL Homeobox protein ceh-20 OS=Caenorhabditis elegans OX=6239 GN=ceh-20 PE=1 SV=1	1	6	6	6	26.6	38.154	0	23.557	9	0	0	0	3	1	5	0	0	0	26.3581			20.8528	24.6353	23.1527	24.482				20.6144	19.3797	20.6447	23.441	23.3453	23.432	19.2267	20.6548	20.2903	0.155678	20.1351	0.793739	0.852933	3.34883	21.7317	0.000243162	0.00137852	3.19316
V6CLL5	Uncharacterized protein	CELE_F41H10.3	tr|V6CLL5|V6CLL5_CAEEL Uncharacterized protein OS=Caenorhabditis elegans OX=6239 GN=CELE_F41H10.3 PE=1 SV=1	1	25	25	25	28.5	128.9	0	86.583	33	0	1	0	9	4	18	1	0	0	29.3105	23.3316	24.473	22.7171	27.0849	26.134	27.4542	20.8794			22.9438	23.4488	20.4093	25.8573	24.6775	25.8283	21.0425	20.0979	17.7262	2.6451	20.9448	0.0186589	0.0541407	5.83211	22.5383	0.000103252	0.000745294	3.18701
Q17886	Protein NASP homolog 1	nasp-1	sp|Q17886|NASP1_CAEEL Protein NASP homolog 1 OS=Caenorhabditis elegans OX=6239 GN=nasp-1 PE=1 SV=1	1	8	8	8	26.2	42.213	0	33.033	20	0	1	1	8	4	6	0	0	0	27.6081	21.9285	21.3958	22.5269	25.9757	24.7188	25.6181		18.8947	19.9569	20.2007	21.2347	21.049	24.173	23.7095	24.0144	19.3143	18.4609	19.2715	1.81259	19.9219	0.00536115	0.0207676	4.95005	21.4906	9.41158e-06	0.000153655	3.13747
Q9BL39	HMG box domain-containing protein	swsn-3	tr|Q9BL39|Q9BL39_CAEEL HMG box domain-containing protein OS=Caenorhabditis elegans OX=6239 GN=swsn-3 PE=1 SV=2	1	19	19	19	61.2	38.96	0	122.81	52	5	2	4	14	12	15	0	0	0	30.4029	25.0537	24.1012	24.291	28.5739	27.9508	28.4158				22.9193	22.8044	22.7049	26.1301	25.8628	25.8255	18.9717	19.1938	20.6878	3.1918	21.2136	0.000898517	0.00548629	6.32175	22.7786	2.55361e-06	6.30775e-05	3.12994
G5EC45	Replication stress response regulator SDE2	sde-2	tr|G5EC45|G5EC45_CAEEL Replication stress response regulator SDE2 OS=Caenorhabditis elegans OX=6239 GN=sde-2 PE=1 SV=1	1	6	6	6	16.4	57.366	0	52.596	16	1	1	0	4	5	5	0	0	0	27.6962	22.0473	23.413		25.3237	25.2626	25.6219			20.0096	21.2793	22.6134	19.641	24.174	24.1859	24.5446	19.4295	19.7256	21.2787	1.03331	20.6613	0.261343	0.380463	4.15692	22.2231	7.05211e-05	0.000560376	3.12361
G5EGN3	GATA-like transcription factor ELT-6	elt-6	tr|G5EGN3|G5EGN3_CAEEL GATA-like transcription factor ELT-6 OS=Caenorhabditis elegans OX=6239 GN=elt-6 PE=1 SV=1	1	6	6	6	18	40.773	0	60.643	14	0	0	0	5	2	7	0	0	0	29.2647		22.3681	23.929	27.4121	24.2738	27.2483	25.7977		25.9245	20.4245	24.1137	23.7126	25.935	25.7159	25.9228	25.7457	20.2368	25.8492	-1.19362	23.3471	0.457711	0.576344	1.91401	24.9009	0.143216	0.211983	3.10763
Q93230	Vacuolar protein sorting-associated protein 72 homolog	C17E4.6	tr|Q93230|Q93230_CAEEL Vacuolar protein sorting-associated protein 72 homolog OS=Caenorhabditis elegans OX=6239 GN=C17E4.6 PE=1 SV=2	1	6	6	6	19.4	43.714	0	16.599	8	0	0	0	2	1	5	0	0	0	26.5409	21.3388		21.3836	24.2968	23.7838	24.5934				20.9564	20.3144	20.923	23.5048	24.1771	23.7852	19.1469	19.7398	19.6017	1.23515	20.1137	0.0238376	0.065049	4.32627	21.6592	1.95756e-05	0.000243351	3.09112
Q7JM44	Transcription factor sma-9	sma-9	sp|Q7JM44|SMA9_CAEEL Transcription factor sma-9 OS=Caenorhabditis elegans OX=6239 GN=sma-9 PE=1 SV=2	1	19	19	19	11.1	249.95	0	80.323	29	0	1	2	9	4	13	0	0	0	28.1403	18.2251	22.3467	22.9013	25.7081	24.3184	26.426				19.1772	21.756	21.5026	24.4184	23.2107	24.0362	20.0984	20.4007	17.7018	1.4116	20.1061	0.147669	0.250215	4.48811	21.6444	0.000420586	0.0020644	3.0765
Q9N4L5	S1 motif domain-containing protein	CELE_ZK973.1	tr|Q9N4L5|Q9N4L5_CAEEL S1 motif domain-containing protein OS=Caenorhabditis elegans OX=6239 GN=CELE_ZK973.1 PE=1 SV=1	1	31	31	31	46.6	84.184	0	112.43	80	4	4	5	25	18	24	0	0	0	30.4979	25.7442	24.8846	25.3349	28.3163	27.6366	28.3979		19.3762	19.5325	22.0633	22.8968	22.6555	25.2379	26.0595	25.4948	19.3655	18.4493	17.9353	3.95518	20.5609	0.000119493	0.00132137	7.01406	22.0904	1.78136e-06	5.13356e-05	3.05888
O16786	Polyglutamine tract-binding protein 1	pqbp-1.1	tr|O16786|O16786_CAEEL Polyglutamine tract-binding protein 1 OS=Caenorhabditis elegans OX=6239 GN=pqbp-1.1 PE=1 SV=2	1	5	5	5	23.9	32.112	0	65.798	8	0	0	1	2	1	4	0	0	0	27.3135		21.4942	22.839	24.7918	23.2604	25.5709				19.0308	21.7986	21.6525	23.8772	23.5662	24.044	18.5116	19.4955	20.4087	1.3554	20.1496	0.0968932	0.184291	4.35718	21.6505	7.41888e-05	0.000586724	3.00179
G5EF07	BTAF (TBP-associated factor) homolog	btf-1	tr|G5EF07|G5EF07_CAEEL BTAF (TBP-associated factor) homolog OS=Caenorhabditis elegans OX=6239 GN=btf-1 PE=1 SV=1	1	23	23	23	16.3	185.83	0	63.969	40	2	0	2	18	3	15	0	0	0	28.3929	23.4561		23.278	26.7756	24.3976	26.3896				21.428	20.4075	20.9415	24.6045	22.8768	24.2958	18.8522	19.8882	18.8685	1.72268	20.0643	0.00960124	0.0332028	4.72271	21.5644	0.00010381	0.000747905	3.00003
A0A131MCT5	B-related factor 1	brf-1	tr|A0A131MCT5|A0A131MCT5_CAEEL B-related factor 1 OS=Caenorhabditis elegans OX=6239 GN=brf-1 PE=1 SV=1	1	12	12	12	22.8	82.556	0	75.526	23	0	0	1	9	3	10	0	0	0	28.3409	23.4578	20.4655	24.4211	26.7086	24.5946	26.3359			19.1407	21.9948	20.5026	21.7158	25.0214	23.6447	24.4862	20.0795	19.9093	19.4495	1.5916	20.6086	0.0211539	0.0593912	4.57131	22.0985	2.35089e-05	0.000266155	2.97971
Q6BER5	Nucleosome-remodeling factor subunit NURF301-like	nurf-1	sp|Q6BER5|NU301_CAEEL Nucleosome-remodeling factor subunit NURF301-like OS=Caenorhabditis elegans OX=6239 GN=nurf-1 PE=1 SV=2	1	30	30	30	16.1	252.19	0	96.179	48	2	0	5	11	8	22	0	0	0	29.4897	22.0978	23.6872	24.5939	26.717	25.7907	28.202				20.9388	22.4747	22.9327	24.4913	24.5294	26.1971	20.4432	20.2333	19.2102	2.15317	21.0388	0.0153907	0.0469929	5.11039	22.5174	5.17079e-05	0.000462816	2.95722
Q9U3S8	BED-type domain-containing protein	znf-207	tr|Q9U3S8|Q9U3S8_CAEEL BED-type domain-containing protein OS=Caenorhabditis elegans OX=6239 GN=znf-207 PE=1 SV=1	1	5	5	5	13.5	37.589	0	13.726	8	0	0	1	4	1	2	0	0	0	26.9801	21.1511	21.9948		25.5169	23.4291	25.0852				20.9591	22.1883	20.5801	24.5885	23.6243	24.3007	19.2206	19.8829	19.3772	1.74892	20.368	0.0106449	0.0358981	4.67757	21.8324	2.10403e-05	0.00025135	2.92865
G5EBF3	Protein Up-regulated in Daf-2(Gf)	pud-2.1	tr|G5EBF3|G5EBF3_CAEEL Protein Up-regulated in Daf-2(Gf) OS=Caenorhabditis elegans OX=6239 GN=pud-2.1 PE=1 SV=1	1	10	10	10	65.6	17.428	0	27.022	20	2	1	0	6	3	8	0	0	0	28.5622	24.3956	21.7643	20.8594	26.9612	24.4432	26.3329				22.8763	21.3654	19.6865	25.0427	23.2177	24.429	19.6122	20.2325	20.893	1.0635	20.7777	0.237839	0.356478	3.98385	22.2379	0.000194039	0.0011589	2.92035
Q22139	Suppressor/Enhancer of Lin-12	sel-13	tr|Q22139|Q22139_CAEEL Suppressor/Enhancer of Lin-12 OS=Caenorhabditis elegans OX=6239 GN=sel-13 PE=1 SV=1	1	15	15	15	71.8	27.015	0	67.917	21	0	0	1	9	1	10	0	0	0	28.6538	20.277		23.5147	26.187	24.5858	26.8895			19.4862	20.4522	21.2097	22.063	25.0773	22.465	24.922	21.2403	20.0518	19.8467	0.862031	20.8106	0.224802	0.341785	3.77515	22.2672	0.000744493	0.00321094	2.91312
Q21106	DDB1- and CUL4-associated factor homolog 1	dcaf-1	sp|Q21106|DCAF1_CAEEL DDB1- and CUL4-associated factor homolog 1 OS=Caenorhabditis elegans OX=6239 GN=dcaf-1 PE=3 SV=5	1	7	7	7	4.4	192.89	0	16.709	15	0	1	2	6	2	4	0	0	0	28.5287		26.0044	23.8331	25.556	26.0816	25.0657		25.4615	21.1983	19.085	24.9401	24.2527	25.7443	25.8468	25.4146	18.3462	25.1111	23.2926	0.509292	22.5046	0.752385	0.82433	3.41858	23.9593	0.0322678	0.0636653	2.90929
Q5H9N3	Nuclear factor I family protein	nfi-1	sp|Q5H9N3|NFI1_CAEEL Nuclear factor I family protein OS=Caenorhabditis elegans OX=6239 GN=nfi-1 PE=2 SV=1	1	13	13	13	19.2	89.568	0	53.083	25	1	0	0	9	5	10	0	0	0	28.4784	22.4707	23.3872	22.5287	26.7713	24.698	26.3951				20.9922	22.4909	20.7991	24.3541	24.1487	24.4847	19.2751	18.5631	19.4227	2.34042	20.2572	0.00427945	0.0175989	5.24219	21.7081	5.51407e-06	0.000107018	2.90177
G5EBX6	Cell death-related nuclease 3	crn-3	tr|G5EBX6|G5EBX6_CAEEL Cell death-related nuclease 3 OS=Caenorhabditis elegans OX=6239 GN=crn-3 PE=1 SV=1	1	26	26	26	36.1	100.92	0	72.494	45	3	0	3	15	5	18	0	0	1	29.2691	24.523	22.7865	25.4605	26.6879	25.6886	27.2403	21.7046	20.5837	21.4752	22.1561	20.3686	22.6751	24.948	23.9939	24.9488	20.8904	19.5238	20.3067	1.49295	20.9868	0.0575548	0.125466	4.38989	22.4353	2.01778e-05	0.000245228	2.89694
O01900	Uncharacterized protein	CELE_F59E12.9	tr|O01900|O01900_CAEEL Uncharacterized protein OS=Caenorhabditis elegans OX=6239 GN=CELE_F59E12.9 PE=1 SV=1	1	5	5	5	4.1	182.59	0	30.881	10	0	0	0	4	2	4	0	0	0	26.5301	20.1327	20.5612	21.2909	24.4182	23.0949	24.5227		18.5579	19.4636	19.7504	20.3445	19.9336	23.0204	23.026	22.6686	19.3903	20.0421	19.4547	0.380508	19.8193	0.361746	0.485428	3.27598	21.267	0.000138567	0.00091503	2.89547
A0A0K3AUI7	Pry-1 Interacting and CABIN1 Domain containing	picd-1	tr|A0A0K3AUI7|A0A0K3AUI7_CAEEL Pry-1 Interacting and CABIN1 Domain containing OS=Caenorhabditis elegans OX=6239 GN=picd-1 PE=1 SV=1	1	27	27	27	13.7	233.16	0	83.306	45	1	3	0	23	7	11	0	0	0	29.0868	22.7313	23.3557	22.3232	27.563	25.6954	26.3736				21.5586	22.4692	20.9767	25.3829	24.4682	23.8073	19.9823	19.4046	20.0837	1.84462	20.7458	0.0129734	0.0414712	4.72932	22.1882	2.48674e-05	0.000279043	2.8847
Q23044	HotDog ACOT-type domain-containing protein	CELE_T22B7.7	tr|Q23044|Q23044_CAEEL HotDog ACOT-type domain-containing protein OS=Caenorhabditis elegans OX=6239 GN=CELE_T22B7.7 PE=1 SV=1	1	8	8	8	22.4	44.431	0	17.692	14	0	0	0	3	4	7	0	0	0	25.8129				23.4033	23.2895	24.9859	19.6758	20.2892	21.1039	20.2254	19.6714	19.9275	21.9595	22.652	23.8319	19.7134	20.1706	20.1464	-0.0686844	19.9758	0.87193	0.913222	2.80432	21.4123	0.00115059	0.00452621	2.87301
Q27522	Probable S-adenosylmethionine synthase 5	sams-5	sp|Q27522|METK5_CAEEL Probable S-adenosylmethionine synthase 5 OS=Caenorhabditis elegans OX=6239 GN=sams-5 PE=3 SV=2	1	13	2	2	37.9	43.949	0	7.9902	7	0	0	0	2	1	2	0	1	1	26.3143			21.7714	23.5129	24.0863	25.0688	22.3148	21.9395	22.4294	19.5338	20.358	21.8375	22.4554	23.8846	23.9608	22.0444	22.7087	23.3803	-2.13475	21.6438	0.0135508	0.0426829	0.722429	23.0724	0.149601	0.219469	2.85718
P34333	Nuclear receptor corepressor 1	gei-8	sp|P34333|NCOR1_CAEEL Nuclear receptor corepressor 1 OS=Caenorhabditis elegans OX=6239 GN=gei-8 PE=1 SV=4	1	27	27	27	20.1	197.92	0	130.02	39	2	1	2	9	5	20	0	0	0	29.7485	24.1009	23.2007	24.5936	26.869	26.2046	27.8565		23.5656		23.0143	22.5581	23.1691	25.3426	25.563	26.3815	18.6407	22.6028	19.3955	2.70083	21.5634	0.0230023	0.063322	5.5494	22.9877	0.000279087	0.00153417	2.84857
Q9N5Z0	Dimer_Tnp_hAT domain-containing protein	C09E7.4	tr|Q9N5Z0|Q9N5Z0_CAEEL Dimer_Tnp_hAT domain-containing protein OS=Caenorhabditis elegans OX=6239 GN=C09E7.4 PE=1 SV=2	1	6	6	6	10.6	73.22	0	9.9823	10	0	0	0	7	1	2	0	0	0	26.3583				25.2755	22.6194	23.5846				19.1953	20.5405	20.3548	23.554	22.6907	22.3843	20.7245	20.291	19.6949	-0.206571	20.1335	0.710541	0.792406	2.63953	21.5566	0.000895776	0.00371191	2.8461
H2L2D0	PWI domain-containing protein	rbm-25	tr|H2L2D0|H2L2D0_CAEEL PWI domain-containing protein OS=Caenorhabditis elegans OX=6239 GN=rbm-25 PE=1 SV=1	1	9	9	9	16	82.719	0	20.21	13	0	0	0	7	0	6	0	0	0	26.3171	21.5722	19.6387	18.8366	25.0329	21.7457	24.0872		19.211		20.3909	20.7448	18.1175	23.4109	21.6601	22.7115	19.0238	20.5988	17.9179	0.570885	19.4656	0.442485	0.561633	3.41401	20.8872	0.00273544	0.00881085	2.84312
Q95Q08	C. Elegans Homeobox	ceh-92	tr|Q95Q08|Q95Q08_CAEEL C. Elegans Homeobox OS=Caenorhabditis elegans OX=6239 GN=ceh-92 PE=1 SV=2	1	16	16	16	27	85.27	0	50.321	28	0	1	2	9	4	12	0	0	0	28.1415	22.9366	23.5317	24.0683	26.1916	25.0451	26.1787				19.9343	22.1875	21.9009	24.6994	23.4783	24.3713	18.2368	20.0822	19.2932	2.13685	20.2725	0.0107605	0.0361918	4.97893	21.6935	7.62154e-05	0.000599015	2.84207
Q95YF1	Spliceosome-Associated Protein	sap-140	tr|Q95YF1|Q95YF1_CAEEL Spliceosome-Associated Protein OS=Caenorhabditis elegans OX=6239 GN=sap-140 PE=1 SV=1	1	9	9	9	17	109.56	0	49.067	22	1	0	1	8	5	7	0	0	0	28.4694	21.9317	21.6835	23.3086	26.9033	25.7845	26.1178	19.7915			21.6302	21.4502	22.8465	25.044	24.4345	24.916	19.8766	20.0739	19.8517	2.04158	20.9548	0.00717874	0.0263347	4.86412	22.3661	4.11981e-06	9.05883e-05	2.82254
A0A5S9MND1	WW domain-containing protein	wac-1.1	tr|A0A5S9MND1|A0A5S9MND1_CAEEL WW domain-containing protein OS=Caenorhabditis elegans OX=6239 GN=wac-1.1 PE=1 SV=1	1	5	5	5	12.4	55.969	0	18.122	10	0	0	2	3	1	4	0	0	0	26.8433		19.7975	21.6295	25.2254	21.6633	25.744				19.2075	21.3627	21.8994	23.6328	23.0651	24.2209	19.067	20.1074	18.096	1.73309	19.9567	0.0515145	0.115885	4.54946	21.3649	0.000162405	0.00102628	2.81637
P30640	BUD13 homolog	R08D7.1	sp|P30640|BUD13_CAEEL BUD13 homolog OS=Caenorhabditis elegans OX=6239 GN=R08D7.1 PE=3 SV=1	1	15	15	15	30.3	52.768	0	81.817	54	7	4	6	14	9	14	0	0	0	31.11	26.3299	25.3689	26.1725	29.1988	28.1102	28.8705	20.7088	21.6049	19.9862	22.834	24.5978	24.0166	26.8355	26.5599	26.484	18.8926	19.7062	17.4754	5.12471	21.2538	0.000114954	0.00129374	7.93502	22.6589	9.39954e-07	3.57558e-05	2.81031
L8E946	Homeobox protein unc-42	unc-42	sp|L8E946|UNC42_CAEEL Homeobox protein unc-42 OS=Caenorhabditis elegans OX=6239 GN=unc-42 PE=1 SV=1	1	3	3	3	14.7	31.132	0	22.844	5	0	0	0	2	1	2	0	0	0	25.719				24.0601	21.8067	24.2342				21.3467	19.8975	18.7692	22.8386	22.1954	23.3927	19.7585	19.3977	19.3074	0.516607	19.7461	0.399452	0.519492	3.32108	21.1484	0.000213491	0.00124941	2.80448
Q9GRZ2	Pre-mRNA-processing factor 6	prp-6	tr|Q9GRZ2|Q9GRZ2_CAEEL Pre-mRNA-processing factor 6 OS=Caenorhabditis elegans OX=6239 GN=prp-6 PE=1 SV=3	1	51	51	51	59.2	109.16	0	301.91	151	16	3	19	46	21	44	0	2	0	31.7915	27.4339	25.4827	27.2451	30.2537	28.1289	29.8321	22.5525	23.1478	23.1537	24.3079	22.5306	24.4145	26.8565	26.1545	26.6213	18.7342	20.3617	20.5755	3.86051	21.8208	0.00102311	0.00600605	6.65359	23.2173	2.2004e-06	5.73309e-05	2.79307
A5JYT9	Relative of Woc homolog	row-1	tr|A5JYT9|A5JYT9_CAEEL Relative of Woc homolog OS=Caenorhabditis elegans OX=6239 GN=row-1 PE=1 SV=1	1	6	6	6	14.7	66.738	0	11.976	7	0	1	0	3	1	2	0	0	0	27.8604		22.9819	20.3016	26.185	24.8012	25.2383				20.7581	23.2451	23.1112	25.577	24.9469	24.9571	18.2336	20.7445	18.7272	3.13639	20.8033	0.0044335	0.0180568	5.92526	22.1977	3.18266e-05	0.000331695	2.78887
Q95R19	Uncharacterized protein	B0041.8	tr|Q95R19|Q95R19_CAEEL Uncharacterized protein OS=Caenorhabditis elegans OX=6239 GN=B0041.8 PE=1 SV=1	1	6	6	6	37.7	22.553	0	14.77	15	1	1	0	4	3	6	0	0	0	28.2272	23.4972	22.5661	22.9609	26.2992	25.5834	26.0434			18.5899	22.6463	22.4442	22.325	25.3711	25.3576	25.0465	19.4421	19.777	19.8969	2.7665	21.0886	0.00067611	0.00445741	5.55308	22.4819	1.19034e-06	4.15416e-05	2.78658
Q9U2R0	Probable RNA methyltransferase Y17G7B.18	Y17G7B.18	sp|Q9U2R0|BIN3D_CAEEL Probable RNA methyltransferase Y17G7B.18 OS=Caenorhabditis elegans OX=6239 GN=Y17G7B.18 PE=3 SV=1	1	4	4	4	14.8	44.113	0	14.022	6	0	0	0	2	1	3	0	0	0	26.0017	20.5135	20.224	20.3222	23.5409	21.7061	24.171			19.1971	19.9012	20.2201	19.7582	22.883	22.0589	23.2966	18.6257	20.4948	19.4446	0.438152	19.7408	0.397178	0.517775	3.22446	21.1339	0.00114407	0.00450523	2.78631
O62235	Retinoblastoma Binding Protein Like	rbpl-1	tr|O62235|O62235_CAEEL Retinoblastoma Binding Protein Like OS=Caenorhabditis elegans OX=6239 GN=rbpl-1 PE=1 SV=3	1	15	15	15	14.7	130.37	0	42.442	27	0	1	2	10	3	11	0	0	0	28.1103	23.5194		24.0254	26.2095	24.5667	26.0539	19.2935		21.4169	21.2705	19.6601	21.9472	24.2987	23.0425	23.8622	19.4913	18.8257	20.4707	1.36335	20.2776	0.0599398	0.129258	4.13854	21.6652	0.00010103	0.000732038	2.77519
Q9BI39	Uncharacterized protein	CELE_Y66D12A.6	tr|Q9BI39|Q9BI39_CAEEL Uncharacterized protein OS=Caenorhabditis elegans OX=6239 GN=CELE_Y66D12A.6 PE=1 SV=1	1	4	4	4	23.5	15.683	0	11.356	6	0	0	0	2	1	3	0	0	0	26.2604	20.0567	20.6294	18.686	23.3789	21.704	25.313	16.3687		18.115	19.7525	20.8208	19.7606	23.4454	21.7819	23.4162	18.5037	19.7424	19.9028	0.728321	19.7471	0.177427	0.286353	3.49822	21.1321	0.000805067	0.00341033	2.7699
Q10946	CWF19-like protein 2 homolog	B0361.2/B0361.1	sp|Q10946|C19L2_CAEEL CWF19-like protein 2 homolog OS=Caenorhabditis elegans OX=6239 GN=B0361.2/B0361.1 PE=3 SV=2	1	16	16	16	32	53.166	0	67.923	32	3	1	2	12	4	10	0	0	0	29.2264	24.1834	21.3195	24.7732	27.6815	25.6394	26.9059				22.7755	21.5424	22.9668	25.421	24.9909	25.1595	21.3196	20.0126	20.5921	1.78678	21.5348	0.0198844	0.0566152	4.54905	22.916	5.21958e-06	0.000103954	2.76226
G5EDA0	C2H2-type domain-containing protein	ztf-27	tr|G5EDA0|G5EDA0_CAEEL C2H2-type domain-containing protein OS=Caenorhabditis elegans OX=6239 GN=ztf-27 PE=1 SV=1	1	10	10	10	28.5	39.235	0	24.512	15	0	0	1	5	1	8	0	0	0	28.3994	22.5831	23.6503	22.0834	25.2805	24.3899	26.6175				21.2642	23.3527	20.801	24.065	23.6913	25.7718	19.1732	18.9742	20.061	2.40322	20.6044	0.0118174	0.0386861	5.10657	21.9561	2.98909e-05	0.000318501	2.70335
Q22145	High Incidence of Males (Increased X chromosome loss)	him-18	tr|Q22145|Q22145_CAEEL High Incidence of Males (Increased X chromosome loss) OS=Caenorhabditis elegans OX=6239 GN=him-18 PE=1 SV=3	1	9	9	9	13.1	81.082	0	19.265	15	0	0	1	3	2	8	0	0	1	27.5841		21.6965	23.3727	24.8579	23.9589	25.6825			20.9552	19.7622	21.7909	22.4125	23.7146	23.9991	24.343	20.0305	19.9087	19.0188	1.66919	20.4873	0.0526847	0.11789	4.36622	21.8358	3.58716e-05	0.000358594	2.69703
H8ESF3	SANT domain-containing protein	swsn-1	tr|H8ESF3|H8ESF3_CAEEL SANT domain-containing protein OS=Caenorhabditis elegans OX=6239 GN=swsn-1 PE=1 SV=1	1	30	30	30	38.6	85.737	0	193.66	127	13	12	15	27	24	29	3	1	3	32.4796	27.016	26.9312	26.8818	30.5785	29.9836	30.2185	23.8559	22.2046	23.8402	24.3059	25.2095	24.0774	27.3995	27.3535	26.9252	22.0491	20.2405	21.8085	3.16491	22.9485	0.001026	0.00601001	5.86004	24.2961	1.63206e-06	4.97453e-05	2.69512
Q21345	Uncharacterized protein	CELE_K08E7.6	tr|Q21345|Q21345_CAEEL Uncharacterized protein OS=Caenorhabditis elegans OX=6239 GN=CELE_K08E7.6 PE=4 SV=2	1	14	14	14	46.7	36.548	0	57.467	27	1	1	1	7	4	12	1	0	0	28.5291	21.6806	23.1736	23.4882	25.7193	24.1546	27.0293	23.1626	23.5753		21.393	22.5363	21.3422	24.5603	23.4884	25.2918	22.2844	23.3022	19.1811	0.167959	21.6732	0.861666	0.905964	2.85761	23.018	0.022425	0.0476563	2.68965
B7FAS0	Modifier of cell death	mcd-1	sp|B7FAS0|MCD1_CAEEL Modifier of cell death OS=Caenorhabditis elegans OX=6239 GN=mcd-1 PE=1 SV=1	1	20	20	20	23.6	102.64	0	61.451	39	2	1	2	12	7	14	1	0	0	28.9977	23.9435	23.7605	23.5034	27.2709	26.3095	26.8452	20.7362		19.7944	22.4718	22.9892	21.994	25.5438	24.9057	25.0691	21.576	19.5525	20.6369	1.89652	21.5367	0.0234885	0.0643718	4.58444	22.8807	1.93412e-05	0.000241226	2.68792
O61907	Uncharacterized protein	lin-40	tr|O61907|O61907_CAEEL Uncharacterized protein OS=Caenorhabditis elegans OX=6239 GN=lin-40 PE=1 SV=2	1	24	24	24	30.9	113.62	0	117.41	59	3	1	4	20	9	20	1	0	1	29.5212	24.5855	23.8134	25.1379	27.7657	26.9068	27.4183	21.8454		22.677	22.5664	22.3502	22.5114	25.4692	25.0152	25.0012	20.631	19.5598	21.3498	1.96248	21.4948	0.0124596	0.0401762	4.64836	22.8377	1.68688e-05	0.000221883	2.68588
H2KYV0	TFIIS N-terminal domain-containing protein	mdt-26	tr|H2KYV0|H2KYV0_CAEEL TFIIS N-terminal domain-containing protein OS=Caenorhabditis elegans OX=6239 GN=mdt-26 PE=4 SV=1	1	6	6	6	15.7	61.961	0	39.343	13	1	0	1	3	2	6	0	0	0	27.9557	22.6529	21.479	21.7437	26.1294	24.7432	25.9207				21.9193	22.0083	21.5961	24.9089	24.0679	24.6035	18.8818	18.6519	19.4908	2.83308	20.4247	0.000374297	0.00297871	5.51867	21.7675	4.91127e-06	0.000100986	2.68559
Q95Y80	Bromodomain-containing protein bet-1	bet-1	sp|Q95Y80|BET1_CAEEL Bromodomain-containing protein bet-1 OS=Caenorhabditis elegans OX=6239 GN=bet-1 PE=1 SV=3	1	23	23	23	36.7	94.085	0	101.6	56	5	1	5	20	8	17	0	0	0	30.7314	25.7108	23.6426	25.4188	29.1469	27.0366	28.1849			20.9044	24.0266	22.8698	23.7405	26.3669	26.2286	26.0958	18.7192	20.1287	19.8472	3.9806	21.5553	0.000292704	0.00248537	6.66542	22.8978	7.05091e-07	3.08295e-05	2.68482
Q9U221	Uracil-DNA glycosylase	ung-1	sp|Q9U221|UNG_CAEEL Uracil-DNA glycosylase OS=Caenorhabditis elegans OX=6239 GN=ung-1 PE=1 SV=1	1	6	6	6	22	31.893	0	15.46	11	0	0	0	3	3	5	0	0	0	27.1098		20.3494	22.7545	23.8222	22.6273	25.2418		21.2013		19.5567	20.9338	20.8524	22.9492	22.9684	23.4354	18.6737	21.7409	18.7357	0.730863	20.0822	0.370988	0.493613	3.40092	21.4172	0.00316903	0.00992998	2.67005
G5EFT5	Heat shock transcription factor hsf-1	hsf-1	sp|G5EFT5|HSF1_CAEEL Heat shock transcription factor hsf-1 OS=Caenorhabditis elegans OX=6239 GN=hsf-1 PE=1 SV=1	1	15	15	15	28.8	75.011	0	119.76	42	0	1	1	6	2	4	7	7	14	28.916	21.892	21.545	21.2908	24.7104	21.9842	24.8505	26.9854	26.5828	27.238	20.5801	22.103	21.2481	24.4007	23.1413	24.3488	25.4629	25.5932	27.2069	-4.77728	23.699	3.09188e-05	0.000544514	-2.12407	25.0256	0.00164125	0.00591222	2.65321
P41846	Protein WBSCR14 homolog	mml-1	sp|P41846|WBS14_CAEEL Protein WBSCR14 homolog OS=Caenorhabditis elegans OX=6239 GN=mml-1 PE=1 SV=2	1	10	10	10	13.6	112.86	0	40.315	13	0	0	0	7	1	5	0	0	0	27.7568			18.3297	26.0196	23.2522	25.4247			17.9269	20.1443	20.8563	19.6274	23.4722	21.8102	23.2843	19.0387	20.4696	19.8004	0.43976	19.9894	0.404999	0.525593	3.08601	21.3126	0.00178613	0.0063322	2.64625
U4PB43	Uncharacterized protein	CELE_Y54G2A.73	tr|U4PB43|U4PB43_CAEEL Uncharacterized protein OS=Caenorhabditis elegans OX=6239 GN=CELE_Y54G2A.73 PE=4 SV=1	1	6	6	6	28.9	43.135	0	40.464	14	0	0	0	6	1	7	0	0	0	26.491				25.1981	21.9092	25.44				19.2871	20.2396	20.997	24.0207	20.6293	23.7882	20.0321	19.8713	19.7598	0.286848	20.0311	0.589938	0.693273	2.92502	21.3502	0.0080979	0.0211134	2.63817
P34433	Uncharacterized protein F44E2.3	F44E2.3	sp|P34433|YL53_CAEEL Uncharacterized protein F44E2.3 OS=Caenorhabditis elegans OX=6239 GN=F44E2.3 PE=4 SV=1	1	6	6	6	18.9	28.994	0	16.134	14	0	1	1	4	2	6	0	0	0	27.814	22.8914	22.2804	22.3248	26.0237	24.4715	26.0296	21.9555		19.136	21.4986	22.7653	21.4426	25.11	23.8374	24.6501	21.4357	19.8836	19.5087	1.62622	21.0891	0.0471835	0.108385	4.25654	22.4042	7.90527e-05	0.000616223	2.63033
H2L0D2	Uncharacterized protein	CELE_H28G03.2	tr|H2L0D2|H2L0D2_CAEEL Uncharacterized protein OS=Caenorhabditis elegans OX=6239 GN=CELE_H28G03.2 PE=1 SV=1	1	6	6	6	13	59.837	0	14.421	11	1	0	1	3	1	5	0	0	0	26.9855	20.1029	20.2381	22.1133	24.9837	21.5657	25.4032				20.364	19.1008	21.2686	23.5921	20.842	24.1825	17.9777	19.7475	18.8975	1.37021	19.5594	0.0668357	0.140156	3.99793	20.8732	0.00269414	0.00870709	2.62772
Q9XW25	AT hook Transcription Factor family	attf-6	tr|Q9XW25|Q9XW25_CAEEL AT hook Transcription Factor family OS=Caenorhabditis elegans OX=6239 GN=attf-6 PE=1 SV=1	1	37	37	37	27.4	179.06	0	235.88	95	7	2	15	25	17	29	0	0	0	31.1346	26.5431	26.1342	26.8471	29.1026	27.8999	29.1			18.6732	23.3998	24.1588	23.3843	26.3468	26.1747	26.2816	19.6435	20.4722	17.4407	4.46218	21.4165	0.000416655	0.00320193	7.08225	22.7266	1.00261e-05	0.000161418	2.62007
B9WRU1	B30.2/SPRY domain-containing protein	hrpu-1	tr|B9WRU1|B9WRU1_CAEEL B30.2/SPRY domain-containing protein OS=Caenorhabditis elegans OX=6239 GN=hrpu-1 PE=1 SV=1	1	17	17	17	14.9	183.93	0	158.46	25	0	0	1	8	6	10	0	0	0	27.9952	21.8144	22.1886	22.6717	26.2547	25.3381	25.4663				21.4219	21.3922	21.3307	24.5614	24.0447	23.3985	20.3996	18.2295	19.2819	2.07793	20.3426	0.00750401	0.0271774	4.69785	21.6526	7.7278e-05	0.000604867	2.61992
Q9TZI4	G-protein alpha subunit activating protein gbas-1	gbas-1	sp|Q9TZI4|GBAS1_CAEEL G-protein alpha subunit activating protein gbas-1 OS=Caenorhabditis elegans OX=6239 GN=gbas-1 PE=1 SV=2	1	7	7	7	9.6	88.386	0	14.798	12	0	0	0	2	4	6	0	0	0	26.7287		19.9053	22.5999	24.2856	24.756	24.3608				19.769	20.669	21.6214	22.5599	23.9069	23.4504	19.2335	18.955	19.1814	1.56316	19.9049	0.0157871	0.0478138	4.1824	21.2145	5.80292e-05	0.000491633	2.61924
Q17694	SNAPc (Small Nuclear RNA Activating Complex) homolog	snpc-1.1	tr|Q17694|Q17694_CAEEL SNAPc (Small Nuclear RNA Activating Complex) homolog OS=Caenorhabditis elegans OX=6239 GN=snpc-1.1 PE=1 SV=2	1	11	11	11	28.3	53.644	0	61.676	21	1	0	2	10	2	6	0	0	0	28.2688	23.2487	22.6934	22.203	27.0667	24.5231	26.1722				22.6004	22.7591	21.6581	25.7116	24.4761	24.6741	20.974	21.2488	19.4034	1.79714	21.4406	0.0223763	0.0619953	4.41188	22.748	5.896e-05	0.000498409	2.61474
Q9XXI7	PPIase cyclophilin-type domain-containing protein	cyn-16	tr|Q9XXI7|Q9XXI7_CAEEL PPIase cyclophilin-type domain-containing protein OS=Caenorhabditis elegans OX=6239 GN=cyn-16 PE=1 SV=2	1	18	18	18	44.9	55.647	0	85.08	35	1	2	4	10	4	14	0	0	0	29.1472	23.0424	23.7791	24.1194	26.812	25.6314	27.2997			21.2967	21.6611	22.0803	22.2203	24.2646	24.3333	25.1857	19.8644	18.8268	20.8669	2.13455	20.92	0.00881454	0.0309322	4.74183	22.2236	3.4754e-05	0.000349826	2.60727
O44175	AAA domain-containing protein	rfc-2	tr|O44175|O44175_CAEEL AAA domain-containing protein OS=Caenorhabditis elegans OX=6239 GN=rfc-2 PE=1 SV=1	1	3	3	3	10.5	37.562	0	4.7077	2	0	0	0	0	0	0	1	1	0	28.5074			20.1487	27.7245		20.2657	22.6238	25.4587		19.788	19.1918	19.7176	27.3248	18.5198	20.6518	23.0572	25.4937	18.4727	-2.77537	20.9535	0.087001	0.170418	-0.175722	22.2533	0.937848	0.952623	2.59965
H2KZ82	C2H2-type domain-containing protein	pqn-21	tr|H2KZ82|H2KZ82_CAEEL C2H2-type domain-containing protein OS=Caenorhabditis elegans OX=6239 GN=pqn-21 PE=1 SV=1	1	5	5	5	8.6	88.322	0	33.4	8	0	0	1	3	2	2	0	0	0	27.599		21.2745	22.7659	24.294	24.4449	25.7469				19.805	21.9862	22.4919	23.799	24.5533	23.7132	20.7978	21.3269	19.7651	0.797737	21.0288	0.344688	0.467449	3.39188	22.3259	0.000159251	0.00101428	2.59414
Q8MQ25	Uncharacterized protein	CELE_F54D8.6	tr|Q8MQ25|Q8MQ25_CAEEL Uncharacterized protein OS=Caenorhabditis elegans OX=6239 GN=CELE_F54D8.6 PE=1 SV=3	1	7	7	7	11.6	87.255	0	28.718	13	0	1	0	5	2	5	0	0	0	27.2134	22.5061	21.8416	22.5622	25.5774	23.6303	25.1526			18.6386	20.8064	21.8014	20.9444	24.1969	23.2388	23.8958	18.9568	20.0185	19.5805	1.66546	20.3513	0.00971503	0.0335354	4.25855	21.6479	6.30365e-05	0.000515679	2.59309
Q21831	SNF chromatin remodeling Complex component	snfc-5	tr|Q21831|Q21831_CAEEL SNF chromatin remodeling Complex component OS=Caenorhabditis elegans OX=6239 GN=snfc-5 PE=1 SV=1	1	5	5	5	21.8	42.846	0	17.21	6	0	0	0	3	0	3	0	0	0	26.4954				24.7589		25.0152				19.9212	20.8372	20.0172	23.7809	20.5427	24.2078	18.8983	20.3614	20.7155	0.266792	20.1251	0.641465	0.734758	2.85204	21.4178	0.017975	0.0396484	2.58525
O17406	AT hook Transcription Factor family	attf-2	tr|O17406|O17406_CAEEL AT hook Transcription Factor family OS=Caenorhabditis elegans OX=6239 GN=attf-2 PE=1 SV=1	1	25	25	25	58.1	44.287	0	322.53	80	10	7	10	21	12	19	0	0	1	31.1762	25.5008	26.082	26.1183	28.991	28.7738	28.8572	18.173	20.8182	22.5843	23.1795	24.1303	23.1584	26.1424	26.3472	25.7075	15.9705	18.2707	20.2162	5.33692	20.8209	0.000480993	0.00353907	7.91321	22.1091	3.67772e-05	0.000363378	2.57629
O16310	GEX Interacting protein	gei-6	tr|O16310|O16310_CAEEL GEX Interacting protein OS=Caenorhabditis elegans OX=6239 GN=gei-6 PE=1 SV=1	1	10	10	10	10.4	122.36	0	52.305	16	1	0	1	8	2	4	0	0	0	27.4569			23.1813	25.9083	23.5199	25.2435				19.9689	20.8381	21.602	23.8058	22.8721	23.4456	18.1674	20.4428	18.164	1.87826	19.8639	0.0242513	0.0658002	4.44976	21.1496	0.000323498	0.00169222	2.57149
Q09441	SWI/SNF nucleosome remodeling complex component	C08B11.3	sp|Q09441|SWSN7_CAEEL SWI/SNF nucleosome remodeling complex component OS=Caenorhabditis elegans OX=6239 GN=C08B11.3 PE=4 SV=1	1	18	18	18	21.5	139.12	0	156.27	41	3	2	1	14	9	12	0	0	0	29.5859	24.5985	23.6778	24.1907	28.1429	26.4443	27.553				22.4824	22.9912	22.1813	25.8076	24.7055	24.8447	20.7331	20.8166	18.8628	2.41416	21.3446	0.00606139	0.0229886	4.98179	22.6284	3.26591e-05	0.00033577	2.56763
Q09390	High mobility group protein 1.2	hmg-1.2	sp|Q09390|HMG12_CAEEL High mobility group protein 1.2 OS=Caenorhabditis elegans OX=6239 GN=hmg-1.2 PE=1 SV=2	1	8	8	8	34	27.319	0	19.663	18	1	0	2	5	2	6	1	0	1	29.0202	23.2946	21.4589	24.3326	26.9993	24.9732	26.7505	21.2888		23.0893	22.46	21.9195	22.6839	25.3758	24.2342	25.1229	21.1943	20.3638	22.7073	0.932685	21.8881	0.19844	0.310645	3.48915	23.1664	0.000244797	0.00138558	2.55646
Q95ZS0	Transcription initiation factor TFIID subunit 10	taf-10	sp|Q95ZS0|TAF10_CAEEL Transcription initiation factor TFIID subunit 10 OS=Caenorhabditis elegans OX=6239 GN=taf-10 PE=1 SV=1	1	5	5	5	43.6	20.032	0	40.99	8	0	0	0	3	1	4	0	0	0	26.427	21.1274			24.3022	22.7951	24.7663				21.0485	19.4941	20.7631	22.8536	23.0302	23.0892	20.2622	19.9618	19.3437	0.579313	20.1456	0.309144	0.429975	3.1351	21.4235	0.000235391	0.0013466	2.55579
A0A164D3G3	Pre-mRNA 3-end-processing factor FIP1	fipp-1	tr|A0A164D3G3|A0A164D3G3_CAEEL Pre-mRNA 3-end-processing factor FIP1 OS=Caenorhabditis elegans OX=6239 GN=fipp-1 PE=1 SV=1	1	6	6	6	11.8	57.484	0	14.332	10	0	0	1	2	3	4	0	0	0	27.1614		22.4922	23.0379	25.3943	25.1356	24.5284				20.0761	22.5486	22.1324	24.152	24.0317	24.1768	19.4651	19.5175	19.4937	2.09358	20.5389	0.0133001	0.0421614	4.62804	21.8061	8.08419e-06	0.000137903	2.53446
Q9XVH9	Uncharacterized protein	CELE_T23G11.4	tr|Q9XVH9|Q9XVH9_CAEEL Uncharacterized protein OS=Caenorhabditis elegans OX=6239 GN=CELE_T23G11.4 PE=1 SV=1	1	10	10	10	43.8	26.954	0	78.948	26	4	0	4	6	3	9	0	0	0	28.8597	23.6459	23.1493	24.5197	26.6209	24.4866	26.5803			19.3129	21.7264	21.6834	22.6116	24.8399	24.1416	24.6305	19.9021	20.6865	20.2156	1.73909	21.1376	0.0145021	0.0449968	4.26932	22.4027	1.81199e-05	0.000230529	2.53024
Q9N3G0	SAP domain-containing protein	CELE_Y53G8AR.6	tr|Q9N3G0|Q9N3G0_CAEEL SAP domain-containing protein OS=Caenorhabditis elegans OX=6239 GN=CELE_Y53G8AR.6 PE=1 SV=1	1	16	16	16	46.6	26.96	0	214.83	114	11	11	14	29	20	22	0	0	7	35.532	30.2637	30.8848	30.379	33.447	32.7918	33.1204	20.7852	20.5563	26.208	28.5169	29.4344	27.5026	31.1375	31.04	30.8458	18.9636	18.9685	25.2765	7.4151	24.7771	0.00111345	0.00635968	9.93822	26.0387	0.000119316	0.000826188	2.52312
O17917	Probable E3 ubiquitin-protein ligase rnf113	rnf-113	sp|O17917|RN113_CAEEL Probable E3 ubiquitin-protein ligase rnf113 OS=Caenorhabditis elegans OX=6239 GN=rnf-113 PE=2 SV=2	1	6	6	6	18.2	43.427	0	98.058	10	0	0	0	4	1	5	0	0	0	28.4164			20.7677	26.1768	22.2672	26.673				20.232	19.9185	22.4173	24.8383	19.6221	25.6633	19.7298	20.0987	19.8867	0.950905	20.3805	0.190928	0.30174	3.4695	21.6398	0.0295842	0.0597721	2.5186
Q9GRZ3	Lysine-specific demethylase 9	dpy-21	sp|Q9GRZ3|DPY21_CAEEL Lysine-specific demethylase 9 OS=Caenorhabditis elegans OX=6239 GN=dpy-21 PE=1 SV=1	1	7	7	7	4.9	181.93	0	15.665	13	0	1	1	5	3	3	0	0	0	28.2523		24.5427	21.7797	26.9037	25.9743	24.521				21.0239	23.4333	21.0412	25.1683	24.5382	23.3013	20.3755	19.1727	19.8467	2.03449	20.8156	0.0294923	0.0757008	4.53761	22.0671	6.63763e-05	0.000532858	2.50312
Q22002	NAB transcription cofactor mab-10	mab-10	sp|Q22002|MAB10_CAEEL NAB transcription cofactor mab-10 OS=Caenorhabditis elegans OX=6239 GN=mab-10 PE=1 SV=2	1	9	9	9	12.4	61.77	0	24.698	18	2	0	3	4	2	7	0	0	0	30.2695	23.9476	22.508	25.4876	27.0559	25.2851	28.5141				23.0864	23.1995	23.9665	25.5999	25.1588	26.9991	20.2284	19.5605	19.3778	3.69524	21.5698	0.000234826	0.00215248	6.19705	22.8207	4.7961e-06	9.94699e-05	2.50181
Q20237	CBFD_NFYB_HMF domain-containing protein	drap-1	tr|Q20237|Q20237_CAEEL CBFD_NFYB_HMF domain-containing protein OS=Caenorhabditis elegans OX=6239 GN=drap-1 PE=1 SV=1	1	5	5	5	18.4	36.241	0	26.806	10	1	1	0	4	2	2	0	0	0	27.2013	20.5474	19.1163	21.5387	25.6703	22.4617	25.2077				21.7434	20.9845	20.6585	24.8875	22.7612	23.1793	19.3273	19.1395	18.163	2.25217	20.0027	0.00147267	0.00782406	4.73273	21.243	8.71711e-05	0.000656781	2.48056
Q17784	Septin and tuftelin-interacting protein 1 homolog	stip-1	sp|Q17784|TFP11_CAEEL Septin and tuftelin-interacting protein 1 homolog OS=Caenorhabditis elegans OX=6239 GN=stip-1 PE=1 SV=2	1	12	12	12	18.1	94.312	0	48.586	36	6	5	3	7	6	9	0	0	0	29.399	23.963	25.0024	24.3012	27.1237	26.4608	27.1317		21.9414	18.281	22.9553	23.2198	22.2613	25.3881	25.2298	25.2451	18.8706	21.0986	18.3899	3.35914	21.1326	0.00172179	0.00879151	5.83465	22.3703	3.24356e-05	0.000334377	2.4755
Q19854	DRY_EERY domain-containing protein	CELE_F28C1.1	tr|Q19854|Q19854_CAEEL DRY_EERY domain-containing protein OS=Caenorhabditis elegans OX=6239 GN=CELE_F28C1.1 PE=1 SV=2	1	10	10	10	16.4	79.5	0	44.662	16	1	0	0	5	3	7	0	0	0	27.7642	22.072		22.8826	26.2977	24.2843	25.0997				21.0667	20.6775	21.1605	24.0887	23.2554	22.9865	17.9991	18.9754	19.0239	2.3021	19.8172	0.0007877	0.00498788	4.77739	21.0548	3.92395e-05	0.000378851	2.47529
G5ECR1	MBD_C domain-containing protein	mbd-2	tr|G5ECR1|G5ECR1_CAEEL MBD_C domain-containing protein OS=Caenorhabditis elegans OX=6239 GN=mbd-2 PE=1 SV=1	1	5	5	5	20	23.912	0	16.942	15	1	0	1	7	1	5	0	0	0	28.6622	24.0377	21.7854	24.5322	26.6756	23.1159	26.8424			21.4733	22.0349	21.4488	22.0419	25.1534	22.5395	25.2436	18.5375	18.4247	20.8793	2.56138	20.5612	0.00551772	0.021309	5.03164	21.7963	0.00032149	0.00168915	2.47026
G5EG47	Transcription initiation factor IIE subunit beta	gtf-2e2	tr|G5EG47|G5EG47_CAEEL Transcription initiation factor IIE subunit beta OS=Caenorhabditis elegans OX=6239 GN=gtf-2e2 PE=1 SV=1	1	9	9	9	41.9	33.009	0	102.3	24	1	1	3	7	2	10	0	0	0	29.2883	23.7857	22.756	24.3342	27.309	24.477	27.3882				22.5019	23.103	22.6677	25.5724	24.6658	25.4426	20.4167	18.6795	19.0028	3.39126	21.0619	0.000666791	0.00442048	5.86064	22.2966	5.89038e-06	0.00011257	2.46938
Q21924	G-patch domain and KOW motifs-containing protein homolog 1	gkow-1	sp|Q21924|GPKOW_CAEEL G-patch domain and KOW motifs-containing protein homolog 1 OS=Caenorhabditis elegans OX=6239 GN=gkow-1 PE=1 SV=1	1	6	6	6	19.7	51.711	0	22.191	10	0	0	0	5	1	4	0	0	0	27.6982	23.4713	21.3132	23.4264	26.1113	23.0721	25.7594	21.229		21.1104	21.7686	21.4406	21.9288	25.1486	22.9231	24.4611	21.3296	19.8531	21.5762	0.793056	21.3162	0.227807	0.344838	3.25797	22.5486	0.000623025	0.00281806	2.46492
A5Z2V1	CID domain-containing protein	cids-2	tr|A5Z2V1|A5Z2V1_CAEEL CID domain-containing protein OS=Caenorhabditis elegans OX=6239 GN=cids-2 PE=1 SV=1	1	21	21	21	35.4	74.97	0	92.167	47	2	1	3	19	7	15	0	0	0	29.6683	24.3301	24.0761	24.4483	27.8627	26.3404	28.0496				22.6966	23.0973	22.7157	25.486	25.0209	25.3911	19.0202	19.7009	18.7658	3.67422	20.9994	0.000117816	0.00131286	6.13702	22.2308	1.69427e-06	5.05957e-05	2.4628
O45246;G5ECU5	Heat Shock Protein;Uncharacterized protein	hsp-70	tr|O45246|O45246_CAEEL Heat Shock Protein OS=Caenorhabditis elegans OX=6239 GN=hsp-70 PE=1 SV=1;tr|G5ECU5|G5ECU5_CAEEL Uncharacterized protein OS=Caenorhabditis elegans OX=6239 GN=CELE_F44E5.4 PE=1 SV=1	2	6	3	3	9.3	70.438	0	7.2717	12	1	1	0	2	1	1	1	2	3	31.4203	29.1301	25.5055		28.8305	25.2984	28.2321	27.3834	24.6901	27.6614	29.1562	26.1316	19.6233	28.6443	25.6481	28.0062	28.126	25.4519	28.2066	-2.29111	26.1159	0.267335	0.387111	0.171403	27.3472	0.805129	0.85238	2.46251
G5EDW7	Protein lin-8	lin-8	sp|G5EDW7|LIN8_CAEEL Protein lin-8 OS=Caenorhabditis elegans OX=6239 GN=lin-8 PE=1 SV=1	1	2	2	2	6.2	44.179	0	6.2138	6	0	0	0	2	2	2	0	0	0	26.2933	21.8737		21.4238	24.1227	23.5559	24.148				21.4995	18.8804	21.5323	23.0496	23.0712	23.1691	19.441	19.1441	19.1835	1.38117	19.9468	0.0734757	0.150512	3.84046	21.1764	3.63812e-05	0.000361342	2.45929
Q21486	Yeast PRP (Splicing factor) related	prp-3	tr|Q21486|Q21486_CAEEL Yeast PRP (Splicing factor) related OS=Caenorhabditis elegans OX=6239 GN=prp-3 PE=1 SV=1	1	23	23	23	41.1	71.196	0	108.36	68	7	3	9	14	9	23	1	1	1	30.0028	24.8324	24.1234	26.1153	27.4974	26.6399	28.445	19.6357	21.1436	22.3468	22.4546	22.731	23.3539	25.2114	24.7707	25.8817	19.0327	19.057	20.6035	3.28214	21.2055	0.000651462	0.00437066	5.72358	22.4262	5.47156e-06	0.000106738	2.44144
Q9N3Q9;REV__A7LPH6;REV__Q20298	NucleOLar protein	nol-14	tr|Q9N3Q9|Q9N3Q9_CAEEL NucleOLar protein OS=Caenorhabditis elegans OX=6239 GN=nol-14 PE=1 SV=3	3	20	20	20	25.9	94.439	0	74.941	45	3	1	6	13	5	16	0	0	1	29.7867	25.1217	23.5791	25.363	28.0917	26.4062	27.6032	22.1067	20.9865	21.5552	23.1036	22.776	23.3406	25.9396	25.1114	25.4893	20.9319	20.1696	20.6872	2.47713	21.8348	0.00183917	0.0092911	4.91719	23.0549	1.34055e-06	4.39607e-05	2.44006
Q9TZ87	LIn-8 Domain containing	lido-15	tr|Q9TZ87|Q9TZ87_CAEEL LIn-8 Domain containing OS=Caenorhabditis elegans OX=6239 GN=lido-15 PE=4 SV=1	1	10	10	10	29	35.787	0	21.591	21	1	0	0	8	4	8	0	0	0	28.1238	22.4954	22.3786	22.9775	25.4773	24.5175	26.0295				20.7752	21.488	20.9246	23.3092	23.4713	23.7142	18.9318	19.3808	18.9201	1.98499	20.0701	0.00157226	0.0082155	4.42069	21.2879	1.69878e-05	0.000222067	2.4357
Q9U299	5-3 exoribonuclease 2 homolog	xrn-2	sp|Q9U299|XRN2_CAEEL 5-3 exoribonuclease 2 homolog OS=Caenorhabditis elegans OX=6239 GN=xrn-2 PE=1 SV=2	1	23	23	23	28	110.13	0	242.61	93	11	6	8	21	15	21	4	2	5	32.1296	27.0885	27.0918	26.457	30.278	29.3874	29.4265	24.8688	24.2873	25.1286	25.0158	25.9754	24.3352	27.7824	27.757	27.0929	23.8598	23.4477	24.1326	1.29543	24.4611	0.02011	0.0571311	3.73073	25.6787	1.11068e-06	4.02382e-05	2.4353
G5EDT1	Retinoblastoma-like protein homolog lin-35	lin-35	sp|G5EDT1|LIN35_CAEEL Retinoblastoma-like protein homolog lin-35 OS=Caenorhabditis elegans OX=6239 GN=lin-35 PE=1 SV=1	1	18	18	18	21.4	110.9	0	49.932	38	3	1	3	15	4	11	0	0	1	28.9153	24.2461	22.8706	24.5762	27.4154	24.99	26.7096	20.1981		21.8994	22.0904	21.7971	22.2363	24.9197	23.6953	24.8107	19.9759	20.0554	20.973	1.70651	21.188	0.014053	0.0438176	4.14047	22.405	4.13659e-05	0.000396362	2.43396
Q09599	Histone RNA hairpin-binding protein	cdl-1	sp|Q09599|SLBP_CAEEL Histone RNA hairpin-binding protein OS=Caenorhabditis elegans OX=6239 GN=cdl-1 PE=1 SV=1	1	10	10	10	41.4	41.48	0	62.445	16	0	1	0	7	1	7	0	0	0	27.5819	22.9483	21.783	23.1122	25.0233	20.8053	26.0207			18.6986	20.2081	19.5218	20.2922	23.4237	19.6633	24.2237	19.4763	19.7918	17.526	1.07604	19.4694	0.110058	0.202833	3.50554	20.6841	0.0186833	0.0408456	2.4295
Q9TYP8	SPK domain-containing protein	CELE_Y14H12B.2	tr|Q9TYP8|Q9TYP8_CAEEL SPK domain-containing protein OS=Caenorhabditis elegans OX=6239 GN=CELE_Y14H12B.2 PE=1 SV=1	1	8	8	8	25.4	46.61	0	34.477	20	2	1	2	6	1	8	0	0	0	28.3352	23.9691	19.6113	24.0928	26.3981	21.5989	26.623			18.4041	21.8645	20.3806	22.3907	25.2253	22.0313	24.6555	19.0832	20.2683	19.6863	1.866	20.6123	0.0222373	0.0617	4.29145	21.825	0.00113888	0.00448941	2.42545
U4PEX3	Uncharacterized protein	CELE_Y77E11A.7	tr|U4PEX3|U4PEX3_CAEEL Uncharacterized protein OS=Caenorhabditis elegans OX=6239 GN=CELE_Y77E11A.7 PE=1 SV=1	1	17	17	17	29.4	71.267	0	64.181	36	1	0	3	12	7	13	0	0	0	29.9366	24.5322	24.9645	24.0698	27.9207	26.5065	28.0983				22.8845	23.6384	22.8426	25.8342	25.0938	25.713	19.2649	20.4021	20.1001	3.19948	21.5221	0.000550054	0.00391451	5.62463	22.7347	3.02541e-06	7.18386e-05	2.42515
P91393	FUBp (FUBP) Like	fubl-4	tr|P91393|P91393_CAEEL FUBp (FUBP) Like OS=Caenorhabditis elegans OX=6239 GN=fubl-4 PE=1 SV=2	1	13	13	13	30.2	64.146	0	30.268	20	1	0	1	7	2	9	0	0	0	28.541	23.2399	21.221	22.0871	24.777	22.7568	25.3744	23.9155	16.4795	19.3966	21.9776	22.9996	22.8026	24.8718	24.2814	25.8942	24.7555	20.3289	20.3115	0.79463	22.196	0.49978	0.61646	3.21714	23.4072	0.0157361	0.0358364	2.42251
P34648	Uncharacterized protein ZK632.2	ZK632.2	sp|P34648|YOT2_CAEEL Uncharacterized protein ZK632.2 OS=Caenorhabditis elegans OX=6239 GN=ZK632.2 PE=4 SV=1	1	33	33	33	56.9	80.514	0	171.52	88	4	7	3	22	15	33	4	0	0	30.8233	25.0761	25.6151	25.598	28.0874	27.4637	28.926	22.6626		21.5186	22.3327	23.427	22.2127	24.8019	24.9337	25.4765	20.5657	19.9152	19.0991	2.79749	21.2587	0.00206723	0.0100431	5.2107	22.4653	1.10453e-05	0.000169762	2.4132
Q17439	Uncharacterized protein B0035.15	B0035.15	sp|Q17439|YQVW_CAEEL Uncharacterized protein B0035.15 OS=Caenorhabditis elegans OX=6239 GN=B0035.15 PE=4 SV=1	1	6	6	6	29	33.336	0	17.407	17	1	1	0	4	2	6	2	0	1	27.1053	22.0633	21.9369	20.7849	25.1937	22.6028	25.2656	21.0448	20.8621	20.1566	20.5113	22.2868	20.1717	23.5816	22.6159	23.9968	21.4425	21.0072	21.4867	-0.322186	21.151	0.645812	0.73796	2.08599	22.3551	0.00215283	0.00731847	2.40818
P34431	Retrotransposon-like protein 1	retr-1	sp|P34431|RETR1_CAEEL Retrotransposon-like protein 1 OS=Caenorhabditis elegans OX=6239 GN=retr-1 PE=4 SV=5	1	13	13	13	29	60.213	0	54.639	29	2	0	2	9	3	10	0	0	3	28.357	23.5988	19.7252	24.1777	25.6393	23.8199	26.3434	20.5041		23.0615	21.7575	19.3738	21.734	23.7678	22.6718	23.6279	19.6201	19.336	22.1632	0.581999	20.6641	0.506694	0.62317	2.98272	21.8645	0.00358934	0.0108796	2.40072
Q19991	Uncharacterized protein	CELE_F33H1.4	tr|Q19991|Q19991_CAEEL Uncharacterized protein OS=Caenorhabditis elegans OX=6239 GN=CELE_F33H1.4 PE=1 SV=2	1	11	11	11	13	156.51	0	50.397	13	0	0	0	3	3	7	0	0	0	27.2755		23.2293	21.2026	24.2571	24.5575	25.4264				20.4565	22.744	20.8414	23.4476	23.8597	23.9268	18.5126	19.3095	19.5844	2.2118	20.2414	0.00803313	0.0287199	4.6092	21.4401	1.79067e-05	0.000230051	2.3974
Q95Y51	SMN (Survival of Motor Neuron protein) Related	smr-1	tr|Q95Y51|Q95Y51_CAEEL SMN (Survival of Motor Neuron protein) Related OS=Caenorhabditis elegans OX=6239 GN=smr-1 PE=1 SV=1	1	8	8	8	47.3	26.066	0	25.238	18	1	1	1	7	3	5	0	0	0	27.3098	22.7778	21.3788	22.4621	25.3532	23.7716	25.3562			18.1621	20.6871	21.6371	20.4032	23.8035	22.4219	23.6842	18.5248	19.5261	17.9618	2.23826	19.79	0.00178042	0.00904237	4.63232	20.9871	0.000117287	0.000814807	2.39406
G5EF11	E2F_TDP domain-containing protein	efl-1	tr|G5EF11|G5EF11_CAEEL E2F_TDP domain-containing protein OS=Caenorhabditis elegans OX=6239 GN=efl-1 PE=1 SV=1	1	13	13	13	43.6	39.547	0	112.17	32	2	1	2	13	7	7	0	0	0	29.6831	23.8322	24.3811	24.492	27.9696	26.6835	27.702				22.6171	23.5492	22.6898	25.6037	25.2318	25.1789	20.8165	20.4364	18.8613	2.91394	21.4951	0.00235209	0.0110115	5.30002	22.6881	1.03741e-05	0.000164429	2.38609
O61845	Chromodomain and Helicase Domain protein	chd-7	tr|O61845|O61845_CAEEL Chromodomain and Helicase Domain protein OS=Caenorhabditis elegans OX=6239 GN=chd-7 PE=1 SV=3	1	41	41	41	18.6	326.88	0	223.54	91	7	4	1	23	23	33	0	0	0	30.7124	25.0214	25.3275	24.7817	28.3545	28.0196	28.4494				23.0733	24.0022	22.5051	25.3379	26.2288	25.1614	19.3782	20.0562	18.7424	3.80125	21.2929	0.000238732	0.00217257	6.18376	22.4841	1.60749e-06	4.97453e-05	2.38251
Q11188	Ribonucleases P/MRP protein subunit popl-1	popl-1	sp|Q11188|POPL1_CAEEL Ribonucleases P/MRP protein subunit popl-1 OS=Caenorhabditis elegans OX=6239 GN=popl-1 PE=3 SV=2	1	14	14	14	20.2	87.122	0	41.228	35	3	2	6	9	6	8	0	1	0	29.025	24.1432	21.063	25.1062	26.5037	25.6965	26.5045	21.4969	22.5423	22.7837	22.6984	20.0401	22.8688	24.2849	24.3343	24.1307	21.1696	21.3947	21.7446	0.432731	21.6527	0.594784	0.697244	2.81363	22.8431	6.88689e-05	0.000550372	2.3809
Q9U252	Regulator of SYnapse formation	rsy-1	tr|Q9U252|Q9U252_CAEEL Regulator of SYnapse formation OS=Caenorhabditis elegans OX=6239 GN=rsy-1 PE=1 SV=2	1	4	4	4	7.3	65.971	0	8.9974	9	0	0	0	3	2	4	0	0	0	26.7665	22.2902		22.736	24.6047	23.8734	25.2284	20.8153			21.0432	20.5889	21.8796	23.4977	23.2568	23.8956	20.7976	19.027	18.4266	1.7535	20.2938	0.0330757	0.0829948	4.13294	21.4835	0.000292965	0.00158752	2.37945
H2KYA0	Zinc finger Ran-binding domain-containing protein 2	CELE_Y25C1A.8	tr|H2KYA0|H2KYA0_CAEEL Zinc finger Ran-binding domain-containing protein 2 OS=Caenorhabditis elegans OX=6239 GN=CELE_Y25C1A.8 PE=1 SV=1	1	4	4	4	14.2	40.539	0	14.519	9	0	0	0	4	2	3	0	0	0	27.5931	21.4053	21.5966	22.3998	25.2626	24.3623	25.3332	22.3061			21.1556	22.2914	21.9338	24.2016	24.02	24.2956	22.8899	20.2388	20.1568	0.698452	21.4444	0.42698	0.547064	3.07723	22.6338	0.00213334	0.00726519	2.37878
Q9BL57	Uncharacterized protein	cus-2	tr|Q9BL57|Q9BL57_CAEEL Uncharacterized protein OS=Caenorhabditis elegans OX=6239 GN=cus-2 PE=1 SV=1	1	8	8	8	19.2	51.827	0	23.15	15	0	0	1	5	2	6	0	0	1	27.2003	21.4864	20.9206	23.7954	25.3419	23.2949	25.4255		19.7315	20.6454	20.6305	20.6699	22.234	23.9811	22.408	24.2717	19.3312	19.8271	20.5579	1.27276	20.5418	0.0568842	0.124218	3.64822	21.7295	0.000376085	0.00189503	2.37546
O01805	Acyl-CoA-binding protein homolog 1	acbp-1	sp|O01805|ACBP1_CAEEL Acyl-CoA-binding protein homolog 1 OS=Caenorhabditis elegans OX=6239 GN=acbp-1 PE=3 SV=1	1	3	3	3	33.7	9.3736	0	6.3225	10	0	0	2	1	1	3	0	0	3	28.53	22.4224		24.9917	23.2231	24.2481	26.154			26.0822	23.5789	19.2374	23.6683	24.2488	24.5038	24.8545	19.3987	19.4693	25.7517	0.621629	21.8507	0.708389	0.790719	2.99583	23.0378	0.0578076	0.101204	2.3742
O16519	Gastrulation defective protein 1	gad-1	sp|O16519|GAD1_CAEEL Gastrulation defective protein 1 OS=Caenorhabditis elegans OX=6239 GN=gad-1 PE=1 SV=1	1	10	10	10	19.8	69.045	0	33.59	20	3	0	1	5	2	8	0	0	1	28.5036	23.833		24.6406	26.2113	23.9986	26.51			21.1452	22.4297	20.3125	23.0012	24.5997	23.4326	24.8266	20.2456	19.5699	21.5937	1.44471	21.1921	0.093234	0.17972	3.81659	22.378	0.000167036	0.00104165	2.37188
Q9N4U5	Smu-2 suppressor of mec-8 and unc-52 protein	smu-2	sp|Q9N4U5|SMU2_CAEEL Smu-2 suppressor of mec-8 and unc-52 protein OS=Caenorhabditis elegans OX=6239 GN=smu-2 PE=1 SV=1	1	23	23	23	45.7	62.196	0	323.31	81	11	9	13	17	10	20	0	0	1	32.0951	27.0163	27.0816	26.8554	29.9292	28.9662	29.9441			21.8315	24.501	25.7852	24.5839	27.3837	27.1658	27.4281	19.1658	19.3556	20.5582	5.26347	22.325	3.47111e-05	0.000586849	7.63261	23.5095	9.13086e-08	1.39255e-05	2.36914
Q86MI0	Homeobox protein dve-1	dve-1	sp|Q86MI0|DVE1_CAEEL Homeobox protein dve-1 OS=Caenorhabditis elegans OX=6239 GN=dve-1 PE=1 SV=1	1	6	6	6	12.4	52.834	0	16.904	11	0	0	0	7	1	3	0	0	0	27.5497	21.4945		23.0734	25.3567	23.05	25.3828		23.103		21.4506	20.1024	22.1681	24.0924	23.1809	23.5267	19.5942	23.5647	19.5587	0.334493	21.0731	0.774256	0.83863	2.69416	22.2529	0.0273186	0.055931	2.35966
O16657	Uncharacterized protein	C03H5.3	tr|O16657|O16657_CAEEL Uncharacterized protein OS=Caenorhabditis elegans OX=6239 GN=C03H5.3 PE=1 SV=1	1	3	3	3	15.3	31.998	0	12.285	6	0	0	1	2	1	2	0	0	0	25.7841	21.1672		21.8729	23.3442	23.1194	23.5566				21.0907	19.9395	21.8776	23.1327	23.4399	23.4028	19.9063	19.0874	19.0569	1.61904	20.1597	0.0214462	0.0600748	3.97492	21.3377	5.37267e-05	0.000475294	2.35588
P34498	Probable pre-mRNA-splicing factor ATP-dependent RNA helicase mog-1	mog-1	sp|P34498|MOG1_CAEEL Probable pre-mRNA-splicing factor ATP-dependent RNA helicase mog-1 OS=Caenorhabditis elegans OX=6239 GN=mog-1 PE=1 SV=2	1	14	13	13	15.1	129.42	0	32.825	28	5	0	4	7	4	8	0	0	0	27.1697	23.3117	19.3139	24.219	25.3559	23.5667	25.1438	20.5344	19.6868	21.2747	20.9931	19.3381	22.3035	23.5871	22.575	23.4945	21.1406	19.7346	19.7223	0.679035	20.5387	0.399059	0.519378	3.01969	21.709	0.000661554	0.00294636	2.34065
Q11178	AT hook-containing protein attf-4	attf-4	sp|Q11178|ATTF4_CAEEL AT hook-containing protein attf-4 OS=Caenorhabditis elegans OX=6239 GN=attf-4 PE=4 SV=2	1	10	10	10	25.5	56.932	0	97.498	26	2	4	2	5	5	8	0	0	0	28.7693	22.1525	24.4218	23.1403	25.9944	25.3087	26.5741			20.1777	21.5409	22.9675	21.4074	24.1737	24.38	24.3819	19.2113	20.5949	19.5227	2.19559	20.8741	0.00652815	0.0243462	4.53557	22.0441	2.29402e-05	0.000262845	2.33999
A0A0K3AUP0	RRM domain-containing protein	etr-1	tr|A0A0K3AUP0|A0A0K3AUP0_CAEEL RRM domain-containing protein OS=Caenorhabditis elegans OX=6239 GN=etr-1 PE=1 SV=1	1	10	10	10	22.9	62.988	0	27.472	16	1	0	1	5	1	8	0	0	0	28.1326	22.474		23.7642	24.992	23.0066	26.5005				21.4546	20.5702	21.925	23.6753	22.7881	24.4977	19.4084	19.7847	19.5852	1.72384	20.4547	0.0105329	0.0357423	4.06094	21.6232	0.000106538	0.000760359	2.33709
Q9GYK8	Uncharacterized protein	CELE_T05A12.3	tr|Q9GYK8|Q9GYK8_CAEEL Uncharacterized protein OS=Caenorhabditis elegans OX=6239 GN=CELE_T05A12.3 PE=1 SV=1	1	7	7	7	12.4	74.944	0	16.713	11	0	0	0	5	1	5	0	0	0	26.8554	21.1846		21.9413	25.4714	21.7286	25.0304				21.0852	21.229	21.4461	23.6366	23.1719	23.9551	19.7467	19.3636	18.1567	2.16441	20.1712	0.0033624	0.0144975	4.49883	21.3384	7.05626e-05	0.000560376	2.33442
Q9XW73	Uncharacterized protein	CELE_Y75B8A.8	tr|Q9XW73|Q9XW73_CAEEL Uncharacterized protein OS=Caenorhabditis elegans OX=6239 GN=CELE_Y75B8A.8 PE=1 SV=2	1	16	16	16	29.4	80.732	0	62.932	23	1	1	1	9	2	8	1	0	0	28.4992	22.7133	22.4304	22.9137	26.128	23.5159	26.966	20.4979		19.4843	21.8449	22.5063	21.6656	24.7063	23.4203	24.8933	19.8749	19.8271	19.6488	2.22203	20.8946	0.00249471	0.0114474	4.55638	22.0618	3.0889e-05	0.000324121	2.33434
D0Z5N1	BZIP domain-containing protein	crh-1	tr|D0Z5N1|D0Z5N1_CAEEL BZIP domain-containing protein OS=Caenorhabditis elegans OX=6239 GN=crh-1 PE=1 SV=1	1	5	5	5	15.9	45.619	0	51.89	27	5	4	3	5	6	4	0	0	0	31.3783	26.5017	27.4416	25.2757	29.4474	28.9038	28.318				25.2411	26.8065	24.8884	28.0123	28.4457	27.4724	18.0419	19.5466	19.6428	6.56822	22.3612	1.23598e-05	0.000288445	8.89967	23.527	1.27927e-07	1.43127e-05	2.33145
Q9U304	RNA Binding Motif protein homolog	rbm-12	tr|Q9U304|Q9U304_CAEEL RNA Binding Motif protein homolog OS=Caenorhabditis elegans OX=6239 GN=rbm-12 PE=1 SV=1	1	33	33	33	42.6	104.27	0	177.7	92	10	10	8	17	17	28	2	0	0	31.5908	26.2851	26.7539	25.9945	29.2876	28.718	29.4731	25.1072	22.7109		23.9146	24.9411	23.5381	26.4976	26.6875	26.1821	22.7933	20.7407	17.786	3.69128	22.2856	0.00830676	0.0294766	6.01574	23.4479	0.000287209	0.00156301	2.32446
Q18535	Proline Rich mitotic Checkpoint Control factor homolog	prcc-1	tr|Q18535|Q18535_CAEEL Proline Rich mitotic Checkpoint Control factor homolog OS=Caenorhabditis elegans OX=6239 GN=prcc-1 PE=1 SV=2	1	7	7	7	21.5	44.899	0	38.695	14	1	0	1	4	2	6	0	0	0	27.5638	22.0462	21.5101	21.9992	25.808	23.8067	25.8822				21.1258	22.4767	21.2898	24.4009	23.0432	24.4025	19.4312	20.8272	19.5486	1.69512	20.7832	0.0193798	0.0557225	4.01319	21.9423	0.000286884	0.00156301	2.31807
O17536	Histone H1.4	hil-4	sp|O17536|H14_CAEEL Histone H1.4 OS=Caenorhabditis elegans OX=6239 GN=hil-4 PE=2 SV=3	1	4	4	4	21.3	25.958	0	9.8973	11	1	0	1	5	2	2	0	0	0	26.5564	23.1144		22.7268	24.9757	23.5876	24.384		18.6832		22.1675	19.3118	22.3168	23.6293	23.8242	23.2894	18.7377	21.5967	19.2023	1.41979	20.5555	0.211115	0.325661	3.73539	21.7133	0.000844741	0.00355389	2.31561
Q21502	MOG interacting and ectopic P-granules protein 1	mep-1	sp|Q21502|MEP1_CAEEL MOG interacting and ectopic P-granules protein 1 OS=Caenorhabditis elegans OX=6239 GN=mep-1 PE=1 SV=2	1	14	14	14	19.3	97.449	0	33.16	21	0	0	2	7	2	10	0	0	0	27.7607	22.9956	22.2415	23.5638	25.2009	23.7265	25.9022		19.5682	20.8102	21.1417	21.2715	21.8663	23.5223	23.1058	24.5916	19.2506	19.582	20.9534	1.49782	20.6776	0.029297	0.0753136	3.81119	21.8343	0.000183104	0.00111802	2.31337
G5ECL3	Pre-RNA processing 21	prp-21	tr|G5ECL3|G5ECL3_CAEEL Pre-RNA processing 21 OS=Caenorhabditis elegans OX=6239 GN=prp-21 PE=1 SV=1	1	29	29	29	46.3	73.812	0	245.48	146	19	16	14	35	26	31	2	0	3	32.75	28.0128	27.6832	27.7448	30.7227	29.6953	30.4201	22.7712	18.7343	23.3079	24.9272	25.7526	25.0445	27.8721	27.2544	27.5306	20.8068	16.3987	20.78	5.91296	22.285	0.000712983	0.00464416	8.22386	23.4404	3.59159e-05	0.000358594	2.31089
A0A486WX27	Nuclear Pore complex Protein	npp-21	tr|A0A486WX27|A0A486WX27_CAEEL Nuclear Pore complex Protein OS=Caenorhabditis elegans OX=6239 GN=npp-21 PE=1 SV=1	1	110	110	110	54	222.26	0	323.31	427	48	31	46	106	64	104	7	6	15	34.1168	29.4446	28.7838	29.1462	32.2954	31.3353	31.8084	25.7863	25.172	26.2123	25.3804	25.8526	24.9835	27.8822	27.8974	27.3643	22.571	22.5831	23.6252	2.47904	24.166	0.000365878	0.0029301	4.78817	25.3205	8.32842e-07	3.49578e-05	2.30912
Q95Q15	G-patch domain-containing protein	CELE_Y55D9A.2	tr|Q95Q15|Q95Q15_CAEEL G-patch domain-containing protein OS=Caenorhabditis elegans OX=6239 GN=CELE_Y55D9A.2 PE=1 SV=1	1	8	8	8	19	57.872	0	16.757	9	0	0	0	3	0	6	0	0	0	26.1407				23.3051		25.1541			19.922	19.179	19.4564	20.4546	22.4027	19.9011	23.6867	19.4544	20.019	20.0641	-0.149161	19.7713	0.742701	0.816542	2.15096	20.9213	0.0350411	0.0684494	2.30012
Q9N4E8	Phosphorylated adapter RNA export protein	CELE_Y71H2B.2	tr|Q9N4E8|Q9N4E8_CAEEL Phosphorylated adapter RNA export protein OS=Caenorhabditis elegans OX=6239 GN=CELE_Y71H2B.2 PE=1 SV=1	1	18	18	18	46.6	38.398	0	85.807	99	9	8	14	24	13	27	2	0	2	32.4645	27.3956	26.3108	27.7304	30.6413	28.5929	30.5582	25.6118		23.4487	25.0304	25.6065	25.279	27.6775	27.2126	27.9238	24.7365	20.4303	22.3013	2.81594	23.8973	0.0130776	0.0417046	5.1153	25.047	0.000266384	0.00147072	2.29936
O16207	Protein F29A7.6	F29A7.6	sp|O16207|YF26_CAEEL Protein F29A7.6 OS=Caenorhabditis elegans OX=6239 GN=F29A7.6 PE=2 SV=1	1	6	6	6	32.3	21.652	0	19.766	12	1	0	2	3	1	5	0	0	0	27.7065	22.4499		22.933	25.4862	23.3339	25.3662			20.4056	22.0827	20.2704	21.8157	24.3221	23.3094	23.4271	19.7791	19.9561	20.8002	1.21113	20.784	0.0865215	0.169829	3.50774	21.9323	0.000206093	0.00121171	2.29661
A8XQE0	Uncharacterized protein	ekl-4	tr|A8XQE0|A8XQE0_CAEEL Uncharacterized protein OS=Caenorhabditis elegans OX=6239 GN=ekl-4 PE=1 SV=1	1	17	17	17	42.2	56.115	0	74.316	32	2	1	2	12	4	11	0	0	0	28.3855	23.5717	21.3924	23.9575	26.9286	25.2843	26.322				22.2259	21.939	22.4009	24.6614	24.1917	24.5762	18.8188	19.9523	18.9585	2.94539	20.7159	0.000600193	0.00412864	5.23324	21.8598	1.07715e-05	0.000169318	2.28786
H2KYD4	Uncharacterized protein	CELE_F57C9.4	tr|H2KYD4|H2KYD4_CAEEL Uncharacterized protein OS=Caenorhabditis elegans OX=6239 GN=CELE_F57C9.4 PE=1 SV=1	1	18	18	18	21.4	97.575	0	58.857	33	1	3	1	11	4	13	0	0	0	29.0353	22.5718	24.6413	23.308	26.2336	24.4464	26.6479				20.9612	23.1534	21.01	24.01	23.8847	24.0931	19.0183	19.4708	18.8724	2.58768	20.4144	0.00323906	0.0140495	4.87542	21.5582	8.62617e-06	0.000144818	2.28774
O01571	Uncharacterized protein	CELE_F48C1.5	tr|O01571|O01571_CAEEL Uncharacterized protein OS=Caenorhabditis elegans OX=6239 GN=CELE_F48C1.5 PE=1 SV=1	1	2	2	2	17.7	13.961	0	7.6617	5	0	0	1	2	0	2	0	0	0	26.5754			21.9423	24.6421		24.5792				19.296	19.7012	22.0029	23.6309	20.6525	23.5701	20.623	20.4541	18.8842	0.346213	20.1602	0.684574	0.770641	2.63074	21.3025	0.018131	0.0398903	2.28452
Q21955	Mediator of RNA polymerase II transcription subunit 15	mdt-15	sp|Q21955|MED15_CAEEL Mediator of RNA polymerase II transcription subunit 15 OS=Caenorhabditis elegans OX=6239 GN=mdt-15 PE=1 SV=3	1	4	4	4	4.6	84.527	0	12.976	17	3	2	1	3	3	4	0	0	1	28.2662	24.0707	22.092	22.333	26.5731	24.7909	25.7245		22.1309	20.9449	23.0331	22.3118	21.4207	25.0427	24.2664	24.3069	18.8125	21.4907	21.3232	1.71307	21.3987	0.0793707	0.15958	3.99651	22.5404	0.00070835	0.00308525	2.28344
Q19090	Uncharacterized protein	CELE_F01F1.11	tr|Q19090|Q19090_CAEEL Uncharacterized protein OS=Caenorhabditis elegans OX=6239 GN=CELE_F01F1.11 PE=1 SV=2	1	4	4	4	8.1	46.352	0	7.4296	10	0	0	1	5	1	3	0	0	0	26.7292	21.5443	20.2547	21.0587	25.1754	22.8251	24.5284				21.1694	20.9544	20.655	23.897	22.4203	23.3041	19.1639	20.9898	19.2553	1.12324	20.3646	0.088194	0.171782	3.40411	21.5051	0.0013715	0.00521199	2.28087
A0A131MCL4	C2H2-type domain-containing protein	die-1	tr|A0A131MCL4|A0A131MCL4_CAEEL C2H2-type domain-containing protein OS=Caenorhabditis elegans OX=6239 GN=die-1 PE=1 SV=1	1	5	5	5	9.8	70.141	0	9.5887	7	0	0	0	1	2	4	0	0	0	25.7696		20.5252	22.6845	23.1315	22.5153	24.1446				20.0395	21.1886	20.9285	22.8987	23.1193	22.9558	17.997	19.0365	18.8368	2.09541	19.6711	0.00133008	0.00720746	4.36783	20.8073	2.21637e-05	0.000258773	2.27241
Q17370	Nuclear hormone receptor family member nhr-47	nhr-47	sp|Q17370|NHR47_CAEEL Nuclear hormone receptor family member nhr-47 OS=Caenorhabditis elegans OX=6239 GN=nhr-47 PE=1 SV=1	1	6	6	6	11.6	64.632	0	17.413	15	1	2	1	4	2	5	0	0	0	27.8557	21.9177	22.8731	22.0574	25.6103	24.443	25.5907				21.7229	22.6959	21.679	24.4466	23.8964	24.5482	20.6915	20.2612	18.7212	2.14132	20.962	0.0105224	0.0357386	4.40576	22.0942	9.73446e-05	0.000712113	2.26444
A0A4V0IMV3	Uncharacterized protein	CELE_Y69H2.3	tr|A0A4V0IMV3|A0A4V0IMV3_CAEEL Uncharacterized protein OS=Caenorhabditis elegans OX=6239 GN=CELE_Y69H2.3 PE=1 SV=1	1	10	10	10	18.3	87.954	0	138.03	41	3	0	4	6	2	8	8	3	7	29.2402	24.7894	20.7003	24.7393	26.4747	25.29	26.4795	26.5875	26.1218	26.7653	23.6953	20.7908	23.514	25.0863	24.2872	25.4046	26.1177	25.6238	26.5321	-3.42448	24.3789	0.000739963	0.00477066	-1.16517	25.5086	0.00276658	0.00887525	2.25931
Q17581	Bromo domain-containing protein	swsn-9	tr|Q17581|Q17581_CAEEL Bromo domain-containing protein OS=Caenorhabditis elegans OX=6239 GN=swsn-9 PE=1 SV=1	1	8	8	8	13.7	71.339	0	17.377	10	0	0	0	3	1	6	0	0	0	27.0809	20.4424		22.4178	25.5059	23.4613	24.9071				21.5009	20.3503	20.9398	23.4665	22.6566	23.4437	18.9127	19.0628	17.3723	2.4811	19.6898	0.00179023	0.00908007	4.73968	20.8191	6.33821e-05	0.000517394	2.25858
A0A486WWJ9	Zinc finger protein somi-1	somi-1	sp|A0A486WWJ9|SOMI1_CAEEL Zinc finger protein somi-1 OS=Caenorhabditis elegans OX=6239 GN=somi-1 PE=1 SV=1	1	11	11	11	21.6	63.536	0	39.32	23	2	1	4	5	2	9	0	0	0	30.5566	22.6251	27.5692	24.4029	26.3071	27.9529	27.087	20.9846	27.7185	21.8548	22.8422	26.7966	24.302	26.3469	27.401	26.9634	22.9764	28.7647	23.6098	-0.470005	24.8819	0.711602	0.793106	1.78682	26.0104	0.153403	0.224429	2.25682
Q11107	Zinc finger protein lin-13	lin-13	sp|Q11107|LIN13_CAEEL Zinc finger protein lin-13 OS=Caenorhabditis elegans OX=6239 GN=lin-13 PE=1 SV=2	1	10	10	10	6.6	253.42	0	27.347	16	1	0	1	6	2	4	2	0	0	26.8062	22.9818		21.6971	25.0827	24.1199	23.6244	22.9825	23.0581	21.2799	22.0282	20.0593	21.5664	23.5669	23.5064	23.3106	22.9077	22.0926	21.8259	-1.05744	21.7467	0.146263	0.24883	1.18587	22.8684	0.0162302	0.0367278	2.24331
H2L0F6	GEX Interacting protein	gei-4	tr|H2L0F6|H2L0F6_CAEEL GEX Interacting protein OS=Caenorhabditis elegans OX=6239 GN=gei-4 PE=1 SV=1	1	20	20	20	32.2	65.41	0	323.31	101	10	9	14	26	16	24	2	0	0	33.3146	27.8999	28.4161	28.7108	30.783	29.8749	31.3214	23.9649		20.6552	25.8887	27.2455	26.6044	28.8509	28.4934	29.1238	22.5245	17.902	19.6849	6.54239	23.3083	0.000228019	0.00212075	8.78552	24.4299	1.26765e-05	0.000185467	2.24313
Q9NAH3	Tumorous Enhancer of Glp-1(Gf)	teg-1	tr|Q9NAH3|Q9NAH3_CAEEL Tumorous Enhancer of Glp-1(Gf) OS=Caenorhabditis elegans OX=6239 GN=teg-1 PE=1 SV=2	1	11	11	11	38.5	40.153	0	67.226	28	2	0	2	8	7	9	0	0	0	27.9982	23.272	21.8891	23.0066	26.0554	25.2981	25.998				21.5022	21.6547	22.1161	24.003	24.1198	23.8672	19.319	20.3204	18.8451	2.26286	20.6263	0.00370539	0.0156615	4.50185	21.7457	3.05384e-05	0.000323588	2.23899
Q20733	Suppressor of activated egl-4 protein 1	saeg-1	sp|Q20733|SAEG1_CAEEL Suppressor of activated egl-4 protein 1 OS=Caenorhabditis elegans OX=6239 GN=saeg-1 PE=1 SV=2	1	11	11	11	13.4	100.97	0	26.161	20	3	2	0	7	3	5	0	0	0	28.5559	23.8246	22.6598	22.3715	26.986	24.8526	25.6285				22.8633	22.5448	22.2502	25.3625	24.3001	24.7123	19.5491	19.7613	18.7096	3.21279	20.9464	0.000329459	0.00272448	5.45164	22.0658	7.70616e-06	0.000136982	2.23884
G5EDW1	Adr-2-binding protein 1	adbp-1	sp|G5EDW1|ADBP1_CAEEL Adr-2-binding protein 1 OS=Caenorhabditis elegans OX=6239 GN=adbp-1 PE=1 SV=1	1	5	5	5	22.6	23.955	0	10.932	9	0	0	1	5	1	2	0	0	0	26.6167	21.3924		22.084	25.6066	22.5027	24.6568				21.2553	20.8177	21.8605	24.5225	22.6797	23.4403	19.6418	20.7338	18.1607	1.79905	20.4116	0.0346778	0.0863315	4.03539	21.5298	0.000845498	0.00355389	2.23634
G5EFF1	RNA-binding protein asd-2	asd-2	sp|G5EFF1|ASD2_CAEEL RNA-binding protein asd-2 OS=Caenorhabditis elegans OX=6239 GN=asd-2 PE=1 SV=1	1	8	8	8	20.7	47.788	0	37.224	16	0	0	1	5	2	8	0	0	0	28.1305	23.9223	22.4304	23.1286	25.4205	24.35	25.971	22.6221		20.6532	21.6123	22.2394	22.3819	24.1427	23.7068	25.0924	19.8992	20.481	20.6204	1.7443	21.2057	0.0116817	0.0384739	3.98046	22.3238	4.90193e-05	0.000447643	2.23616
Q95XZ5	Nipped-B-like protein scc-2	scc-2	sp|Q95XZ5|NIPBL_CAEEL Nipped-B-like protein scc-2 OS=Caenorhabditis elegans OX=6239 GN=scc-2 PE=1 SV=3	1	12	12	12	6.7	249.78	0	25.48	16	0	1	0	8	3	4	0	0	0	26.4227	20.9294	20.7834	21.5044	25.2591	22.942	23.6066	19.7894	20.5599	19.7822	18.9425	19.472	20.9352	23.818	20.3038	21.9211	18.8414	20.8908	20.2862	-0.222914	19.8947	0.731602	0.807692	2.00817	21.0102	0.0716621	0.120621	2.23108
P34545	Protein cbp-1	cbp-1	sp|P34545|CBP1_CAEEL Protein cbp-1 OS=Caenorhabditis elegans OX=6239 GN=cbp-1 PE=1 SV=6	1	42	42	40	23.6	222.41	0	178.07	106	8	10	8	32	16	31	0	1	0	30.9471	25.5114	26.0746	25.965	29.3017	27.4852	28.5389	21.0862	22.6181	20.5843	23.2787	25.3024	23.8266	26.7341	26.2829	26.0791	19.3901	21.038	18.4011	4.52617	21.8728	0.000347417	0.00283547	6.75566	22.9876	5.36667e-06	0.000105776	2.22949
D0VWM8	Tar DNA-binding protein homolog 1	tdp-1	sp|D0VWM8|TADBP_CAEEL Tar DNA-binding protein homolog 1 OS=Caenorhabditis elegans OX=6239 GN=tdp-1 PE=1 SV=1	1	4	4	4	10.6	45.803	0	8.6111	9	0	0	2	2	1	3	0	0	1	25.787			21.8584	23.332		24.577			20.8251	18.7705	19.6791	21.2576	23.024	20.8375	22.5106	19.5588	20.711	21.2249	-0.595829	20.2003	0.37677	0.499211	1.62582	21.3111	0.0529246	0.0949646	2.22165
A6ZJ71	Abnormal cell migration protein 38	mig-38	sp|A6ZJ71|MIG38_CAEEL Abnormal cell migration protein 38 OS=Caenorhabditis elegans OX=6239 GN=mig-38 PE=2 SV=1	1	11	11	11	9.3	179.68	0	45.554	16	1	0	0	4	2	9	0	0	0	28.3735	24.5301	22.0715	23.9971	26.3852	24.1945	26.2204				22.9434	22.2153	22.6572	25.4193	24.1279	24.931	20.223	20.14	19.4833	2.6565	21.277	0.00132189	0.00718352	4.87726	22.3874	1.17439e-05	0.000176576	2.22076
Q965W4	Catechol-O-MethylTransferase family	comt-4	tr|Q965W4|Q965W4_CAEEL Catechol-O-MethylTransferase family OS=Caenorhabditis elegans OX=6239 GN=comt-4 PE=1 SV=1	1	3	2	2	18.9	24.84	0.0024347	2.961	5	1	0	1	1	1	1	0	0	0	27.922	24.5429		24.3821	23.9478	24.6852	25.5873				24.5107	18.5219	24.3695	23.6508	24.9884	25.4163	19.2215	18.9764	19.7579	3.14875	20.893	0.0450717	0.104672	5.36652	22.0019	1.48542e-05	0.000207741	2.21777
P34420	Splicing factor ESS-2	ess-2	sp|P34420|ESS2_CAEEL Splicing factor ESS-2 OS=Caenorhabditis elegans OX=6239 GN=ess-2 PE=3 SV=2	1	21	21	21	50.1	58.518	0	92.163	52	3	4	6	12	10	16	1	0	0	30.0758	25.0092	24.6083	25.4496	27.4512	27.0809	28.1667	22.7404		20.8135	22.7516	23.3839	22.9492	25.4133	24.6288	25.6919	22.0772	20.0083	19.1655	2.61123	21.7226	0.01007	0.0345726	4.82766	22.8308	0.00013634	0.000904445	2.21643
Q22751	J domain-containing protein	dnj-23	tr|Q22751|Q22751_CAEEL J domain-containing protein OS=Caenorhabditis elegans OX=6239 GN=dnj-23 PE=1 SV=1	1	9	9	9	49.6	28.219	0	67.504	21	2	0	3	8	3	5	0	0	0	28.3347	24.039		24.3195	26.6091	25.4167	25.9022		21.5127		23.1461	21.3512	23.3541	25.2249	24.7511	24.497	17.9174	22.2146	19.5301	2.72977	21.2522	0.0383527	0.0927486	4.937	22.3559	0.000821651	0.00347671	2.20723
Q9NEL2	Helicase ssl-1	ssl-1	sp|Q9NEL2|SSL1_CAEEL Helicase ssl-1 OS=Caenorhabditis elegans OX=6239 GN=ssl-1 PE=2 SV=4	1	17	17	17	9.4	268.72	0	85.723	22	0	0	2	6	3	10	1	0	0	27.5988	22.0084	19.6254	24.3167	25.0036	23.7855	25.8179				19.7144	19.891	22.2528	22.4986	22.0453	23.9301	19.287	20.2303	16.9587	1.79406	19.7224	0.101796	0.191037	3.99933	20.825	0.00287772	0.00918359	2.20527
P46582	Protein sumv-1	sumv-1	sp|P46582|SUMV1_CAEEL Protein sumv-1 OS=Caenorhabditis elegans OX=6239 GN=sumv-1 PE=2 SV=2	1	29	29	29	37.5	112.21	0	180.98	84	7	7	6	17	18	28	0	0	1	30.939	25.573	25.7455	25.741	28.3465	28.0421	29.1898		17.826	21.6876	23.332	24.1972	23.3885	25.6794	25.8323	26.0174	19.2793	16.0544	19.5631	5.34029	20.9691	0.000438091	0.00329348	7.54409	22.071	2.57643e-05	0.000287411	2.2038
Q94314	Uncharacterized protein	CELE_ZK154.5	tr|Q94314|Q94314_CAEEL Uncharacterized protein OS=Caenorhabditis elegans OX=6239 GN=CELE_ZK154.5 PE=1 SV=2	1	21	21	21	27.4	125.22	0	88.021	21	1	0	1	4	2	12	1	0	0	29.4143	21.6861	22.2217	24.5769	24.8763	22.6873	28.0683	21.4341			20.0297	21.047	21.8172	22.2709	21.6386	25.5894	18.9078	19.7982	19.2945	1.63115	20.1491	0.0157351	0.0477704	3.83281	21.2499	0.00357438	0.0108689	2.20166
Q18241	Uncharacterized protein	rad-26	tr|Q18241|Q18241_CAEEL Uncharacterized protein OS=Caenorhabditis elegans OX=6239 GN=rad-26 PE=1 SV=2	1	2	2	2	1.6	146.15	0	33.21	3	0	0	0	2	0	1	0	0	0	25.901	21.4226			24.6754		23.3949				21.1825	20.7315	20.0345	24.1334	21.1965	23.2083	19.9001	18.7197	18.9656	1.45439	19.9223	0.0151929	0.0465328	3.65091	21.0206	0.000859659	0.00358962	2.19652
V6CJB4	Uncharacterized protein	CELE_H35B03.2	tr|V6CJB4|V6CJB4_CAEEL Uncharacterized protein OS=Caenorhabditis elegans OX=6239 GN=CELE_H35B03.2 PE=1 SV=1	1	3	3	3	11.6	43.557	0	8.072	4	0	0	0	1	1	2	0	0	0	24.9419			19.5314	22.3825	22.4919	23.1303				19.9327	20.0897	19.78	21.4588	23.1332	21.7798	19.0243	19.2694	18.9762	0.844154	19.5121	0.0368383	0.0902655	3.03399	20.607	0.000491129	0.0023324	2.18983
G5EF97	Branchpoint-bridging protein	sfa-1	tr|G5EF97|G5EF97_CAEEL Branchpoint-bridging protein OS=Caenorhabditis elegans OX=6239 GN=sfa-1 PE=1 SV=1	1	14	14	14	23.9	75.25	0	66.076	36	3	3	4	9	5	12	0	0	0	30.0811	24.0213	25.2474	24.8464	27.8779	26.5787	28.0723				22.7899	24.4695	23.6518	25.7101	25.6338	26.1153	19.2101	21.144	19.5217	3.67849	21.7978	0.000610194	0.00415981	5.86114	22.8892	6.34862e-06	0.000118383	2.18265
Q20060	Structural maintenance of chromosomes protein 4	smc-4	sp|Q20060|SMC4_CAEEL Structural maintenance of chromosomes protein 4 OS=Caenorhabditis elegans OX=6239 GN=smc-4 PE=1 SV=1	1	20	20	20	14.8	176.57	0	63.449	45	2	1	9	9	9	12	2	0	1	28.6917	24.4098	24.1204	25.3148	26.304	26.1308	26.1805	22.9731	21.4651	22.3327	21.3692	21.801	23.1846	23.8988	24.6682	24.3351	21.5457	20.3251	20.9497	1.17808	21.5292	0.116281	0.209636	3.36055	22.6204	0.000134914	0.000900375	2.18247
Q20318	Protein lin-49	lin-49	sp|Q20318|LIN49_CAEEL Protein lin-49 OS=Caenorhabditis elegans OX=6239 GN=lin-49 PE=1 SV=1	1	7	7	7	8.4	117.64	0	16.356	7	0	0	0	3	1	3	0	0	0	26.2614			21.1867	22.9986	22.1879	24.6615			19.5616	19.0162	20.7148	20.8615	22.1381	21.8633	23.1088	19.2783	20.3633	21.6073	-0.218774	20.3069	0.745687	0.818878	1.95376	21.3932	0.0139197	0.0323961	2.17254
Q22992	Protein sumv-2	sumv-2	sp|Q22992|SUMV2_CAEEL Protein sumv-2 OS=Caenorhabditis elegans OX=6239 GN=sumv-2 PE=4 SV=2	1	10	10	10	10.9	125.99	0	30.069	16	0	0	0	5	4	7	0	0	0	26.9942		22.9406	22.0708	24.4992	23.986	25.3058			19.3817	20.3175	22.0143	21.58	23.5176	23.0728	23.8201	18.2615	20.1734	20.249	1.74266	20.4326	0.0246453	0.0666316	3.90887	21.5157	0.000303742	0.00161373	2.16621
Q09262	Uncharacterized protein C32D5.1	C32D5.1	sp|Q09262|YQD1_CAEEL Uncharacterized protein C32D5.1 OS=Caenorhabditis elegans OX=6239 GN=C32D5.1 PE=4 SV=3	1	6	6	6	23.8	30.129	0	54.31	7	0	0	0	3	1	3	0	0	0	27.8819		21.9308	20.6658	24.7374	22.8007	24.8916				19.8419	22.194	20.6404	22.8945	23.1196	23.1473	18.726	18.5239	20.2096	1.73896	20.0226	0.0368513	0.0902655	3.90064	21.1035	0.000139035	0.00091503	2.16168
G5EE62	Uncharacterized protein	CELE_F12F6.1	tr|G5EE62|G5EE62_CAEEL Uncharacterized protein OS=Caenorhabditis elegans OX=6239 GN=CELE_F12F6.1 PE=1 SV=1	1	5	5	5	7.5	96.404	0	11.031	8	0	0	0	4	2	2	0	0	0	25.8801			20.861	24.165	23.3999	22.8959				20.7766	18.5756	21.2668	22.8032	22.2893	22.0106	19.2875	21.027	18.6089	0.565217	19.9237	0.53395	0.645013	2.7266	21.0044	0.00325715	0.0101227	2.16139
Q09495	Uncharacterized protein	C34C12.2	tr|Q09495|Q09495_CAEEL Uncharacterized protein OS=Caenorhabditis elegans OX=6239 GN=C34C12.2 PE=1 SV=1	1	28	28	28	49.3	75.802	0	138.54	78	6	4	8	21	13	26	0	0	0	31.0473	25.9113	25.3366	26.4862	28.8201	27.8697	29.2887			19.2056	23.7284	24.3574	24.1072	25.9274	25.9814	26.7643	19.5126	20.9051	18.1066	4.55621	21.7862	0.000264231	0.00233753	6.71626	22.8662	1.4286e-05	0.000201274	2.16005
H2KYH8	MADF domain-containing protein	C06A6.2	tr|H2KYH8|H2KYH8_CAEEL MADF domain-containing protein OS=Caenorhabditis elegans OX=6239 GN=C06A6.2 PE=1 SV=2	1	34	34	34	53.8	75.097	0	211.67	175	22	15	23	41	29	44	0	0	1	33.4933	28.5236	27.9575	28.5622	31.4835	30.3638	31.1518			22.3603	25.7247	26.0224	25.748	28.1261	27.9979	27.8368	19.0143	19.0867	20.2087	6.3951	22.6341	2.13225e-06	0.000102672	8.55038	23.7118	2.90151e-08	9.36808e-06	2.15528
Q94416	tRNA (adenine(58)-N(1))-methyltransferase non-catalytic subunit TRM6	CELE_ZK858.7	tr|Q94416|Q94416_CAEEL tRNA (adenine(58)-N(1))-methyltransferase non-catalytic subunit TRM6 OS=Caenorhabditis elegans OX=6239 GN=CELE_ZK858.7 PE=1 SV=3	1	12	12	12	31.7	49.099	0	88.246	27	1	2	3	7	7	5	1	0	1	28.9281	24.1003	22.7676	24.7469	26.2203	26.4677	26.2328			22.0408	23.0409	22.5516	23.1618	24.7897	25.6124	24.8141	19.0263	19.7054	21.8101	2.73749	21.5494	0.00626582	0.0235992	4.89144	22.6264	0.000125881	0.000849024	2.15395
A9D0C6	WD_REPEATS_REGION domain-containing protein	CELE_T02H6.1	tr|A9D0C6|A9D0C6_CAEEL WD_REPEATS_REGION domain-containing protein OS=Caenorhabditis elegans OX=6239 GN=CELE_T02H6.1 PE=1 SV=1	1	5	5	5	12.5	56.776	0	21.083	16	1	0	2	4	3	5	0	0	1	27.9293	22.7115		24.7357	25.3398	24.9183	25.6904			21.0395	22.7626	20.2722	23.2048	24.5041	23.8588	24.3316	19.8994	17.5824	21.9593	2.26618	20.9468	0.0518305	0.116458	4.41778	22.0226	0.0012821	0.00493134	2.1516
O01441	SANT domain-containing protein	B0261.1	tr|O01441|O01441_CAEEL SANT domain-containing protein OS=Caenorhabditis elegans OX=6239 GN=B0261.1 PE=1 SV=2	1	6	6	6	8.1	87.113	0	13.649	8	0	0	0	5	1	2	0	0	0	26.7981	21.4803	20.388	23.683	24.3147	22.5931	24.6257	20.5094		23.4481	21.8737	21.8458	20.9519	24.2094	23.8826	23.0173	21.7417	19.4767	23.0283	0.141595	21.4864	0.877248	0.917277	2.28754	22.5593	0.0254229	0.0528462	2.14595
Q8IG38	Lateral Signaling Target	lst-5	tr|Q8IG38|Q8IG38_CAEEL Lateral Signaling Target OS=Caenorhabditis elegans OX=6239 GN=lst-5 PE=4 SV=2	1	5	5	5	16.2	40.882	0	14.215	11	1	1	2	1	1	5	0	0	0	28.7125	23.7339	23.9996	24.1766	26.6726	25.7049	26.2915			17.8451	23.0651	23.5254	23.3729	25.7922	25.0955	25.5057	19.5516	19.9628	20.0943	3.45158	21.5954	0.00020341	0.0019739	5.59488	22.667	1.23591e-06	4.19769e-05	2.1433
Q95Y44	J domain-containing protein	dnj-30	tr|Q95Y44|Q95Y44_CAEEL J domain-containing protein OS=Caenorhabditis elegans OX=6239 GN=dnj-30 PE=1 SV=1	1	8	8	8	39.9	27.719	0	34.353	10	0	0	0	2	0	8	0	0	0	26.515	20.1701		22.1029	23.2597		25.7773				19.3644	20.106	20.683	22.5531	20.2368	23.7917	18.6574	19.9637	19.0113	0.840378	19.631	0.115969	0.209471	2.9831	20.7023	0.0102143	0.0255626	2.14272
Q9XUY1	U1-type domain-containing protein	wbp-4	tr|Q9XUY1|Q9XUY1_CAEEL U1-type domain-containing protein OS=Caenorhabditis elegans OX=6239 GN=wbp-4 PE=1 SV=1	1	18	18	18	41.9	53.844	0	129.34	82	11	9	13	18	12	18	0	0	1	32.0355	27.2076	26.7242	26.7565	30.1501	29.0036	29.5109	20.9896	21.9092	22.72	25.6874	25.5342	25.3906	27.7229	27.7207	27.5938	20.1206	20.6699	21.3262	4.83184	23.1215	7.01768e-06	0.000217035	6.97359	24.1923	4.24198e-08	9.40542e-06	2.14175
Q9XVT1	Ribonuclease P protein subunit p29	popl-4	tr|Q9XVT1|Q9XVT1_CAEEL Ribonuclease P protein subunit p29 OS=Caenorhabditis elegans OX=6239 GN=popl-4 PE=1 SV=1	1	2	2	2	9.6	22.663	0.0011571	3.5923	6	0	0	1	2	0	1	0	0	2	24.7116		18.8339	20.7506	22.9719	21.0634	22.3515	18.02	18.2456	20.8402	19.5043	19.0676	20.825	22.8301	20.6899	22.2675	18.4502	18.6403	21.6635	0.214304	19.6918	0.781116	0.843849	2.3445	20.7569	0.0274268	0.056032	2.1302
Q93233	RRM domain-containing protein	pabp-2	tr|Q93233|Q93233_CAEEL RRM domain-containing protein OS=Caenorhabditis elegans OX=6239 GN=pabp-2 PE=1 SV=1	1	5	5	5	43.9	22.603	0	109.79	19	3	0	3	5	1	4	2	0	1	28.8908	24.1917		24.9444	26.0056	23.715	26.4667	23.3561		23.0166	22.7545	20.393	23.4723	24.3654	23.7894	24.8502	22.9602	20.6353	22.6961	0.109391	22.1519	0.897148	0.930159	2.2378	23.2161	0.00358534	0.0108761	2.12841
A0A0K3AWB8	BET (Two bromodomains) family protein	bet-2	tr|A0A0K3AWB8|A0A0K3AWB8_CAEEL BET (Two bromodomains) family protein OS=Caenorhabditis elegans OX=6239 GN=bet-2 PE=1 SV=1	1	9	9	9	8.4	133.76	0	15.972	13	0	0	0	7	2	4	0	0	0	26.0068	21.5878		18.2945	24.6224		24.018				20.3094	20.0907	18.9659	23.5051	19.8862	22.3572	18.8428	19.4071	18.4901	0.875365	19.351	0.0726993	0.149566	3.00283	20.4147	0.00818357	0.0213221	2.12746
Q7K6X4	Nuclear Pore complex Protein	npp-16	tr|Q7K6X4|Q7K6X4_CAEEL Nuclear Pore complex Protein OS=Caenorhabditis elegans OX=6239 GN=npp-16 PE=1 SV=1	1	30	30	30	57.9	52.235	0	323.31	241	30	21	29	62	34	52	2	0	11	35.2871	30.2942	30.1253	30.4396	33.3266	32.1516	33.1204	23.5586	24.2519	26.9824	27.3803	28.0368	27.3787	29.8609	29.5831	29.7272	21.5597	21.2045	25.3061	4.90849	25.1444	0.000629798	0.00426291	7.03362	26.2069	4.90356e-05	0.000447643	2.12513
Q9N3F7	Uncharacterized protein	CELE_Y53G8AR.9	tr|Q9N3F7|Q9N3F7_CAEEL Uncharacterized protein OS=Caenorhabditis elegans OX=6239 GN=CELE_Y53G8AR.9 PE=1 SV=1	1	8	8	8	30.5	35.076	0	46.075	21	2	2	1	5	2	7	0	1	1	28.7832	23.5696	23.5748	22.5495	26.0203	24.4118	26.6583	21.5783	21.7413	21.0096	22.2559	22.7242	21.1604	24.2161	23.1538	25.1455	20.5477	22.1576	20.2783	1.05231	21.5207	0.152955	0.256997	3.17725	22.5832	0.00228374	0.00762591	2.12494
Q18265	FUS/TLS RNA binding protein homolog	fust-1	tr|Q18265|Q18265_CAEEL FUS/TLS RNA binding protein homolog OS=Caenorhabditis elegans OX=6239 GN=fust-1 PE=1 SV=2	1	5	5	5	11.2	45.193	0	49.298	12	1	1	1	3	3	3	0	0	0	28.1293	23.4487	20.5137	22.8148	26.1348	25.725	25.2103				22.9121	22.9889	22.5346	25.1161	25.5483	24.1371	18.0511	19.4298	19.06	3.96489	20.8294	0.000103888	0.00119239	6.08688	21.8904	7.9353e-06	0.000137903	2.12199
Q09530	Probable pre-mRNA-splicing factor ATP-dependent RNA helicase mog-5	mog-5	sp|Q09530|MOG5_CAEEL Probable pre-mRNA-splicing factor ATP-dependent RNA helicase mog-5 OS=Caenorhabditis elegans OX=6239 GN=mog-5 PE=1 SV=1	1	20	19	19	20.5	135.76	0	49.563	41	2	2	3	13	5	14	1	0	1	28.8886	24.5218	23.7451	24.6604	26.3212	25.7836	26.6525	23.3217		20.2227	22.0783	22.091	22.6256	24.1492	24.3	24.7073	21.1443	21.6429	20.6702	1.1125	21.7087	0.0857206	0.168783	3.23302	22.769	7.20508e-05	0.000571003	2.12052
Q9XVV7	Uncharacterized protein	CELE_K04C1.2	tr|Q9XVV7|Q9XVV7_CAEEL Uncharacterized protein OS=Caenorhabditis elegans OX=6239 GN=CELE_K04C1.2 PE=1 SV=1	1	3	3	3	8.1	59.397	0	16.825	5	0	0	0	3	0	2	0	0	0	25.4281	19.4167		19.6269	24.7322		23.2867				19.9023	19.8781	19.9951	23.2029	20.7978	22.1254	19.9206	20.6389	18.2701	0.315315	19.7675	0.599352	0.700871	2.43216	20.8259	0.0161888	0.0366826	2.11684
Q93382	RNA helicase	C46F11.4	tr|Q93382|Q93382_CAEEL RNA helicase OS=Caenorhabditis elegans OX=6239 GN=C46F11.4 PE=1 SV=2	1	30	30	30	47.1	90.356	0	117.73	66	1	5	5	17	8	30	0	0	0	30.3803	24.0374	25.7128	25.5309	27.5073	26.7898	28.7152			20.8869	21.6608	24.2429	22.715	24.3421	25.0141	25.6009	19.2875	19.7464	19.8322	3.25086	21.2475	0.00158865	0.00827841	5.36365	22.3038	3.95238e-06	8.79232e-05	2.11279
Q20952	Adducin-related protein 2	add-2	sp|Q20952|ADD2_CAEEL Adducin-related protein 2 OS=Caenorhabditis elegans OX=6239 GN=add-2 PE=2 SV=1	1	3	3	3	5.1	68.56	0	5.2845	4	0	0	0	2	1	1	0	0	0	24.3566				21.8366	22.0912	22.806				18.9979	19.3723	20.8303	21.0346	22.9044	21.5874	18.8964	20.2221	18.5466	0.511818	19.4776	0.423428	0.543245	2.62039	20.5319	0.00211108	0.00722172	2.10857
G5EBT5	Masculinisation Of Germline	mog-3	tr|G5EBT5|G5EBT5_CAEEL Masculinisation Of Germline OS=Caenorhabditis elegans OX=6239 GN=mog-3 PE=1 SV=1	1	12	12	12	26.4	52.798	0	40.394	53	5	9	7	14	7	11	0	0	0	31.7147	26.0464	27.502	26.393	29.643	27.8006	29.1067	18.2532		21.5833	23.6914	26.3354	24.0352	27.6435	25.6852	27.0447	16.947	19.9838	19.3967	5.91151	21.7316	0.000160808	0.00165776	8.01531	22.7835	2.16652e-05	0.000255946	2.1038
Q20084	Uncharacterized protein	exc-7	tr|Q20084|Q20084_CAEEL Uncharacterized protein OS=Caenorhabditis elegans OX=6239 GN=exc-7 PE=1 SV=1	1	7	7	7	19.1	48.703	0	21.855	12	1	0	0	1	3	7	0	0	0	26.6879	20.5683	22.6642	19.3166	23.5715	23.2985	24.63				21.0222	22.1133	19.8645	22.7921	22.5459	23.9615	19.7404	20.4627	18.6989	1.36595	20.317	0.058573	0.127103	3.46581	21.3669	0.000954529	0.00391247	2.09985
Q9NAA5	Cap-specific mRNA (nucleoside-2-O-)-methyltransferase 1	Y53F4B.13	sp|Q9NAA5|MTR1_CAEEL Cap-specific mRNA (nucleoside-2-O-)-methyltransferase 1 OS=Caenorhabditis elegans OX=6239 GN=Y53F4B.13 PE=3 SV=3	1	24	24	24	30.1	105.26	0	60.013	58	6	0	9	13	5	17	2	3	3	29.5204	24.8576	23.3124	26.0098	26.799	25.604	27.5602	22.0182	23.8888	23.0362	23.4454	20.7804	23.6167	25.0191	24.175	24.9453	20.956	22.3946	22.4016	0.696799	22.2658	0.433754	0.553587	2.79574	23.3153	0.000456979	0.00220603	2.09894
G5EBE3	CIR-1	cir-1	tr|G5EBE3|G5EBE3_CAEEL CIR-1 OS=Caenorhabditis elegans OX=6239 GN=cir-1 PE=1 SV=1	1	11	11	11	26.8	65.831	0	115.9	34	3	3	4	10	3	11	0	0	0	30.5555	25.31	24.1065	24.4654	28.8509	26.0924	28.26	20.1803	25.0852	21.6974	23.7947	24.4072	23.4543	26.2368	25.0054	26.7012	20.5745	24.0793	21.6872	1.77175	22.9995	0.0488385	0.11136	3.86751	24.0474	0.00206898	0.00709685	2.09576
Q7JKP6	Protein hsr-9	hsr-9	sp|Q7JKP6|HSR9_CAEEL Protein hsr-9 OS=Caenorhabditis elegans OX=6239 GN=hsr-9 PE=2 SV=1	1	58	58	58	55.7	127.61	0	323.31	202	21	22	20	42	35	61	0	0	1	33.2939	27.7323	28.6488	27.9836	30.7432	30.6034	31.312	20.5406	21.1072	22.6963	25.2086	26.6244	24.9462	27.428	27.6755	27.9602	16.9386	16.7435	18.8304	8.08889	21.5486	7.4684e-06	0.000225933	10.1837	22.596	1.53782e-07	1.58105e-05	2.09482
G5EBR7	DNA-(apurinic or apyrimidinic site) endonuclease	exo-3	tr|G5EBR7|G5EBR7_CAEEL DNA-(apurinic or apyrimidinic site) endonuclease OS=Caenorhabditis elegans OX=6239 GN=exo-3 PE=1 SV=1	1	11	11	11	44.1	32.897	0	25.749	21	1	0	2	9	2	7	0	0	0	27.4218	22.8511		24.1099	25.4883	22.0387	25.4996	20.0087		22.1103	21.578	19.3532	21.9072	23.8512	21.7909	23.4598	20.7218	19.5762	21.1701	0.45675	20.7177	0.530245	0.641005	2.54458	21.7617	0.00326212	0.0101299	2.08783
G5EC81	Uncharacterized protein	CELE_Y48E1C.1	tr|G5EC81|G5EC81_CAEEL Uncharacterized protein OS=Caenorhabditis elegans OX=6239 GN=CELE_Y48E1C.1 PE=1 SV=1	1	11	11	11	30.6	49.294	0	27.467	19	1	1	0	6	2	8	1	0	0	27.4336	22.0077	22.1744	22.2813	25.2399	24.7627	25.3321	21.3616			21.5977	22.4366	21.2223	24.0219	23.6757	23.8138	18.8683	20.6359	19.09	2.22077	20.6418	0.00564369	0.0217293	4.30574	21.6843	9.86035e-05	0.000719938	2.08497
P91457	Nuclear Pore complex Protein	npp-7	tr|P91457|P91457_CAEEL Nuclear Pore complex Protein OS=Caenorhabditis elegans OX=6239 GN=npp-7 PE=1 SV=1	1	51	51	51	48.8	124.11	0	323.31	194	24	25	21	37	35	39	7	1	5	34.215	29.4265	29.6397	29.1359	31.9399	31.2076	31.821	26.2557	23.4046	25.7511	26.9464	27.4524	26.5023	29.0562	29.0784	29.0185	24.6549	21.7536	24.6028	3.29661	25.3187	0.00172006	0.00879151	5.38063	26.3607	3.98757e-05	0.000384018	2.08402
G5ED89	Transcription factor dcp-66	dcp-66	sp|G5ED89|DCP66_CAEEL Transcription factor dcp-66 OS=Caenorhabditis elegans OX=6239 GN=dcp-66 PE=2 SV=2	1	28	28	28	50.7	79.469	0	312.96	98	12	9	10	24	18	25	0	0	0	32.0106	27.4265	26.9933	26.7869	30.2225	28.6113	29.8156	19.0241		21.3156	24.7149	25.4679	24.3403	27.236	26.6102	26.9273	16.9426	19.7091	17.9221	6.64977	21.5161	1.89811e-05	0.000386119	8.73325	22.5579	2.20016e-06	5.73309e-05	2.08347
Q8MYM8	General transcription factor IIF subunit 2	gtf-2f2	tr|Q8MYM8|Q8MYM8_CAEEL General transcription factor IIF subunit 2 OS=Caenorhabditis elegans OX=6239 GN=gtf-2f2 PE=1 SV=1	1	8	8	8	38.8	29.652	0	28.528	27	1	2	4	8	4	7	0	0	1	28.9051	24.2502	23.9812	24.888	26.9372	26.0389	26.5417	22.1382	22.1391	22.3023	23.0252	23.4897	23.6544	25.8865	25.3686	25.1541	22.1671	22.0853	22.6831	1.07791	22.8508	0.0449014	0.104404	3.15789	23.8908	1.09981e-05	0.000169762	2.07998
A0A7R9SUX0	Uncharacterized protein	syp-6	tr|A0A7R9SUX0|A0A7R9SUX0_CAEEL Uncharacterized protein OS=Caenorhabditis elegans OX=6239 GN=syp-6 PE=1 SV=1	1	4	4	4	6.3	77.921	0	13.709	6	0	0	0	4	1	1	0	0	0	26.0611	21.3375			24.3791	22.4819	22.987				21.0222	20.7839	20.3543	23.4223	22.5976	22.377	20.5534	19.7589	19.5403	0.769233	20.3355	0.141955	0.2439	2.84807	21.3749	0.000531013	0.00249072	2.07883
Q21755	Nitric oxide synthase-interacting protein homolog	R05G6.4	sp|Q21755|NOSIP_CAEEL Nitric oxide synthase-interacting protein homolog OS=Caenorhabditis elegans OX=6239 GN=R05G6.4 PE=3 SV=1	1	24	24	24	70.3	33.973	0	146.37	104	15	11	10	22	17	26	0	0	3	32.5166	27.8836	28.0281	27.2442	30.4174	29.6197	30.1336	21.2216		23.6802	25.6314	26.3054	25.2273	27.9301	27.6401	27.8076	19.8178	19.126	22.4418	5.25951	23.0916	0.000222564	0.00208019	7.33072	24.1272	7.66538e-06	0.000136897	2.07122
O16487	Uncharacterized protein	B0238.11	tr|O16487|O16487_CAEEL Uncharacterized protein OS=Caenorhabditis elegans OX=6239 GN=B0238.11 PE=1 SV=1	1	8	8	8	28.1	36.502	0	51.555	15	0	0	2	6	0	7	0	0	0	27.7132	20.6633		24.3627	26.0081		25.775			20.968	20.178	19.8515	22.4872	24.4629	21.0305	23.2109	20.7723	19.7547	20.5527	0.479007	20.5994	0.516562	0.630212	2.54152	21.6307	0.00966087	0.0244186	2.06252
Q9XUE7	CXXC-type zinc finger protein 1	cfp-1	sp|Q9XUE7|CFP1_CAEEL CXXC-type zinc finger protein 1 OS=Caenorhabditis elegans OX=6239 GN=cfp-1 PE=1 SV=3	1	11	11	11	21.9	58.081	0	18.134	13	0	0	0	6	2	5	0	0	0	27.2197	23.536	21.0067	22.0091	25.266	22.1714	25.1055				21.4459	20.6793	20.5924	23.8553	21.8199	23.2291	19.5701	20.7044	18.3198	1.37443	20.2186	0.05817	0.126517	3.43667	21.2498	0.00261395	0.00849869	2.06224
Q95QN2;P45898	RNA helicase	ddx-23	tr|Q95QN2|Q95QN2_CAEEL RNA helicase OS=Caenorhabditis elegans OX=6239 GN=ddx-23 PE=1 SV=1	2	34	34	34	50.8	84.776	0	209.11	116	13	9	11	25	24	32	0	0	2	31.8693	27.3411	27.1376	27.017	29.7815	29.1806	29.521	20.1192	21.6964	23.2428	24.4769	24.9956	24.2572	26.7533	26.6999	26.455	18.141	19.557	21.4099	4.87398	22.1396	0.000325417	0.00269692	6.93346	23.1693	1.35886e-05	0.000194241	2.05948
G5EBY0	RNA polymerase-associated protein RTF1 homolog	rtfo-1	sp|G5EBY0|RTF1_CAEEL RNA polymerase-associated protein RTF1 homolog OS=Caenorhabditis elegans OX=6239 GN=rtfo-1 PE=2 SV=1	1	26	26	26	39	67.803	0	96.102	84	9	10	9	20	13	23	0	0	0	31.4872	26.2413	26.9548	26.6996	29.4474	28.2089	29.41	20.5295		19.0336	24.3397	26.0254	23.4233	27.1945	25.6649	27.0906	19.354	19.8439	18.0174	5.52438	21.834	7.39992e-05	0.000964017	7.57823	22.8609	3.22866e-06	7.50347e-05	2.05385
Q9N368	RNA Binding Motif protein homolog	rbm-39	tr|Q9N368|Q9N368_CAEEL RNA Binding Motif protein homolog OS=Caenorhabditis elegans OX=6239 GN=rbm-39 PE=1 SV=2	1	16	16	16	25.5	64.971	0	48.572	48	6	1	8	12	2	15	1	0	3	29.011	24.7122	22.2257	25.0733	27.3191	25.3016	27.0582	20.6668	21.5149	22.4455	22.6161	21.8591	23.2501	25.4032	23.7204	24.7628	20.5363	21.284	21.563	1.44734	21.8514	0.0430747	0.100897	3.50105	22.8783	0.000198156	0.00117412	2.05371
Q20760	Protein KRI1 homolog	CELE_F54C9.9	tr|Q20760|Q20760_CAEEL Protein KRI1 homolog OS=Caenorhabditis elegans OX=6239 GN=CELE_F54C9.9 PE=1 SV=2	1	25	25	25	38.4	87.055	0	115.32	70	7	6	8	18	11	18	1	1	0	30.1268	25.303	25.0335	25.7965	28.0374	27.1011	27.6099	21.4358	23.2116	22.1026	24.0839	24.2402	23.6149	25.9875	26.0668	26.0362	20.5821	21.3991	20.6203	3.11252	22.4234	0.000311729	0.00260161	5.16302	23.4487	4.1821e-07	2.47261e-05	2.0505
Q21738	Partner of xrn-2 protein 1	paxt-1	sp|Q21738|PAXT1_CAEEL Partner of xrn-2 protein 1 OS=Caenorhabditis elegans OX=6239 GN=paxt-1 PE=1 SV=2	1	12	12	12	34	37.494	0	45.908	24	1	1	3	6	2	9	1	0	1	27.8422	22.5428	23.0787	22.9207	25.4851	23.672	25.3222	19.524	19.8299	19.3966	21.413	22.2328	21.028	24.1798	23.372	23.2697	19.7848	19.9652	19.66	1.75455	20.6806	0.00912312	0.0318097	3.80381	21.7053	6.09726e-05	0.000506419	2.04926
O01806	Sjogren Syndrome antigen B homolog	ssb-1	tr|O01806|O01806_CAEEL Sjogren Syndrome antigen B homolog OS=Caenorhabditis elegans OX=6239 GN=ssb-1 PE=1 SV=1	1	19	19	19	55.3	43.631	0	115.78	114	17	11	17	24	12	21	2	1	9	32.6591	27.7229	27.5778	27.8035	30.6116	29.0672	30.3272	23.9292	22.6453	25.9924	24.8592	25.7346	25.1326	27.4564	27.0182	27.3855	22.5651	21.4493	24.0411	2.55697	23.9637	0.00316235	0.013795	4.60151	24.9859	2.22125e-05	0.000258773	2.04454
Q19496	Nuclear Hormone Receptor family	nhr-45	tr|Q19496|Q19496_CAEEL Nuclear Hormone Receptor family OS=Caenorhabditis elegans OX=6239 GN=nhr-45 PE=1 SV=3	1	6	6	6	12.6	60.883	0	74.203	16	3	1	1	5	1	5	0	0	0	28.1841	23.718	20.2891	23.553	26.2931	22.3732	25.9631				22.7703	21.1735	22.4423	24.9399	22.9816	24.5934	19.687	18.6059	19.7138	2.79309	20.7321	0.00131993	0.00718313	4.83605	21.7536	4.2683e-05	0.000404903	2.04296
O01524	SNU (Yeast Small NUclear ribonucleoprotein associated) homolog	sart-1	tr|O01524|O01524_CAEEL SNU (Yeast Small NUclear ribonucleoprotein associated) homolog OS=Caenorhabditis elegans OX=6239 GN=sart-1 PE=1 SV=2	1	26	26	26	39.1	94.492	0	118.07	70	6	1	10	24	11	18	0	0	0	30.7015	26.207	24.8239	26.2674	28.7625	27.8392	28.3845	23.2667	20.2699	23.0728	24.0249	23.4444	23.7635	26.0098	25.7172	25.6323	20.1786	18.678	21.291	3.69506	21.8968	0.000784747	0.0049836	5.73722	22.9178	1.64967e-05	0.000220187	2.04216
Q965X1	Uncharacterized protein	CELE_Y39A3CL.7	tr|Q965X1|Q965X1_CAEEL Uncharacterized protein OS=Caenorhabditis elegans OX=6239 GN=CELE_Y39A3CL.7 PE=1 SV=2	1	5	5	5	13.7	55.134	0	13.764	8	0	0	0	3	1	4	0	0	0	25.3549	19.3141		20.0117	22.6273	20.9941	24.5735				19.4646	20.8342	20.3101	21.8578	21.7886	23.0749	19.5565	20.7254	20.539	-0.0707022	20.2383	0.892596	0.927208	1.96675	21.257	0.00787516	0.0206807	2.03745
P90867	BCNT-C domain-containing protein	CELE_F39H11.1	tr|P90867|P90867_CAEEL BCNT-C domain-containing protein OS=Caenorhabditis elegans OX=6239 GN=CELE_F39H11.1 PE=1 SV=2	1	9	9	9	36.2	25.11	0	110.84	34	4	3	6	6	6	8	0	1	0	31.8379	26.7154	27.0657	27.3502	29.4906	28.6435	29.6237		23.3003		25.898	26.3514	25.8904	28.387	27.8083	28.0525	18.5791	23.6444	19.1553	5.587	23.2531	0.000825178	0.00516246	7.62298	24.2711	0.000142856	0.000932114	2.03598
Q09309	Retinoblastoma-binding protein homolog 5	rbbp-5	sp|Q09309|RBBP5_CAEEL Retinoblastoma-binding protein homolog 5 OS=Caenorhabditis elegans OX=6239 GN=rbbp-5 PE=1 SV=3	1	14	14	14	39.4	51.335	0	180.56	45	5	3	6	10	8	13	0	0	0	30.0806	25.0239	24.3922	24.966	27.9936	26.2493	27.9041			21.0517	22.9206	23.517	22.6705	25.481	24.4228	25.3118	19.3328	20.9754	20.1871	2.87093	21.6006	0.00153116	0.00804492	4.90681	22.6185	3.09296e-05	0.000324121	2.03588
Q22178	G patch domain-containing protein 11	CELE_T04H1.5	tr|Q22178|Q22178_CAEEL G patch domain-containing protein 11 OS=Caenorhabditis elegans OX=6239 GN=CELE_T04H1.5 PE=1 SV=1	1	14	14	14	49.8	33.44	0	126.08	47	6	6	8	10	7	10	0	0	0	31.2972	26.0313	26.0472	26.3553	29.0722	28.0677	28.3734			20.0239	23.7163	24.0266	23.5902	26.3061	25.6036	25.5299	19.3369	18.747	19.1054	4.71461	21.4204	2.45988e-05	0.000456458	6.7501	22.4382	4.16639e-07	2.47261e-05	2.03549
Q22705	G-patch domain-containing protein	CELE_T23G7.3	tr|Q22705|Q22705_CAEEL G-patch domain-containing protein OS=Caenorhabditis elegans OX=6239 GN=CELE_T23G7.3 PE=1 SV=1	1	7	7	7	24.8	39.036	0	31.694	16	2	1	1	4	3	5	0	0	0	27.5276	22.8734	21.6339	23.5101	25.6211	24.2739	25.1375			20.5634	21.9247	21.4476	22.0836	23.9957	23.6281	23.9334	19.045	19.8687	22.0807	1.48718	21.075	0.0857227	0.168783	3.52095	22.0919	0.00132004	0.00506194	2.03376
P91868	snRNA-activating protein complex subunit 4 homolog	snpc-4	sp|P91868|SNPC4_CAEEL snRNA-activating protein complex subunit 4 homolog OS=Caenorhabditis elegans OX=6239 GN=snpc-4 PE=2 SV=1	1	7	7	7	8.9	109.49	0	14.021	13	0	0	1	4	3	5	0	0	0	26.7917	23.2971	21.5918	22.8406	24.5445	24.0245	24.3691	23.0596		17.0882	20.9987	21.3075	22.0476	23.1701	23.7525	23.526	22.227	20.1846	18.514	1.14272	20.8799	0.238787	0.357617	3.17431	21.8957	0.00567233	0.0158309	2.03159
Q17558	Transcription initiation factor IIF subunit alpha	gtf-2f1	tr|Q17558|Q17558_CAEEL Transcription initiation factor IIF subunit alpha OS=Caenorhabditis elegans OX=6239 GN=gtf-2f1 PE=1 SV=1	1	22	22	22	45.9	54.463	0	167.21	82	10	5	12	19	12	23	0	0	1	31.1746	26.0225	25.4809	26.939	28.9842	27.7558	29.3627			22.888	23.7673	24.3688	23.8197	26.1042	26.0355	25.8926	19.6771	20.8833	21.6873	3.23603	22.3672	0.000807371	0.00507643	5.26151	23.38	6.74872e-06	0.000122833	2.02548
Q95PX7	WW domain-containing protein	tcer-1	tr|Q95PX7|Q95PX7_CAEEL WW domain-containing protein OS=Caenorhabditis elegans OX=6239 GN=tcer-1 PE=1 SV=1	1	44	44	44	47.5	103.67	0	183.63	131	14	6	15	36	20	37	1	1	1	31.7805	27.3516	26.4681	27.0722	29.7411	28.7584	29.4415	23.0011	21.9584	22.9956	24.4762	24.8107	24.2213	26.7509	26.5284	26.2935	20.6022	18.9428	20.3702	4.53102	22.2372	8.66601e-05	0.00107031	6.55254	23.248	8.80425e-07	3.49578e-05	2.02152
Q18846;H9G328	Putative ribosomal protein S6 kinase alpha-2	rskn-2	sp|Q18846|KS6A2_CAEEL Putative ribosomal protein S6 kinase alpha-2 OS=Caenorhabditis elegans OX=6239 GN=rskn-2 PE=3 SV=2	2	21	21	20	29.8	87.068	0	103	107	10	9	15	26	17	28	0	0	2	32.0327	26.684	26.913	26.8478	29.638	29.4004	29.0815	22.3303	23.1122	23.8157	25.1901	24.9873	25.19	27.2214	27.4389	26.7695	20.6018	21.3474	22.9908	3.47578	23.3846	0.000336358	0.00276845	5.49659	24.395	1.16463e-05	0.000175804	2.0208
G5EGG9	MADF domain-containing protein	madf-4	tr|G5EGG9|G5EGG9_CAEEL MADF domain-containing protein OS=Caenorhabditis elegans OX=6239 GN=madf-4 PE=4 SV=1	1	4	4	4	10.9	38.216	0	15.592	6	0	0	0	2	1	3	0	0	0	26.9025	21.2545	20.9511	22.5261	24.1065	21.5177	24.781				20.1851	21.3389	20.6351	23.1111	22.0081	23.1005	18.8689	19.5883	18.4022	1.76659	19.8364	0.00501836	0.0198233	3.78681	20.8465	0.000201936	0.00118911	2.02021
G5EC23	Host cell factor homolog hcf-1	hcf-1	sp|G5EC23|HCF1_CAEEL Host cell factor homolog hcf-1 OS=Caenorhabditis elegans OX=6239 GN=hcf-1 PE=1 SV=1	1	38	38	38	63.6	87.358	0	323.31	144	16	12	12	33	18	28	13	7	5	31.9769	27.2999	26.7369	26.8906	29.96	28.9427	29.5794	26.3936	25.3087	25.1133	25.0175	25.6615	24.6816	27.3234	27.3123	26.7754	23.9204	24.4057	23.7623	1.09071	24.5749	0.00977295	0.0337047	3.10754	25.5833	8.52514e-07	3.49578e-05	2.01683
Q21278	Pre-mRNA-splicing factor SLU7	K07C5.6	sp|Q21278|SLU7_CAEEL Pre-mRNA-splicing factor SLU7 OS=Caenorhabditis elegans OX=6239 GN=K07C5.6 PE=3 SV=1	1	20	20	20	39.6	74.46	0	116.99	58	10	4	4	12	7	18	1	0	2	30.7032	26.2275	25.2228	25.6976	28.5831	27.6184	28.6164	23.1128		22.7352	23.7397	23.8596	23.4721	25.6812	25.6179	25.8174	22.0612	19.9932	22.234	2.26099	22.56	0.00945527	0.0327875	4.27603	23.5675	5.13962e-05	0.000461647	2.01504
Q23238	Ubiquitin-like protease 2	ulp-2	sp|Q23238|ULP2_CAEEL Ubiquitin-like protease 2 OS=Caenorhabditis elegans OX=6239 GN=ulp-2 PE=1 SV=2	1	23	23	23	29.6	102.42	0	128.39	68	4	4	6	21	7	21	1	2	2	30.6863	24.753	26.2027	25.6927	28.393	27.5474	28.2779	22.1306	23.7884	22.3346	23.5326	25.1361	23.4691	26.0247	26.2125	25.9272	21.8583	23.5139	22.1088	1.55231	23.2698	0.0235911	0.0645153	3.56119	24.2742	1.98391e-05	0.000243739	2.00888
E5QCF3	Uncharacterized protein	C10G11.6	tr|E5QCF3|E5QCF3_CAEEL Uncharacterized protein OS=Caenorhabditis elegans OX=6239 GN=C10G11.6 PE=4 SV=2	1	5	5	5	19.1	41.266	0	11.959	7	0	0	0	1	1	5	0	0	0	26.0666	21.0527		22.1352	22.0092		24.9956			19.7003	20.0079	20.3772	20.4602	21.5679	21.2458	24.0537	18.0389	20.9308	19.4253	0.816756	19.8734	0.236761	0.355201	2.82412	20.8771	0.0148451	0.034287	2.00737
G5ED97	SR-related CTD associated factor 6	tag-65	tr|G5ED97|G5ED97_CAEEL SR-related CTD associated factor 6 OS=Caenorhabditis elegans OX=6239 GN=tag-65 PE=1 SV=1	1	20	20	20	37.2	77.132	0	97.736	48	4	4	3	10	10	17	0	0	0	30.5748	26.0513	25.6052	25.5877	28.2328	27.5665	28.3153				24.204	24.6441	23.4835	26.4534	25.9913	25.8987	19.3314	19.6256	18.8992	4.82516	21.698	2.95635e-05	0.000524855	6.82908	22.6999	2.38233e-07	1.97614e-05	2.00392
Q21305;Q20201	Transcription factor sox-2	sox-2	sp|Q21305|SOX2_CAEEL Transcription factor sox-2 OS=Caenorhabditis elegans OX=6239 GN=sox-2 PE=1 SV=2	2	7	7	7	30.4	32.169	0	22.187	6	0	0	0	1	0	5	0	0	0	27.6893			21.2119	22.5465	22.5701	25.3088				19.1938	20.6724	20.7198	21.8406	20.9766	23.7538	19.2814	19.0955	20.0235	0.728568	19.8311	0.188478	0.298753	2.72356	20.8286	0.00343312	0.0105489	1.99499
P34705	Protein kup-1	kup-1	sp|P34705|KUP1_CAEEL Protein kup-1 OS=Caenorhabditis elegans OX=6239 GN=kup-1 PE=2 SV=1	1	13	13	13	42.6	44.188	0	71.25	37	2	1	5	10	6	12	1	0	0	30.0756	25.1006	24.3953	25.0784	28.2004	26.1923	27.5705	22.4892		21.5955	23.3521	24.1047	23.4316	26.1282	25.3261	25.4019	21.7977	20.7065	21.1505	2.4112	22.4239	0.00243239	0.0112565	4.40048	23.4185	2.50223e-06	6.24687e-05	1.98928
Q09589	Protein HIRA	hira-1	sp|Q09589|HIRA_CAEEL Protein HIRA OS=Caenorhabditis elegans OX=6239 GN=hira-1 PE=3 SV=2	1	3	3	3	3.4	103.43	0	10.998	8	0	0	1	2	1	3	0	0	1	25.7572		20.5024	21.4975	22.8819	22.401	23.3996	20.3229	21.2665	19.9369	18.9566	21.4619	21.0479	22.5246	22.9438	21.9584	20.7143	22.209	20.9128	-0.789957	20.8838	0.298911	0.418721	1.19686	21.8772	0.0525522	0.0944301	1.98681
P91401	DUF1716 domain-containing protein	ctnb-1	tr|P91401|P91401_CAEEL DUF1716 domain-containing protein OS=Caenorhabditis elegans OX=6239 GN=ctnb-1 PE=1 SV=1	1	8	8	8	20.6	61.6	0	36.133	16	1	1	1	3	3	6	0	0	1	27.1185	21.3367	21.4662	22.5187	24.2842	22.9864	25.1557	18.7062	18.5086	21.1914	20.3608	21.1183	21.1326	22.6672	22.3126	23.5883	19.625	19.445	20.749	0.93088	20.4051	0.112277	0.205141	2.91633	21.3978	0.000662233	0.00294636	1.98545
G5EEN6	Uncharacterized protein	rad-54.l	tr|G5EEN6|G5EEN6_CAEEL Uncharacterized protein OS=Caenorhabditis elegans OX=6239 GN=rad-54.l PE=1 SV=1	1	11	11	11	14.4	92.383	0	20.429	15	1	1	1	4	2	6	0	0	0	27.5447	22.996	21.9242	22.6939	25.3447	24.3198	25.5833		19.4615	20.9666	21.6495	22.1842	21.576	23.6996	23.8528	23.7819	20.3579	19.6722	20.535	1.6149	20.9958	0.0179893	0.052599	3.58978	21.9832	6.81318e-05	0.000545628	1.97488
Q22836	Uncharacterized protein T27F2.1	T27F2.1	sp|Q22836|YGH1_CAEEL Uncharacterized protein T27F2.1 OS=Caenorhabditis elegans OX=6239 GN=T27F2.1 PE=1 SV=1	1	31	31	31	60.2	60.197	0	248.7	175	20	19	25	32	27	38	6	3	5	34.7038	29.8566	30.044	30.3488	32.5436	32.0783	32.2196	28.4353	25.0637	25.9874	27.6411	28.5328	27.9314	30.0025	30.1304	29.8816	25.5264	23.8337	25.0202	3.24167	26.4143	9.14608e-05	0.00109753	5.2114	27.3991	9.30223e-07	3.57431e-05	1.96973
Q9XXI3	RNA exonuclease 4	CELE_Y17G7B.12	tr|Q9XXI3|Q9XXI3_CAEEL RNA exonuclease 4 OS=Caenorhabditis elegans OX=6239 GN=CELE_Y17G7B.12 PE=1 SV=1	1	12	12	12	44.2	30.261	0	31.91	22	1	2	2	10	2	4	0	0	1	29.4192	24.2426	22.677	25.1567	27.2559	24.4663	27.2503			25.4905	23.1333	23.3566	22.7179	25.3855	24.397	25.2998	19.1966	20.1429	25.1421	1.57537	22.2816	0.260286	0.37936	3.53357	23.2607	0.019995	0.0433149	1.9582
Q09592	Uncharacterized protein	CELE_M106.2	tr|Q09592|Q09592_CAEEL Uncharacterized protein OS=Caenorhabditis elegans OX=6239 GN=CELE_M106.2 PE=1 SV=3	1	10	10	10	32.1	53.458	0	80.788	23	1	2	2	5	4	8	1	0	0	28.7181	22.7483	23.5365	24.5258	26.4482	25.9419	26.684	21.4995			22.1819	23.6529	22.8906	24.632	24.9638	24.9691	23.2148	19.8497	18.2683	2.46417	21.6764	0.0620136	0.132752	4.41067	22.6496	0.00288524	0.00919989	1.9465
C7IVS4	DNA polymerase	pola-1	tr|C7IVS4|C7IVS4_CAEEL DNA polymerase OS=Caenorhabditis elegans OX=6239 GN=pola-1 PE=1 SV=1	1	9	9	9	8	164.72	0	22.587	22	1	0	4	6	4	6	0	0	1	27.0786	20.6026	21.4342	23.3202	25.4059	24.3956	24.5494			21.5131	20.8121	21.8733	22.2866	23.5891	23.5858	23.5933	19.8839	20.2023	21.4154	1.15675	21.0789	0.0957645	0.183325	3.08885	22.045	0.000385279	0.00193351	1.9321
Q95ZQ5	Pinin_SDK_memA domain-containing protein	pnn-1	tr|Q95ZQ5|Q95ZQ5_CAEEL Pinin_SDK_memA domain-containing protein OS=Caenorhabditis elegans OX=6239 GN=pnn-1 PE=1 SV=1	1	5	5	5	18.1	42.454	0	17.476	7	0	0	0	1	1	5	0	0	0	26.5544		22.7107	22.3718	23.4666	23.6771	25.3361				20.3339	22.5585	21.7458	22.2473	23.5926	24.5774	19.7586	20.2524	19.0446	1.86086	20.6156	0.0205387	0.0580888	3.78728	21.5788	0.000645826	0.0029005	1.92641
O17695	Histone deacetylase 1	hda-1	sp|O17695|HDA1_CAEEL Histone deacetylase 1 OS=Caenorhabditis elegans OX=6239 GN=hda-1 PE=1 SV=1	1	10	10	10	25.8	52.137	0	56.916	31	1	2	4	7	3	12	2	0	0	28.4733	22.9189	23.941	23.2288	26.2493	25.6689	25.8112	23.453	24.3823		21.8644	23.322	22.4838	24.5227	24.798	24.1127	23.4512	23.5302	19.5788	0.369986	22.3717	0.717428	0.797417	2.29104	23.3323	0.0278685	0.0568428	1.92105
Q9U2C2	Protein MCM10 homolog	mcm-10	tr|Q9U2C2|Q9U2C2_CAEEL Protein MCM10 homolog OS=Caenorhabditis elegans OX=6239 GN=mcm-10 PE=1 SV=1	1	8	8	8	12.4	76.052	0	51.887	13	0	0	1	6	2	4	0	0	0	28.1154	24.3863	22.818	23.8172	26.4365	24.2088	24.9784	21.8087		21.8691	22.4341	22.0967	22.5788	25.6759	23.3551	23.8409	21.7689	19.5211	21.7159	1.36794	21.6859	0.0827803	0.165101	3.28872	22.6463	0.00142439	0.00535942	1.92078
P34450	Zinc finger transcription factor family protein 1	ztf-1	sp|P34450|ZTF1_CAEEL Zinc finger transcription factor family protein 1 OS=Caenorhabditis elegans OX=6239 GN=ztf-1 PE=4 SV=2	1	7	7	7	13.7	66.806	0	16.732	8	0	0	0	2	0	6	0	0	0	25.9778			20.4784	23.9378		25.1539			21.1542	19.8582	20.4634	19.6592	22.0561	19.8185	23.8643	19.2162	20.0498	19.1765	0.512803	19.7372	0.245641	0.364722	2.43213	20.6969	0.0309782	0.0618096	1.91933
Q965K2	RNA helicase	ddx-46	tr|Q965K2|Q965K2_CAEEL RNA helicase OS=Caenorhabditis elegans OX=6239 GN=ddx-46 PE=1 SV=1	1	39	39	39	46.6	109.9	0	219.02	110	7	8	7	35	16	30	1	2	4	30.9514	26.0229	25.8902	25.8813	28.8685	27.6968	28.6172	23.8241	23.7906	24.4747	23.2135	24.1065	23.0668	25.5301	25.3269	25.2789	22.0318	22.4325	22.6941	1.07611	22.9242	0.0561276	0.123273	2.99248	23.8824	7.29516e-06	0.00013152	1.91637
Q23205	Uncharacterized protein	tag-267	tr|Q23205|Q23205_CAEEL Uncharacterized protein OS=Caenorhabditis elegans OX=6239 GN=tag-267 PE=1 SV=1	1	4	4	4	23	21.95	0	6.9279	6	0	0	0	0	2	4	0	0	0	24.9446					23.2017	23.766				20.0362	19.4448	19.859	20.0735	22.6001	22.4007	18.2294	19.4212	19.9918	0.565916	19.4971	0.279404	0.399279	2.47732	20.4528	0.00597219	0.0165947	1.91141
A0A0K3AX73	HUN domain-containing protein	pqn-80	tr|A0A0K3AX73|A0A0K3AX73_CAEEL HUN domain-containing protein OS=Caenorhabditis elegans OX=6239 GN=pqn-80 PE=1 SV=1	1	56	56	56	36.3	164	0	215.74	197	12	13	27	51	35	52	0	0	7	32.3819	27.2174	27.1376	27.8841	30.3875	29.4162	30.0181			24.5226	24.2085	25.2159	24.4048	26.6264	26.6573	26.2616	18.5945	20.095	22.3132	4.27551	22.472	0.00107906	0.00620988	6.18091	23.4247	6.02596e-05	0.000503797	1.9054
Q95Q98	JmjC domain-containing histone demethylation protein 1	jhdm-1	sp|Q95Q98|JHD1_CAEEL JmjC domain-containing histone demethylation protein 1 OS=Caenorhabditis elegans OX=6239 GN=jhdm-1 PE=3 SV=2	1	9	9	9	9.6	123.43	0	26.945	12	0	0	1	6	1	4	0	0	0	27.5239	21.9882	22.0787	22.1613	26.2619	23.5476	25.1147	21.9747			21.4665	23.2422	21.4734	24.8279	23.0739	23.9887	21.5698	19.1833	18.824	2.2017	20.9599	0.0324593	0.0818258	4.10447	21.9113	0.000466735	0.00223891	1.90277
H2KYL3	Uncharacterized protein	nrde-4	tr|H2KYL3|H2KYL3_CAEEL Uncharacterized protein OS=Caenorhabditis elegans OX=6239 GN=nrde-4 PE=1 SV=2	1	2	2	2	1.9	91.892	0.0043621	2.7385	3	0	0	0	1	0	2	0	0	0	25.6992	21.4961		21.7021	23.4383		23.5785				21.2101	20.3869	20.7695	23.2499	21.911	22.912	19.5816	21.2132	19.3787	0.731026	20.4233	0.264914	0.384484	2.63314	21.3744	0.00509982	0.0144717	1.90211
Q9U213	Cwf21 domain-containing protein	rsr-2	tr|Q9U213|Q9U213_CAEEL Cwf21 domain-containing protein OS=Caenorhabditis elegans OX=6239 GN=rsr-2 PE=1 SV=1	1	11	11	11	31.5	49.462	0	54.455	40	3	3	4	11	6	10	1	1	1	29.9011	25.6219	24.4051	24.934	28.0701	27.2398	27.1354	22.6062	22.5515	23.3894	24.0914	24.8258	23.5049	26.38	26.3528	25.3887	22.5653	22.5188	23.2741	1.35462	23.4634	0.0217135	0.0606003	3.2544	24.4133	2.64972e-05	0.000292161	1.89978
J7SA49	ARID domain-containing protein	let-526	tr|J7SA49|J7SA49_CAEEL ARID domain-containing protein OS=Caenorhabditis elegans OX=6239 GN=let-526 PE=1 SV=1	1	21	21	21	14.9	189.69	0	164.58	54	8	0	9	12	10	15	0	0	0	30.4553	26.118	23.8665	26.8389	27.9052	26.8621	27.4785		21.8049	19.1401	24.8042	22.2732	24.5355	26.2084	25.5419	25.5268	18.5784	20.5866	19.9894	4.15285	21.7946	0.00144562	0.00770507	6.04089	22.7386	8.67223e-06	0.000144818	1.88804
Q21923	Uncharacterized protein	CELE_R11A8.1	tr|Q21923|Q21923_CAEEL Uncharacterized protein OS=Caenorhabditis elegans OX=6239 GN=CELE_R11A8.1 PE=4 SV=2	1	5	5	5	12.7	67.71	0	30.068	10	0	0	1	3	1	5	0	0	0	26.5524			21.1588	24.0572	23.4136	25.3069				20.3463	21.6588	21.5605	22.7244	22.4852	24.0002	17.7925	19.3376	19.3489	2.36222	20.0074	0.00223612	0.0106062	4.2436	20.9481	0.000141437	0.000925549	1.88139
Q95ZV9	Uncharacterized protein	CELE_F08F8.9	tr|Q95ZV9|Q95ZV9_CAEEL Uncharacterized protein OS=Caenorhabditis elegans OX=6239 GN=CELE_F08F8.9 PE=1 SV=1	1	5	5	5	12.9	70.929	0	34.8	9	0	1	0	3	1	4	0	0	0	27.5622	22.2275	22.4507	22.282	25.0419	24.0973	25.3614				21.9831	22.8784	22.1184	24.1894	24.1882	24.2458	21.28	20.311	18.9294	2.1532	21.25	0.0146056	0.0452073	4.03437	22.1906	0.000188571	0.00114042	1.88116
H2L0H5	Wings apart-like protein homolog 1	wapl-1	sp|H2L0H5|WAPL_CAEEL Wings apart-like protein homolog 1 OS=Caenorhabditis elegans OX=6239 GN=wapl-1 PE=3 SV=1	1	17	17	17	25.1	84.331	0	41.407	25	1	0	3	8	2	11	0	0	0	28.7637	23.4773	21.1405	24.1527	25.9825	23.4789	26.6823	20.3366		20.7422	21.679	22.0788	21.7805	24.2675	22.3204	24.5853	19.2421	20.9601	19.5823	1.91796	20.8871	0.0109114	0.0364735	3.79624	21.8263	0.00140578	0.00530515	1.87828
P55155	Vitellogenin-1	vit-1	sp|P55155|VIT1_CAEEL Vitellogenin-1 OS=Caenorhabditis elegans OX=6239 GN=vit-1 PE=1 SV=2	1	101	31	31	63.2	188.06	0	307.62	174	20	2	19	22	13	23	28	25	22	31.8275	28.2388	23.5612	27.8233	28.5643	27.9912	28.6279	29.1112	29.5947	28.5473	26.2017	21.4855	25.6838	26.2165	26.3731	26.4159	27.5131	28.2231	27.0808	-3.14866	26.0313	0.0166958	0.0497344	-1.27049	26.9704	0.00118748	0.00463502	1.87817
Q867X0	Poly(ADP-ribose) glycohydrolase 1	parg-1	sp|Q867X0|PARG1_CAEEL Poly(ADP-ribose) glycohydrolase 1 OS=Caenorhabditis elegans OX=6239 GN=parg-1 PE=1 SV=1	1	13	13	13	22	89.273	0	109.13	20	2	0	1	7	2	8	0	0	0	28.1709	23.7485	22.6478	23.3873	25.8753	23.8458	26.5884	16.2036			22.352	21.9486	21.6883	24.5101	22.9663	24.1451	18.661	18.7454	19.3733	3.0697	20.4614	0.000249249	0.00224147	4.94725	21.4002	2.6239e-05	0.000291	1.87756
P34670	Putative zinc finger matrin-type protein snu-23	snu-23	sp|P34670|SNU23_CAEEL Putative zinc finger matrin-type protein snu-23 OS=Caenorhabditis elegans OX=6239 GN=snu-23 PE=3 SV=2	1	9	9	9	50.7	25.115	0	140.52	26	2	1	4	7	4	7	0	0	1	29.2298	24.9445	24.5071	24.786	26.9102	26.1731	26.6298		18.8048	21.6128	23.1958	23.7541	23.6624	25.8446	25.0423	25.3362	19.4276	19.4519	21.4857	3.41575	21.8296	0.00102959	0.00601001	5.28599	22.7647	2.59378e-05	0.000288501	1.87024
O45577	RRM domain-containing protein	cpf-2	tr|O45577|O45577_CAEEL RRM domain-containing protein OS=Caenorhabditis elegans OX=6239 GN=cpf-2 PE=1 SV=1	1	13	13	13	48.5	37.035	0	117.56	52	4	4	7	12	5	12	2	1	5	32.9184	28.1292	28.0379	28.0824	30.8283	29.2366	30.4937	24.7013	21.0246	23.4107	26.7421	27.227	26.9961	29.819	28.3634	28.3883	24.5663	18.5203	22.7317	5.04901	24.4639	0.0029968	0.013179	6.91749	25.3982	0.000328165	0.00170538	1.86848
Q23591	Uncharacterized protein	CELE_ZK792.5	tr|Q23591|Q23591_CAEEL Uncharacterized protein OS=Caenorhabditis elegans OX=6239 GN=CELE_ZK792.5 PE=1 SV=2	1	8	8	8	14	72.571	0	23.013	13	0	0	1	5	0	7	0	0	0	26.9915	21.7494		23.3936	24.8375	22.7288	25.1781			21.5914	21.0211	20.3569	22.408	23.124	22.614	23.6487	19.9294	18.7132	21.365	1.25946	20.6323	0.111103	0.203777	3.12633	21.5657	0.00134584	0.00514013	1.86687
Q22790	DUF4604 domain-containing protein	CELE_T25G3.1	tr|Q22790|Q22790_CAEEL DUF4604 domain-containing protein OS=Caenorhabditis elegans OX=6239 GN=CELE_T25G3.1 PE=1 SV=2	1	13	13	13	69.2	17.906	0	147.87	43	5	5	4	12	6	10	0	0	1	31.4464	25.6089	26.1451	26.4942	28.6399	26.9836	29.6205			22.2371	24.8982	25.0931	24.4588	26.9044	26.2098	26.9344	19.0357	20.2744	22.2434	4.29882	22.6673	0.000565873	0.00395695	6.16498	23.6004	2.12119e-05	0.000252157	1.86616
Q21701	Nuclear hormone receptor family member nhr-12	nhr-12	sp|Q21701|NHR12_CAEEL Nuclear hormone receptor family member nhr-12 OS=Caenorhabditis elegans OX=6239 GN=nhr-12 PE=3 SV=1	1	6	6	6	16.3	52.032	0	26.014	6	0	0	0	2	1	3	0	0	0	25.7135				24.4317	19.9686	24.2929				20.2025	20.2053	21.3164	23.426	20.6654	23.2254	18.1697	19.354	19.2275	1.65766	19.7459	0.00849621	0.0300368	3.52186	20.678	0.00232937	0.00775912	1.8642
Q9XVP2	Uncharacterized protein	CELE_F36A2.12	tr|Q9XVP2|Q9XVP2_CAEEL Uncharacterized protein OS=Caenorhabditis elegans OX=6239 GN=CELE_F36A2.12 PE=1 SV=2	1	4	4	4	32.3	10.346	0	16.895	5	1	0	0	2	0	2	0	0	0	25.8453			20.2829	24.2231		23.4273				20.1976	19.7496	21.2257	22.6896	21.7902	22.2794	19.9206	19.9995	18.1125	1.04678	19.8676	0.14695	0.249404	2.90886	20.7986	0.00158952	0.00578616	1.86208
A0A5E4LZ74	Uncharacterized protein	CELE_K09E9.3	tr|A0A5E4LZ74|A0A5E4LZ74_CAEEL Uncharacterized protein OS=Caenorhabditis elegans OX=6239 GN=CELE_K09E9.3 PE=1 SV=1	1	6	6	6	17.8	51.639	0	11.971	7	0	0	0	5	0	2	0	0	0	24.5703			19.7494	23.9259		22.4981				20.2827	19.0325	20.0534	22.4246	20.9452	21.5757	20.5159	19.1186	19.6284	0.0352512	19.7719	0.942612	0.962086	1.8942	20.7014	0.00710677	0.0190247	1.85895
G5EFM0	MAD (Yeast Mitosis arrest DeFicient) related	mdf-1	tr|G5EFM0|G5EFM0_CAEEL MAD (Yeast Mitosis arrest DeFicient) related OS=Caenorhabditis elegans OX=6239 GN=mdf-1 PE=1 SV=1	1	26	26	26	37	78.632	0	72.087	51	3	3	4	19	7	15	0	0	0	29.1589	25.2276	24.2671	24.695	27.628	26.1251	26.7068		21.2169	20.1052	22.7075	23.2231	22.4394	24.9349	24.3428	24.665	18.3935	20.7044	20.2987	2.99113	21.2944	0.0025563	0.0116555	4.84868	22.2232	9.04986e-05	0.000672377	1.85755
O18089	DUF19 domain-containing protein	CELE_T13F3.6	tr|O18089|O18089_CAEEL DUF19 domain-containing protein OS=Caenorhabditis elegans OX=6239 GN=CELE_T13F3.6 PE=1 SV=2	1	7	7	7	42.9	19.089	0	18.917	14	1	0	0	2	2	3	3	1	2	26.7943	23.3045		22.6867	25.085	21.1094	23.5875	23.8211	21.7849	23.7949	21.8221	19.4618	21.8687	23.3452	22.3499	23.0266	23.1574	23.4373	23.4594	-2.30049	22.2011	0.0124746	0.0401805	-0.44417	23.1293	0.261884	0.347352	1.85632
P52012	Peptidyl-prolyl cis-trans isomerase 4	cyn-4	sp|P52012|PPIL2_CAEEL Peptidyl-prolyl cis-trans isomerase 4 OS=Caenorhabditis elegans OX=6239 GN=cyn-4 PE=1 SV=3	1	27	27	27	61	58.533	0	192.96	89	10	9	12	20	12	21	1	0	4	32.0754	26.7482	27.3888	26.9356	29.5514	28.3122	29.969	24.6238	20.2054	23.3221	24.6652	25.9136	24.7725	27.1874	26.5199	27.1964	21.8043	18.4006	21.9644	4.39398	22.9201	0.00168057	0.00865072	6.2448	23.8455	4.44323e-05	0.000415518	1.85082
P91399	RecQ-mediated genome instability protein 1 homolog	rmh-1	sp|P91399|RMI1_CAEEL RecQ-mediated genome instability protein 1 homolog OS=Caenorhabditis elegans OX=6239 GN=rmh-1 PE=1 SV=1	1	7	7	7	8.4	105.87	0	38.386	9	1	0	0	4	1	3	0	0	0	26.7951	21.5064	21.7978	21.0828	24.9278	23.506	24.1115	20.9156			21.4134	22.1366	21.3844	24.2008	23.7271	22.5487	21.8542	20.2022	18.4581	1.47333	20.9082	0.103914	0.19396	3.32074	21.8319	0.0022205	0.00750157	1.84741
Q9U1R8	Uncharacterized protein	CELE_Y79H2A.3	tr|Q9U1R8|Q9U1R8_CAEEL Uncharacterized protein OS=Caenorhabditis elegans OX=6239 GN=CELE_Y79H2A.3 PE=1 SV=2	1	59	59	59	36.8	222.23	0	323.31	155	12	10	12	48	26	44	2	0	1	32.1961	26.8941	27.0201	27.4293	29.83	28.7152	29.7446	23.6738	19.1534	26.4277	24.6391	25.7843	24.9907	27.0409	27.1684	26.7441	22.0024	16.4173	21.3004	5.23135	22.5224	0.00360973	0.0153082	7.07779	23.4456	0.000395594	0.00197745	1.84644
Q22703	Transcription factor dpl-1	dpl-1	sp|Q22703|TFDP1_CAEEL Transcription factor dpl-1 OS=Caenorhabditis elegans OX=6239 GN=dpl-1 PE=1 SV=2	1	34	34	34	63	67.929	0	296.06	144	13	9	15	34	27	42	1	1	2	32.9681	27.8851	28.0262	28.1548	30.6631	29.7637	30.7464	23.504	23.2056	24.2794	25.716	26.5623	25.8988	27.9809	27.7693	27.9657	21.8528	22.0017	22.7479	3.85826	24.1299	8.73183e-06	0.000240695	5.7045	25.0531	2.95523e-08	9.36808e-06	1.84624
Q22355	Transcription factor ast-1	ast-1	sp|Q22355|AST1_CAEEL Transcription factor ast-1 OS=Caenorhabditis elegans OX=6239 GN=ast-1 PE=1 SV=2	1	5	5	5	24.1	41.466	0	18.316	7	0	0	0	3	0	4	0	0	0	25.5975				24.0315		24.4468				19.342	20.0588	19.993	22.6218	19.7168	22.5894	20.3539	19.6208	19.9835	-0.188178	19.892	0.675454	0.76312	1.65656	20.8144	0.0526996	0.0946055	1.84474
Q10020	Uncharacterized protein T28D9.1	T28D9.1	sp|Q10020|YSX1_CAEEL Uncharacterized protein T28D9.1 OS=Caenorhabditis elegans OX=6239 GN=T28D9.1 PE=4 SV=2	1	2	2	2	18.6	13.726	0	37.037	9	1	2	1	2	1	2	0	0	0	26.7394	20.9466	22.1499	21.6064	24.5388	23.9918	24.1261	17.2264			21.0798	22.1273	21.3162	23.6869	23.0946	23.27	18.178	19.0732	18.5408	2.91043	20.0526	0.0002169	0.00206789	4.75316	20.9739	1.66598e-05	0.000220815	1.84273
Q95XJ1	CCDC (Human Coiled Coil Domain Containing) homolog	ccdc-12	tr|Q95XJ1|Q95XJ1_CAEEL CCDC (Human Coiled Coil Domain Containing) homolog OS=Caenorhabditis elegans OX=6239 GN=ccdc-12 PE=1 SV=1	1	5	5	5	33.1	19.104	0	37.984	7	0	0	0	2	2	3	0	0	0	27.1701	20.8989	20.4688	22.202	24.893	23.493	25.2134				21.2194	21.7059	21.9189	23.3615	23.5007	23.5078	19.6262	19.6003	19.504	2.03788	20.5958	0.00274346	0.0122778	3.87983	21.5167	3.23328e-05	0.000334223	1.84195
O45149	Small Nuclear RNA (snRNA) Associated protein	sna-1	tr|O45149|O45149_CAEEL Small Nuclear RNA (snRNA) Associated protein OS=Caenorhabditis elegans OX=6239 GN=sna-1 PE=1 SV=2	1	6	6	6	36	20.61	0	23.218	20	2	2	2	6	3	5	0	0	0	28.1234	22.8927	21.8831	23.7213	25.2612	24.8638	26.498				21.6088	22.1064	22.7534	23.5377	23.5558	24.9	18.8665	19.8521	19.502	2.74933	20.7815	0.000965618	0.00579371	4.59097	21.7023	4.44574e-05	0.000415518	1.84164
Q95XC8	HORMA domain-containing protein	htp-2	tr|Q95XC8|Q95XC8_CAEEL HORMA domain-containing protein OS=Caenorhabditis elegans OX=6239 GN=htp-2 PE=1 SV=3	1	3	3	3	9.4	39.614	0	7.2523	3	0	0	0	2	0	1	0	0	0	24.5249			19.9981	23.3169		22.6746				19.2571	21.1381	19.7231	22.7056	20.8448	22.0846	18.8197	22.2429	18.2631	0.264196	19.9073	0.768047	0.834757	2.10311	20.8268	0.0812675	0.132964	1.83891
Q18691	Protein FAM50 homolog	C47E8.4	sp|Q18691|FAM50_CAEEL Protein FAM50 homolog OS=Caenorhabditis elegans OX=6239 GN=C47E8.4 PE=3 SV=3	1	13	13	13	35.3	37.904	0	67.233	38	2	3	7	8	5	12	1	0	0	29.8014	23.1482	25.2345	26.2481	26.774	26.6298	28.1196	22.1247		21.6903	22.0344	24.0792	24.5871	24.9025	25.1158	26.1835	20.4722	19.8326	20.7839	3.204	21.9649	0.00247945	0.0114187	5.03771	22.8817	4.43443e-06	9.47672e-05	1.83371
P91156	ACINus (Mammalian Apoptotic Chromatin condensation Inducer in the Nucleus) homolog	acin-1	tr|P91156|P91156_CAEEL ACINus (Mammalian Apoptotic Chromatin condensation Inducer in the Nucleus) homolog OS=Caenorhabditis elegans OX=6239 GN=acin-1 PE=1 SV=2	1	32	32	32	60.7	65.494	0	323.31	128	14	11	18	30	23	32	0	0	0	32.1263	27.0713	27.4992	27.9056	30.0251	29.7296	29.8636	19.4382			25.2692	25.5367	25.3258	27.4889	27.0275	27.1131	18.6173	20.5118	19.2072	5.93182	22.4113	9.12094e-06	0.000249612	7.76441	23.3276	4.69526e-07	2.48066e-05	1.83259
Q9XUB3;Q4R129	Meiotic recombination protein rec-8	rec-8	sp|Q9XUB3|REC8_CAEEL Meiotic recombination protein rec-8 OS=Caenorhabditis elegans OX=6239 GN=rec-8 PE=1 SV=1	2	27	27	27	39.3	89.883	0	218.63	108	14	11	12	32	14	25	0	0	0	31.4406	26.9484	27.2921	26.4361	29.1772	28.1658	28.8597		22.2684	22.1682	23.9988	25.3853	23.8787	26.4837	25.7628	26.4947	19.6424	21.0897	21.0834	3.81573	22.513	0.000287106	0.00245796	5.64193	23.4261	3.05585e-06	7.18386e-05	1.8262
Q8IG68	LiPid Depleted	lpd-2	tr|Q8IG68|Q8IG68_CAEEL LiPid Depleted OS=Caenorhabditis elegans OX=6239 GN=lpd-2 PE=1 SV=1	1	2	2	2	6.6	36.809	0	6.5419	4	0	0	0	1	1	2	0	0	0	25.6085		22.3879	21.3435	22.3528	23.1579	23.7405				19.4564	22.6561	21.3651	22.299	23.8205	22.8195	18.249	20.2868	18.801	2.04694	20.1357	0.0244724	0.0663529	3.86741	21.046	0.000223897	0.00129953	1.82048
Q21298	Uncharacterized protein	CELE_K07F5.14	tr|Q21298|Q21298_CAEEL Uncharacterized protein OS=Caenorhabditis elegans OX=6239 GN=CELE_K07F5.14 PE=1 SV=2	1	11	11	11	23	48.674	0	29.822	26	2	2	2	7	4	9	0	0	0	28.3194	24.3159	23.9895	23.7978	25.8784	25.6779	26.0262				22.4759	23.4114	22.0951	24.3683	24.7215	24.3489	19.1984	19.9203	19.0214	3.28078	21.0204	0.000397703	0.00311796	5.0995	21.9298	5.9185e-06	0.00011257	1.81872
O01513	Putative 40S ribosomal protein S4-like	C48B6.2	sp|O01513|YS4L_CAEEL Putative 40S ribosomal protein S4-like OS=Caenorhabditis elegans OX=6239 GN=C48B6.2 PE=3 SV=1	1	5	5	5	31.1	21.077	0	14.551	24	2	3	4	3	3	7	1	0	1	29.245	24.994	24.0838	25.116	26.9141	26.3304	26.9725	20.8544	21.3527	21.1836	24.339	23.7768	24.3129	25.9818	25.9532	25.9035	21.5254	22.0429	21.7234	2.37894	22.9534	0.000748844	0.00480372	4.18227	23.8551	3.79082e-07	2.4104e-05	1.80333
Q95QL3	RNA Binding Motif protein homolog	rbm-34	tr|Q95QL3|Q95QL3_CAEEL RNA Binding Motif protein homolog OS=Caenorhabditis elegans OX=6239 GN=rbm-34 PE=1 SV=1	1	3	3	3	9.4	43.857	0	5.5412	6	0	0	1	3	1	1	0	0	0	24.6264	19.3351	19.6955	19.7683	22.6667	21.7655	21.3432	19.2082	20.55	19.3479	19.3105	20.2141	19.8977	21.3059	22.2107	21.3142	19.8695	21.0403	19.9941	-0.493864	20.0544	0.32302	0.445284	1.30896	20.9558	0.0310937	0.0619919	1.80282
Q9N2U7	Uncharacterized protein	CELE_Y97E10AR.4	tr|Q9N2U7|Q9N2U7_CAEEL Uncharacterized protein OS=Caenorhabditis elegans OX=6239 GN=CELE_Y97E10AR.4 PE=4 SV=2	1	5	5	5	11.3	60.643	0	21.918	10	1	1	0	4	2	2	0	0	0	26.1535	21.6107	21.557		24.7031	23.2086	24.0637				21.2984	21.9745	20.5001	23.3385	22.6827	23.1595	19.5157	18.9717	19.7681	1.83914	20.3381	0.0100119	0.0344351	3.6417	21.2394	7.60745e-05	0.000599015	1.80255
Q18320	Suppressor of ZYg-1	szy-4	tr|Q18320|Q18320_CAEEL Suppressor of ZYg-1 OS=Caenorhabditis elegans OX=6239 GN=szy-4 PE=1 SV=4	1	22	22	22	33.4	84.015	0	125.3	52	2	5	6	11	11	17	0	0	0	30.3504	24.6264	25.3781	25.639	27.3636	27.6324	27.9533		26.5565		24.6845	24.9985	25.2142	26.6514	26.6385	26.9994	19.821	25.5493	19.6427	3.29469	23.3184	0.0341777	0.0852551	5.0921	24.2171	0.00435685	0.012798	1.79741
Q18418	Zinc finger CCCH-type with G patch domain-containing protein	zgpa-1	tr|Q18418|Q18418_CAEEL Zinc finger CCCH-type with G patch domain-containing protein OS=Caenorhabditis elegans OX=6239 GN=zgpa-1 PE=1 SV=1	1	8	8	8	24.8	49.451	0	21.795	11	0	0	0	6	0	5	0	0	0	26.2783			20.9511	24.2978		24.6166				19.69	20.1155	21.3584	23.5292	20.3325	22.6685	19.2578	19.468	18.7261	1.23733	19.7693	0.0449533	0.104461	3.02611	20.6637	0.00491932	0.0140278	1.78878
G5EDZ9	Cystatin cpi-1	cpi-1	sp|G5EDZ9|CPI1_CAEEL Cystatin cpi-1 OS=Caenorhabditis elegans OX=6239 GN=cpi-1 PE=1 SV=1	1	3	3	3	26.6	15.091	0	20.073	17	1	0	2	2	2	2	2	3	3	27.2665	24.0695		23.9531	23.8786	24.7081	22.653	24.4135	24.6894	24.5253	22.8086	19.8887	22.6621	23.2974	24.3068	23.117	24.0239	24.4709	23.9173	-2.35086	22.9619	0.015262	0.0466693	-0.563611	23.8555	0.118564	0.181715	1.78725
Q9GZG5	Essential Meiotic Endonuclease	eme-1	tr|Q9GZG5|Q9GZG5_CAEEL Essential Meiotic Endonuclease OS=Caenorhabditis elegans OX=6239 GN=eme-1 PE=4 SV=4	1	3	3	3	11	51.054	0	8.1284	6	0	0	0	3	1	2	0	0	0	24.3369	19.2327	19.8506	18.7035	23.1037	20.6434	21.6394			17.8577	20.0352	20.2518	18.7926	21.6056	21.439	21.3951	20.0406	18.8755	18.6458	0.50591	19.4402	0.331644	0.45465	2.29261	20.3336	0.00158859	0.00578616	1.7867
G5EG81	Ubiquitin carboxyl-terminal hydrolase	CELE_T24B8.7	tr|G5EG81|G5EG81_CAEEL Ubiquitin carboxyl-terminal hydrolase OS=Caenorhabditis elegans OX=6239 GN=CELE_T24B8.7 PE=1 SV=2	1	47	47	47	18.8	340.49	0	130.5	119	13	8	10	31	23	31	0	2	1	31.0062	26.4831	26.6554	25.9254	28.6247	28.6743	28.1441	20.0682	22.2845	23.5011	24.0752	24.5482	23.5404	25.9354	26.4958	25.0909	19.7411	21.1471	21.0358	3.41325	22.348	0.000437682	0.00329348	5.19934	23.241	8.65397e-06	0.000144818	1.78608
Q19849	Transcription enhancer factor-like protein egl-44	egl-44	sp|Q19849|EGL44_CAEEL Transcription enhancer factor-like protein egl-44 OS=Caenorhabditis elegans OX=6239 GN=egl-44 PE=1 SV=4	1	8	8	8	20.4	53.691	0	59.88	18	1	0	4	6	2	5	0	0	0	29.5304	23.163	23.3233	25.2262	27.3548	24.7129	26.9166				23.004	23.1688	24.0985	25.3911	24.6026	25.634	19.6225	20.2162	19.3391	3.69786	21.5749	0.000274955	0.00239784	5.48329	22.4676	5.35049e-06	0.000105776	1.78543
O62245	Exonuclease 1	exo-1	tr|O62245|O62245_CAEEL Exonuclease 1 OS=Caenorhabditis elegans OX=6239 GN=exo-1 PE=1 SV=2	1	23	23	23	34.1	72.103	0	77.984	79	10	2	8	23	15	21	0	0	0	30.5343	25.8451	25.619	26.2128	28.4589	27.4947	28.1119		23.0432	19.0379	22.8543	23.4515	23.6778	25.5301	24.5311	25.2748	19.0024	20.9654	17.6063	4.13652	21.2596	0.00106116	0.00613474	5.92064	22.1517	0.00011241	0.000792264	1.78413
Q10667	RNA-binding protein rnp-1	rnp-1	sp|Q10667|RNP1_CAEEL RNA-binding protein rnp-1 OS=Caenorhabditis elegans OX=6239 GN=rnp-1 PE=2 SV=1	1	5	5	5	16.1	33.049	0	9.9468	8	1	0	0	2	1	4	0	0	0	26.4337	21.2691		22.7581	24.466		24.6169				21.4723	19.6557	21.0793	23.9498	20.1747	23.4194	18.891	20.1256	19.861	1.10994	20.1808	0.110565	0.203183	2.88878	21.0702	0.0171349	0.0382294	1.77884
G5EF53	SWI/SNF nucleosome remodeling complex component	swsn-4	tr|G5EF53|G5EF53_CAEEL SWI/SNF nucleosome remodeling complex component OS=Caenorhabditis elegans OX=6239 GN=swsn-4 PE=1 SV=1	1	67	67	65	47.7	170.61	0	323.31	302	35	30	36	73	55	73	0	0	0	33.3118	29.095	28.8558	28.9035	31.1549	30.6915	31.0464	19.963	23.1987	22.0076	25.8766	26.4667	25.5065	27.7484	27.9459	27.4844	16.7828	19.5182	18.3532	7.73185	22.084	5.5354e-06	0.000182875	9.50815	22.9722	4.87125e-07	2.50709e-05	1.7763
Q20375	Serine palmitoyltransferase 2	sptl-2	sp|Q20375|SPTC2_CAEEL Serine palmitoyltransferase 2 OS=Caenorhabditis elegans OX=6239 GN=sptl-2 PE=3 SV=1	1	9	9	9	22	62.704	0	42.67	45	6	0	7	4	3	7	9	2	7	29.7889	25.4042		27.5887	24.8958	24.5838	27.53	25.4152	24.6163	28.2365	25.8959	20.1152	26.8299	25.7302	25.9014	26.5188	26.541	26.2839	27.1201	-2.368	25.4643	0.112404	0.205273	-0.59822	26.3492	0.0309861	0.0618096	1.76978
Q94402	Nucleolar protein 16	nol-16	sp|Q94402|NOP16_CAEEL Nucleolar protein 16 OS=Caenorhabditis elegans OX=6239 GN=nol-16 PE=3 SV=1	1	6	6	6	40.7	22.258	0	18.095	14	2	0	1	2	1	6	1	0	1	27.2433	23.0455		24.6718	23.8453	22.0996	25.5916	20.9967		23.6919	22.2468	19.1986	22.5198	22.8187	22.4149	24.0399	21.8402	21.8728	22.6018	-0.783198	21.7133	0.38238	0.503741	0.986277	22.5981	0.0691495	0.117361	1.76948
Q09268	Uncharacterized RING finger protein C32D5.10	C32D5.10	sp|Q09268|YQDA_CAEEL Uncharacterized RING finger protein C32D5.10 OS=Caenorhabditis elegans OX=6239 GN=C32D5.10 PE=4 SV=2	1	7	7	7	13	68.276	0	19.062	12	0	0	1	3	2	6	0	0	0	27.35	22.8521	22.5364	22.6359	24.7033	24.8215	25.125				22.4296	22.3349	22.0055	23.902	24.4536	23.7173	19.419	19.4004	19.7403	2.73677	20.8883	0.000604788	0.00414525	4.50441	21.7721	1.65768e-05	0.000220483	1.76764
P45968	Chromo domain-containing protein cec-3	cec-3	sp|P45968|CEC3_CAEEL Chromo domain-containing protein cec-3 OS=Caenorhabditis elegans OX=6239 GN=cec-3 PE=1 SV=1	1	9	9	9	21.5	37.736	0	34.885	15	1	0	3	4	0	7	0	0	0	28.2858	23.9835		24.1327	25.7352		26.7483			21.26	22.1413	19.872	22.6695	24.4069	21.1611	24.4054	20.2527	20.1883	20.9727	1.0897	21.0161	0.173606	0.281859	2.85324	21.8978	0.00786027	0.0206638	1.76354
Q7KQ33	Uncharacterized protein	CELE_F23F1.10	tr|Q7KQ33|Q7KQ33_CAEEL Uncharacterized protein OS=Caenorhabditis elegans OX=6239 GN=CELE_F23F1.10 PE=1 SV=1	1	3	3	3	33.3	11.302	0	4.9561	5	0	0	0	2	0	3	0	0	0	25.3575				23.4599		24.2682				20.189	20.1404	20.7372	22.4991	20.7905	23.0638	18.7388	19.8375	19.3272	1.05438	19.8283	0.0421059	0.099177	2.81665	20.7095	0.0034118	0.0105089	1.76227
E9RKC7	DZF domain-containing protein	zfr-1	tr|E9RKC7|E9RKC7_CAEEL DZF domain-containing protein OS=Caenorhabditis elegans OX=6239 GN=zfr-1 PE=1 SV=1	1	22	22	22	35.6	84.284	0	138.27	58	1	4	8	22	9	12	1	0	1	29.8332	25.0604	25.1719	25.8136	27.7794	27.0739	27.7614	21.4833	22.7138	23.141	22.5334	23.8099	23.7314	25.2063	25.4146	24.7403	20.9059	20.0706	21.5203	2.52593	22.0952	0.0040509	0.0168411	4.28812	22.9763	2.25866e-05	0.000260362	1.76219
Q9Y0V6	Mitochondrial import inner membrane translocase subunit Tim10	tin-10	sp|Q9Y0V6|TIM10_CAEEL Mitochondrial import inner membrane translocase subunit Tim10 OS=Caenorhabditis elegans OX=6239 GN=tin-10 PE=3 SV=1	1	3	3	3	34.9	9.608	0	10.417	15	2	1	2	3	1	2	2	0	2	28.4966	24.8073		24.8753	26.197	23.0449	25.0465	23.4596	21.0797	24.1555	24.1646	20.5446	23.869	24.6337	24.5244	24.7035	23.4028	23.1939	24.0731	-0.697143	23.208	0.420995	0.540853	1.06396	24.0885	0.0047191	0.0136202	1.7611
Q20646	Transcription factor cep-1	cep-1	sp|Q20646|CEP1_CAEEL Transcription factor cep-1 OS=Caenorhabditis elegans OX=6239 GN=cep-1 PE=1 SV=2	1	27	27	27	55.1	74.568	0	157.67	85	13	4	12	20	7	28	0	1	0	30.2085	25.9613	25.0592	26.118	28.1121	25.7847	27.9923	19.5323	20.5195	20.8667	23.514	22.5122	23.4616	25.2307	24.4749	25.0543	17.7724	19.1996	18.8044	4.57047	20.8774	7.55916e-05	0.000978063	6.32782	21.756	5.16691e-06	0.000103447	1.75735
Q93591	Uncharacterized protein F26A3.7	F26A3.7	sp|Q93591|YUBO_CAEEL Uncharacterized protein F26A3.7 OS=Caenorhabditis elegans OX=6239 GN=F26A3.7 PE=4 SV=2	1	11	11	11	42.4	33.222	0	34.48	23	2	2	3	6	2	8	0	0	0	29.6714	24.1052	25.5821	24.8979	27.7323	25.5362	27.6815				23.8266	24.6449	24.1548	26.5978	25.3176	25.9775	18.2197	19.0134	18.2594	5.71126	21.3531	7.11319e-06	0.000218214	7.46679	22.2309	9.86535e-07	3.64348e-05	1.75553
Q7JLH5	Prion-like-(Q/N-rich)-domain-bearing protein	pqn-70	tr|Q7JLH5|Q7JLH5_CAEEL Prion-like-(Q/N-rich)-domain-bearing protein OS=Caenorhabditis elegans OX=6239 GN=pqn-70 PE=1 SV=1	1	6	6	6	39.1	26.165	0	51.525	20	2	2	1	5	3	6	0	0	1	28.5087	23.7267	23.5379	23.4761	26.3341	25.8124	26.0486	20.4682		21.7935	23.0033	24.0089	23.2572	24.9803	25.4392	25.1053	21.0329	19.7608	21.7212	2.58482	22.1307	0.00503353	0.019842	4.33661	23.0066	4.14926e-05	0.000396578	1.75178
A0A0S4XR43	SAP domain-containing protein	ccar-1	tr|A0A0S4XR43|A0A0S4XR43_CAEEL SAP domain-containing protein OS=Caenorhabditis elegans OX=6239 GN=ccar-1 PE=1 SV=1	1	23	23	23	26.8	135.19	0	99.139	47	4	0	7	7	4	18	2	1	4	28.7125	24.1531	22.0583	25.4124	24.6186	25.2943	26.98	22.4535		24.0134	22.4415	20.9928	22.9315	22.8796	24.144	24.5917	22.1281	20.3723	22.659	0.402166	21.9209	0.585921	0.689405	2.15198	22.7958	0.0113136	0.0276054	1.74981
P90792	C2H2-type domain-containing protein	CELE_D2030.7	tr|P90792|P90792_CAEEL C2H2-type domain-containing protein OS=Caenorhabditis elegans OX=6239 GN=CELE_D2030.7 PE=1 SV=2	1	12	12	12	38.3	48.53	0	111.17	22	0	4	1	4	6	6	0	0	1	29.5414	21.1954	25.5914	24.8579	25.4864	26.1668	26.908		22.0738	23.6257	21.0526	25.082	23.2959	24.3755	25.2498	25.0525	19.2066	22.5935	23.0811	1.51642	22.3853	0.18904	0.299254	3.26554	23.2598	0.00375822	0.0112925	1.74912
G5ECH1	GCFC domain-containing protein	CELE_F43G9.12	tr|G5ECH1|G5ECH1_CAEEL GCFC domain-containing protein OS=Caenorhabditis elegans OX=6239 GN=CELE_F43G9.12 PE=1 SV=1	1	11	11	11	18.5	94.084	0	20.545	22	1	0	2	6	2	10	1	0	0	27.4393	22.3127	21.5137	24.0076	24.5142	23.4265	25.8212	20.5826			21.6338	20.5426	22.0662	23.0296	22.5815	23.8775	19.418	19.1864	20.4855	1.71755	20.5554	0.0160766	0.0483825	3.46619	21.4297	0.000218198	0.00127035	1.74864
P41877	Chromatin-remodeling complex ATPase chain isw-1	isw-1	sp|P41877|ISW1_CAEEL Chromatin-remodeling complex ATPase chain isw-1 OS=Caenorhabditis elegans OX=6239 GN=isw-1 PE=1 SV=2	1	59	59	59	50.1	116.67	0	271.5	210	22	22	32	55	25	50	0	2	2	32.9947	28.2718	28.1818	28.3228	30.9093	29.4406	30.7821	23.4068	24.2201	25.4519	25.2324	25.9773	25.1076	27.4361	26.9141	27.2114	21.2223	21.8839	22.7909	3.47341	23.7024	9.32606e-05	0.00110864	5.22151	24.5765	1.13042e-06	4.05673e-05	1.7481
Q9N3J4	Uncharacterized protein	CELE_Y51H7C.7	tr|Q9N3J4|Q9N3J4_CAEEL Uncharacterized protein OS=Caenorhabditis elegans OX=6239 GN=CELE_Y51H7C.7 PE=1 SV=1	1	5	5	5	33.8	14.852	0	16.299	10	1	0	1	2	1	5	0	0	0	27.6656	22.506		23.1229	25.3014	22.6259	25.3523				22.0107	20.3359	22.1726	24.0071	21.9124	23.8413	19.1776	20.0352	18.7977	2.16952	20.4216	0.0108529	0.0363827	3.91676	21.2952	0.000660566	0.00294583	1.74724
G5EDQ2	HMG	hmg-12	tr|G5EDQ2|G5EDQ2_CAEEL HMG OS=Caenorhabditis elegans OX=6239 GN=hmg-12 PE=1 SV=1	1	11	11	11	49.5	33.004	0	86.531	46	2	3	8	8	6	12	3	0	4	30.1099	25.3683	24.7977	25.9185	28.0086	26.1493	27.8591	24.0812	21.1779	24.8482	23.812	24.4089	24.0208	25.9401	25.7248	25.8185	23.954	20.5754	23.6239	1.36279	23.3992	0.129435	0.227109	3.11002	24.2728	0.00257169	0.00838279	1.74724
Q10121	RutC family protein C23G10.2	C23G10.2	sp|Q10121|YSD2_CAEEL RutC family protein C23G10.2 OS=Caenorhabditis elegans OX=6239 GN=C23G10.2 PE=3 SV=3	1	7	7	7	49.1	18.043	0	56.625	21	3	2	3	7	3	3	0	0	0	28.8688	23.0158	24.2116	23.1961	27.2439	25.6318	26.2252	18.9067			23.3684	24.0538	22.5581	25.8612	25.143	24.2155	19.9662	19.8503	19.0029	3.7203	21.4666	0.000265437	0.00234275	5.46677	22.3399	6.46741e-06	0.00012001	1.74646
Q95Q06	STING ER exit protein	CELE_Y66D12A.8	tr|Q95Q06|Q95Q06_CAEEL STING ER exit protein OS=Caenorhabditis elegans OX=6239 GN=CELE_Y66D12A.8 PE=1 SV=2	1	7	7	7	32	26.829	0	23.004	22	1	1	3	6	4	7	0	0	0	28.3298	23.7735	23.6827	24.0602	26.1126	25.4888	26.0316			19.859	22.1545	23.3399	22.2158	24.3073	24.4374	24.1919	19.1928	21.0077	19.2836	2.742	21.199	0.00269526	0.0120905	4.48417	22.0701	5.57543e-05	0.000485331	1.74217
P91280	Uncharacterized protein	CELE_F27C1.6	tr|P91280|P91280_CAEEL Uncharacterized protein OS=Caenorhabditis elegans OX=6239 GN=CELE_F27C1.6 PE=1 SV=1	1	31	31	31	51.5	73.456	0	139.49	124	15	11	19	27	19	28	2	0	3	32.2813	27.6101	27.4354	27.7732	29.8334	28.9693	30.1654	23.428	22.9707	24.015	24.9515	25.4429	25.024	27.001	26.6137	27.0247	21.6483	21.1528	22.5233	3.36469	23.4571	8.73029e-05	0.00107193	5.10503	24.3273	4.56387e-07	2.48066e-05	1.74034
Q9BLB6	Probable U2 small nuclear ribonucleoprotein A	mog-2	sp|Q9BLB6|RU2A_CAEEL Probable U2 small nuclear ribonucleoprotein A OS=Caenorhabditis elegans OX=6239 GN=mog-2 PE=1 SV=1	1	7	7	7	36.8	28.865	0	27.691	13	0	0	3	2	2	5	0	0	1	26.5688	22.5874	18.7212	23.9029	23.7104	20.4387	24.768	20.8283	17.8807	22.4282	20.6621	20.1549	21.9896	22.127	22.0158	23.882	21.3102	19.5919	21.5873	0.105772	20.8827	0.878496	0.917863	1.84518	21.7524	0.0227765	0.0482415	1.73941
Q23670;G5ECQ8	DNA topoisomerase 2 top-2	top-2	sp|Q23670|TOP2_CAEEL DNA topoisomerase 2 top-2 OS=Caenorhabditis elegans OX=6239 GN=top-2 PE=1 SV=2	2	65	65	65	44.5	172.33	0	305.14	247	27	12	34	57	36	57	8	5	11	32.7032	28.1963	27.5952	28.3164	30.542	30.1192	30.415	25.2779	26.2498	26.2086	24.4266	25.0216	24.5733	26.25	26.7356	26.2	23.2381	23.9163	23.7552	1.03732	24.1552	0.0131523	0.0418322	2.75866	25.0159	3.28875e-06	7.50347e-05	1.72134
Q21999	SANT domain-containing protein	CELE_R151.8	tr|Q21999|Q21999_CAEEL SANT domain-containing protein OS=Caenorhabditis elegans OX=6239 GN=CELE_R151.8 PE=4 SV=3	1	4	4	4	8.8	80.166	0	11.108	5	0	0	0	2	1	2	0	0	0	26.0794	20.0348	21.5769	20.4257	23.2488	21.7555	24.1417				19.9897	21.7667	20.2433	22.2836	22.246	22.6333	19.0666	19.0118	20.0713	1.28334	20.0249	0.0596053	0.128609	3.00442	20.8854	0.000298641	0.00159367	1.72108
O62349	DZF domain-containing protein	CELE_R11H6.5	tr|O62349|O62349_CAEEL DZF domain-containing protein OS=Caenorhabditis elegans OX=6239 GN=CELE_R11H6.5 PE=1 SV=2	1	4	4	4	14.1	43.94	0	7.7646	9	1	1	0	4	1	1	1	0	0	26.6958	23.747		22.9009	24.2813	22.8849	23.6874	23.2598	22.4336	22.2569	22.7874	19.7584	21.9759	23.3917	23.3809	22.9085	22.6996	22.8287	21.8271	-0.944579	21.9795	0.275887	0.395581	0.7752	22.8394	0.0796981	0.130734	1.71978
G5EEQ8	SF3b1 domain-containing protein	sftb-1	tr|G5EEQ8|G5EEQ8_CAEEL SF3b1 domain-containing protein OS=Caenorhabditis elegans OX=6239 GN=sftb-1 PE=1 SV=1	1	49	49	49	43.1	147.32	0	323.31	167	15	14	16	37	27	51	3	1	3	32.7425	27.6306	28.2845	28.5713	29.633	29.5309	30.6817	23.6278	24.2648	23.7058	25.3633	26.2453	25.863	27.2738	27.4314	27.8815	22.1336	22.6859	22.2618	3.46343	24.0921	8.32471e-06	0.000238282	5.16847	24.9447	4.45052e-08	9.40542e-06	1.70504
G5EDN3	Protein timeless homolog	tim-1	sp|G5EDN3|TIM_CAEEL Protein timeless homolog OS=Caenorhabditis elegans OX=6239 GN=tim-1 PE=1 SV=1	1	18	18	18	18.4	157.01	0	45.088	29	1	2	2	10	3	10	0	1	0	28.3815	23.7645	24.8596	24.2388	26.2739	25.0324	26.4566		20.3026	22.0954	22.4818	24.3713	22.3647	25.1524	24.4367	24.7407	18.52	21.2625	22.3208	2.37145	21.8868	0.0389123	0.0938039	4.07548	22.7389	0.00152043	0.00560983	1.70403
Q95XJ4	Rad21_Rec8 domain-containing protein	coh-4	tr|Q95XJ4|Q95XJ4_CAEEL Rad21_Rec8 domain-containing protein OS=Caenorhabditis elegans OX=6239 GN=coh-4 PE=4 SV=1	1	3	3	1	6.2	70.505	0	8.9097	7	0	1	0	2	1	3	0	0	0	24.9811	19.7469	19.9963	20.0622	22.6809	21.375	23.1625				19.6412	20.6822	19.8373	21.5344	21.7845	21.9521	19.6625	18.9294	18.9318	0.878967	19.6141	0.0803559	0.161135	2.58242	20.4658	0.000551979	0.00256271	1.70345
P91223	Uncharacterized protein	CELE_F07E5.5	tr|P91223|P91223_CAEEL Uncharacterized protein OS=Caenorhabditis elegans OX=6239 GN=CELE_F07E5.5 PE=1 SV=2	1	13	13	13	42.2	43.01	0	59.832	17	0	0	1	4	2	10	0	0	0	28.7982	23.1429	23.4679	24.3483	25.0947	23.5997	27.0615			22.6099	21.7367	22.7141	22.583	23.9974	22.7132	25.4313	19.0975	19.4497	21.6571	2.2765	21.2063	0.0140041	0.0437011	3.97921	22.0577	0.000758316	0.00324846	1.70271
Q688Z3	ATP-dependent RNA helicase	CELE_Y94H6A.5	tr|Q688Z3|Q688Z3_CAEEL ATP-dependent RNA helicase OS=Caenorhabditis elegans OX=6239 GN=CELE_Y94H6A.5 PE=1 SV=1	1	7	7	7	11.8	93.082	0	19.558	19	2	0	3	2	0	5	0	4	3	27.1691	23.3119		24.4841	23.6395	24.5478	24.8376	23.0594	24.6041	22.9674	22.3793	19.8973	22.9501	23.5652	23.3943	23.368	22.7515	24.2855	22.9148	-1.57505	22.5298	0.108767	0.200946	0.12522	23.3799	0.772945	0.825227	1.70027
Q21463	Asparagine synthetase [glutamine-hydrolyzing]	asns-2	tr|Q21463|Q21463_CAEEL Asparagine synthetase [glutamine-hydrolyzing] OS=Caenorhabditis elegans OX=6239 GN=asns-2 PE=1 SV=1	1	4	4	4	9	65.051	0	14.579	7	0	0	1	0	1	4	0	1	0	25.5199	20.9645		21.9695	21.3316	22.4445	24.5983		22.4916		20.459	20.2001	20.9636	20.5316	22.3799	23.8073	18.3628	22.8537	19.3761	0.343395	20.3692	0.738784	0.813175	2.04207	21.2186	0.100166	0.157908	1.69867
Q19694	TransThyretin-Related family domain	ttr-35	tr|Q19694|Q19694_CAEEL TransThyretin-Related family domain OS=Caenorhabditis elegans OX=6239 GN=ttr-35 PE=1 SV=2	1	2	2	2	15.9	16.097	0	4.7563	6	2	0	0	1	0	1	1	1	0	25.8134	23.2098	20.0262		22.425	21.5628	22.9653	22.773	21.2613	22.2959	22.3794	21.007	18.7903	22.6631	21.9667	22.6307	23.0636	22.458	22.4455	-1.93017	21.6906	0.0487763	0.111305	-0.235567	22.5379	0.577472	0.653976	1.6946
H2KZH7	Uncharacterized protein	CELE_Y37E11AL.3	tr|H2KZH7|H2KZH7_CAEEL Uncharacterized protein OS=Caenorhabditis elegans OX=6239 GN=CELE_Y37E11AL.3 PE=1 SV=1	1	3	3	3	7.5	35.207	0	5.3722	6	0	0	0	3	0	3	0	0	0	25.0644	20.7336		21.0301	22.9337		23.0966			19.1122	19.4363	20.1166	20.0362	22.0335	20.3864	22.2436	18.35	19.1558	19.6619	0.80709	19.4595	0.0835356	0.165937	2.49861	20.3052	0.00349124	0.0107016	1.69152
Q94045	Putative RNA polymerase II transcriptional coactivator	T13F2.2	sp|Q94045|TCP4_CAEEL Putative RNA polymerase II transcriptional coactivator OS=Caenorhabditis elegans OX=6239 GN=T13F2.2 PE=3 SV=1	1	3	3	3	25.8	14.446	0	73.221	7	0	0	0	3	1	3	0	0	0	26.1065	19.8323		21.3931	24.0938	20.4747	24.0645			18.3986	21.0011	20.2089	20.7708	22.8239	21.3827	22.8422	18.6517	19.3863	19.7033	1.41318	19.9537	0.016001	0.0482696	3.10252	20.7983	0.000751543	0.00323036	1.68934
Q20595	C-terminal-binding protein 1	ctbp-1	sp|Q20595|CTBP1_CAEEL C-terminal-binding protein 1 OS=Caenorhabditis elegans OX=6239 GN=ctbp-1 PE=1 SV=3	1	12	12	12	20.8	79.597	0	74.44	23	0	1	2	6	5	9	0	0	0	28.7967	23.1671	24.4569	24.3644	25.7339	25.7031	27.3419				21.7474	24.4086	22.2219	23.5893	24.9436	24.9113	19.7851	20.2624	18.736	3.19812	21.1936	0.00278139	0.0124183	4.88689	22.038	4.87967e-05	0.000447643	1.68877
O45431	Pre-mRNA-splicing factor 18	prp-18	tr|O45431|O45431_CAEEL Pre-mRNA-splicing factor 18 OS=Caenorhabditis elegans OX=6239 GN=prp-18 PE=1 SV=3	1	24	24	24	66.2	40.606	0	111.17	73	4	6	13	19	11	20	0	0	0	30.7166	24.5418	25.0268	25.7527	28.4992	27.3574	28.6159	16.7632	17.0262	18.22	22.5059	23.714	23.5046	25.8366	25.3977	23.5447	14.5569	14.7873	15.8542	8.17531	19.1538	8.43446e-08	1.77274e-05	9.86019	19.9963	1.15236e-06	4.09679e-05	1.68489
O02209	Replication termination factor 2	tads-1	tr|O02209|O02209_CAEEL Replication termination factor 2 OS=Caenorhabditis elegans OX=6239 GN=tads-1 PE=1 SV=1	1	6	6	6	22	33.065	0	51.777	15	1	2	0	5	3	4	0	0	0	27.6942	22.5378	22.7566	23.7016	25.8243	23.9999	25.4364			20.334	21.7931	22.4779	22.3502	24.296	23.4003	23.9754	18.9176	19.2159	20.9254	2.5208	20.9467	0.00414887	0.0171878	4.20427	21.7884	0.000165964	0.00104008	1.68348
O45134	X chromosome NonDisjunction factor	xnd-1	tr|O45134|O45134_CAEEL X chromosome NonDisjunction factor OS=Caenorhabditis elegans OX=6239 GN=xnd-1 PE=1 SV=2	1	24	24	24	44.7	78.35	0	167.05	93	5	9	10	21	17	30	0	0	1	32.1908	26.7809	27.7365	27.6792	29.88	29.2203	30.2108		24.619		25.853	27.6591	26.2678	27.8424	28.6975	28.2734	18.6132	24.8847	20.2157	5.35537	23.9156	0.00210835	0.0101521	7.03321	24.7545	0.000405743	0.0020097	1.67783
G5EDY1	Uncharacterized protein	CELE_T11G6.5	tr|G5EDY1|G5EDY1_CAEEL Uncharacterized protein OS=Caenorhabditis elegans OX=6239 GN=CELE_T11G6.5 PE=1 SV=1	1	22	22	22	20.1	158.6	0	127.36	68	5	4	8	19	10	22	0	0	0	30.4054	25.2885	25.3433	26.322	28.171	27.1887	28.4244			22.7681	23.2554	24.5834	23.8284	25.6751	25.4169	25.6081	19.9695	18.6446	20.5201	4.17768	21.8002	0.000349423	0.00284018	5.8553	22.639	4.20251e-06	9.18755e-05	1.67762
Q966L6	Nkap_C domain-containing protein	let-504	tr|Q966L6|Q966L6_CAEEL Nkap_C domain-containing protein OS=Caenorhabditis elegans OX=6239 GN=let-504 PE=1 SV=1	1	7	7	7	16.3	59.043	0	25.944	14	1	0	0	6	2	2	2	0	1	27.9109	23.4546	21.1442	22.2073	26.4461	24.6367	24.3599	24.192		21.3832	22.3502	21.3876	21.7769	24.8103	22.7403	22.9967	23.4067	19.1042	22.1945	0.269754	21.7033	0.781692	0.843932	1.94728	22.5421	0.0601457	0.104616	1.67752
Q95X12	Uncharacterized protein	C13B7.6	tr|Q95X12|Q95X12_CAEEL Uncharacterized protein OS=Caenorhabditis elegans OX=6239 GN=C13B7.6 PE=1 SV=1	1	8	8	8	37.3	21.808	0	39.619	21	1	2	2	5	2	7	0	0	2	28.6929	23.1801	23.3737	24.3059	25.8413	24.6058	26.7786	20.9913		22.8477	22.2183	23.4363	23.0008	24.4237	24.2689	24.9933	20.9362	19.2503	22.3806	2.02944	21.8704	0.0388358	0.0937464	3.70628	22.7088	0.000560655	0.00258827	1.67684
Q9GUM5	AATF homolog	aatf-1	tr|Q9GUM5|Q9GUM5_CAEEL AATF homolog OS=Caenorhabditis elegans OX=6239 GN=aatf-1 PE=1 SV=3	1	22	22	22	44.5	52.608	0	163.56	111	14	11	18	27	16	25	0	0	0	32.2899	27.7473	26.9699	27.7814	29.9673	28.5465	30.3289		21.5255	18.1117	25.4329	25.6862	25.4149	27.1973	26.7867	27.5787	19.2064	19.4869	15.4256	7.47171	21.7755	6.51268e-05	0.000881645	9.14791	22.6136	1.91704e-05	0.000240674	1.67621
A0A2K5ATS7	C3H1-type domain-containing protein	rbm-26	tr|A0A2K5ATS7|A0A2K5ATS7_CAEEL C3H1-type domain-containing protein OS=Caenorhabditis elegans OX=6239 GN=rbm-26 PE=1 SV=1	1	15	15	15	28.2	79.203	0	82.524	50	9	0	8	12	4	11	2	0	4	29.9606	25.4665	24.385	26.0134	27.7988	26.2051	27.6988	23.0402	22.0021	24.1057	24.2172	23.6017	24.5695	26.0185	25.5526	25.8311	22.6038	21.7357	23.4348	1.53803	23.3604	0.0130864	0.0417046	3.2093	24.1961	3.67099e-05	0.000363378	1.67127
G5EFC4	Cell Division Cycle related	cdc-5l	tr|G5EFC4|G5EFC4_CAEEL Cell Division Cycle related OS=Caenorhabditis elegans OX=6239 GN=cdc-5l PE=1 SV=1	1	35	35	35	58.1	85.7	0	190.16	120	12	11	14	26	17	32	3	1	4	31.7722	27.0853	27.1419	27.3324	29.386	28.4212	29.7745	24.5188	23.4897	24.5561	24.589	25.3485	24.8551	26.6315	26.3224	26.8519	22.7596	22.1334	23.1146	2.26167	23.8	0.000567731	0.00396266	3.93272	24.6356	6.0334e-07	2.83346e-05	1.67105
Q21966	Aspartic protease 4	asp-4	sp|Q21966|ASP4_CAEEL Aspartic protease 4 OS=Caenorhabditis elegans OX=6239 GN=asp-4 PE=2 SV=1	1	7	7	7	22.3	49.277	0	30.143	33	4	0	5	6	2	6	3	2	5	28.1371	24.6349		25.4296	25.3354	24.1449	26.02	23.7898	23.7618	24.4237	23.1738	19.2243	23.9704	23.4472	23.6432	24.2826	23.4491	23.7143	23.6728	-1.48923	22.8675	0.187049	0.297359	0.178911	23.7015	0.55604	0.634807	1.66814
Q9N5U5	Cell division cycle protein 73	cdc-73	sp|Q9N5U5|CDC73_CAEEL Cell division cycle protein 73 OS=Caenorhabditis elegans OX=6239 GN=cdc-73 PE=3 SV=4	1	14	14	14	38.1	58.092	0	70.636	32	2	2	2	7	4	14	0	0	1	28.8866	24.2328	24.135	23.719	26.228	25.3139	27.3736			21.849	23.0136	23.4581	23.2116	25.0147	24.2404	25.4225	18.2174	20.6666	21.3592	3.14668	21.6544	0.00415237	0.0171878	4.81143	22.4868	0.000256627	0.00142352	1.66476
Q21829	ATP-dependent DNA helicase II subunit 2	cku-80	tr|Q21829|Q21829_CAEEL ATP-dependent DNA helicase II subunit 2 OS=Caenorhabditis elegans OX=6239 GN=cku-80 PE=1 SV=2	1	11	11	11	18.1	80.734	0	21.688	20	1	0	4	7	1	7	0	0	0	27.0127	22.8116	21.1108	23.4624	25.2564	22.158	24.9517			21.3634	21.2395	20.6489	21.664	24.0559	21.702	22.7857	19.3285	19.4462	21.0856	1.23067	20.5688	0.0680563	0.142167	2.8944	21.4006	0.0043914	0.0128796	1.66373
O17594	FAM192A_Fyv6_N domain-containing protein	C25A1.1	tr|O17594|O17594_CAEEL FAM192A_Fyv6_N domain-containing protein OS=Caenorhabditis elegans OX=6239 GN=C25A1.1 PE=1 SV=1	1	8	8	8	37.4	24.353	0	23.442	21	1	2	3	5	5	5	0	0	0	28.8186	23.4031	22.6107	24.3477	26.6422	26.1542	26.421		25.4288		23.2006	23.528	23.749	25.2693	25.0936	25.1044	19.9086	24.6376	19.5507	2.12691	22.4291	0.101202	0.190299	3.79014	23.2607	0.0090505	0.0231216	1.66322
O02252	Prolyl Carboxy Peptidase like	pcp-3	tr|O02252|O02252_CAEEL Prolyl Carboxy Peptidase like OS=Caenorhabditis elegans OX=6239 GN=pcp-3 PE=1 SV=2	1	4	4	4	4.7	121.03	0	11.737	11	0	0	4	1	0	3	0	1	2	27.0052			24.8045	24.1227		24.5957		22.7782	23.7297	19.9436	19.3646	23.6669	23.9259	20.7848	23.2524	20.6184	23.54	23.7133	-1.63223	21.8078	0.186814	0.297359	0.03045	22.6391	0.977193	0.982358	1.66268
E5QCH1	INTegrator complex Subunit homolog	ints-2	tr|E5QCH1|E5QCH1_CAEEL INTegrator complex Subunit homolog OS=Caenorhabditis elegans OX=6239 GN=ints-2 PE=1 SV=1	1	9	9	9	7.6	131.53	0	16.879	8	1	0	0	5	1	1	0	0	0	26.2584	21.6879		20.9718	24.5124	22.1209	22.6025				21.0793	18.8665	20.2048	23.1378	20.4909	21.5049	19.3583	19.084	19.0179	0.896812	19.6018	0.126908	0.223958	2.55783	20.4323	0.00389434	0.0116007	1.66102
Q19537	Probable replication factor A 73 kDa subunit	rpa-1	sp|Q19537|RFA1_CAEEL Probable replication factor A 73 kDa subunit OS=Caenorhabditis elegans OX=6239 GN=rpa-1 PE=1 SV=1	1	13	13	13	27.9	73.201	0	121.47	36	4	0	3	9	2	8	3	1	6	28.6762	24.6749	19.7686	25.3935	26.1857	23.085	25.8596	24.1081	22.7442	24.2671	22.7596	19.6098	23.5212	24.2994	22.2585	24.307	23.1195	22.1868	23.766	-1.06058	22.4938	0.259675	0.379196	0.597516	23.3229	0.283909	0.370906	1.6581
G5EG14	Cactin	cacn-1	sp|G5EG14|CATIN_CAEEL Cactin OS=Caenorhabditis elegans OX=6239 GN=cacn-1 PE=1 SV=1	1	11	11	11	22.4	77.417	0	41.364	15	1	0	0	6	0	8	0	0	0	27.1061	19.7921		24.1329	24.6209		25.1006			20.3761	20.9349	19.8651	21.9489	23.6729	20.5187	23.4997	19.8963	19.7914	20.6768	0.794743	20.5189	0.211693	0.326421	2.44224	21.3427	0.0146448	0.0339068	1.6475
O16997	PSP domain-containing protein	sftb-2	tr|O16997|O16997_CAEEL PSP domain-containing protein OS=Caenorhabditis elegans OX=6239 GN=sftb-2 PE=1 SV=1	1	14	14	14	27.9	68.356	0	56.208	39	3	2	4	13	7	9	0	0	1	29.9268	25.5143	25.3756	25.1119	27.9721	26.6796	27.358			22.3172	23.6377	24.1143	23.0668	25.2729	25.3278	25.1556	18.286	19.4478	21.8963	3.72958	21.7415	0.0033659	0.0144975	5.37543	22.5644	0.000167952	0.00104564	1.64584
Q21374	BED-type domain-containing protein	CELE_K09A11.1	tr|Q21374|Q21374_CAEEL BED-type domain-containing protein OS=Caenorhabditis elegans OX=6239 GN=CELE_K09A11.1 PE=1 SV=2	1	30	30	30	59.8	69.998	0	151.74	71	5	6	8	20	10	22	0	0	0	31.3114	25.7322	25.8287	26.3767	28.5567	27.4042	28.6086	22.0001			23.3961	23.8744	23.2103	25.3927	24.6407	25.3766	20.2433	20.3582	18.9388	3.64682	21.6702	0.000296765	0.00251424	5.28991	22.4917	1.13961e-05	0.000173403	1.64309
O18158	UDP-N-acetylglucosamine--peptide N-acetylglucosaminyltransferase	ogt-1	sp|O18158|OGT1_CAEEL UDP-N-acetylglucosamine--peptide N-acetylglucosaminyltransferase OS=Caenorhabditis elegans OX=6239 GN=ogt-1 PE=1 SV=2	1	30	30	30	34.1	128.01	0	115.05	67	5	9	5	15	8	24	0	1	0	30.2258	25.5527	26.2834	25.4059	26.9125	26.8831	28.1769	20.0716	23.5731	21.2819	23.5405	24.842	23.1602	25.2045	25.0575	26.1963	19.2225	22.6176	20.0319	3.22355	22.2358	0.0043908	0.0179405	4.8621	23.0551	0.000337257	0.0017431	1.63855
Q93712	Microfibrillar-associated protein 1	mfap-1	sp|Q93712|MFAP1_CAEEL Microfibrillar-associated protein 1 OS=Caenorhabditis elegans OX=6239 GN=mfap-1 PE=1 SV=1	1	9	9	9	18.7	55.945	0	28.014	25	3	3	2	6	5	6	0	0	0	28.7208	24.5334	24.366	24.0935	26.5653	26.5048	25.9207				23.3592	23.8393	23.1113	25.3119	25.3589	24.5465	19.7636	19.5077	20.22	3.60617	21.6335	0.000215725	0.00206185	5.242	22.4514	4.69998e-06	9.93262e-05	1.63583
P34594	Uncharacterized protein ZC262.2	ZC262.2	sp|P34594|YOD2_CAEEL Uncharacterized protein ZC262.2 OS=Caenorhabditis elegans OX=6239 GN=ZC262.2 PE=4 SV=1	1	12	12	12	35.6	26.825	0	178.29	39	4	4	3	11	7	9	0	0	1	30.9193	26.1341	26.3865	26.3548	28.8908	27.9028	27.4689	20.7854		20.5231	24.7239	26.0752	24.5811	27.306	26.8486	26.1308	20.3542	19.0524	19.8472	5.37543	22.439	3.39411e-05	0.000581073	7.01054	23.2566	3.77654e-07	2.4104e-05	1.63511
Q09601	Nucleoporin NUP35	npp-19	sp|Q09601|NUP35_CAEEL Nucleoporin NUP35 OS=Caenorhabditis elegans OX=6239 GN=npp-19 PE=1 SV=2	1	13	13	13	50.7	40.786	0	93.618	29	2	1	4	5	3	11	1	0	2	28.9403	23.5806	23.4228	24.2284	25.9565	24.5481	26.9048	22.437	19.6752	22.8799	21.9849	23.1223	23.0333	23.9132	23.959	25.1555	21.2966	20.3686	22.7364	1.24627	22.0903	0.114592	0.207774	2.87537	22.9049	0.000889136	0.00369761	1.62911
Q22046	Sas10 domain-containing protein	CELE_T01B7.5	tr|Q22046|Q22046_CAEEL Sas10 domain-containing protein OS=Caenorhabditis elegans OX=6239 GN=CELE_T01B7.5 PE=1 SV=2	1	15	15	15	45.2	46.817	0	80.272	31	2	3	2	10	4	9	0	0	1	29.8225	25.1615	24.6824	25.3254	27.7776	26.1315	27.4546		21.0102	22.2286	23.7036	24.1039	23.4333	25.9104	25.2235	24.993	19.1394	21.1261	21.8378	3.04582	22.224	0.00311407	0.0136474	4.67454	23.0384	0.000165633	0.00103971	1.62872
Q9BKP8	Uncharacterized protein	C17F4.7	tr|Q9BKP8|Q9BKP8_CAEEL Uncharacterized protein OS=Caenorhabditis elegans OX=6239 GN=C17F4.7 PE=1 SV=1	1	3	3	3	23.7	20.849	0	67.79	21	4	0	4	4	1	4	1	0	3	29.3255	26.0393		26.7976	26.7124	25.4659	26.5978	25.6149	23.793	24.7752	24.9004	20.466	25.2723	25.0383	25.3186	25.1656	25.5457	24.6393	24.9479	-1.49805	24.2953	0.173373	0.281601	0.129882	25.1092	0.620702	0.694865	1.62793
Q22516	Chromodomain-helicase-DNA-binding protein 3 homolog	chd-3	sp|Q22516|CHD3_CAEEL Chromodomain-helicase-DNA-binding protein 3 homolog OS=Caenorhabditis elegans OX=6239 GN=chd-3 PE=2 SV=2	1	30	23	23	22.7	205.25	0	103.93	44	1	1	5	16	5	16	0	0	0	28.7877	24.4569	23.2031	24.6758	26.5229	25.4113	26.7309	20.19		21.9381	22.2751	22.0674	22.8862	23.8943	23.837	24.3801	20.0198	19.3622	21.3119	2.17827	21.3204	0.00823831	0.029261	3.80586	22.1342	0.00013334	0.000891452	1.62759
Q18546	SAP domain-containing protein	C39E9.12	tr|Q18546|Q18546_CAEEL SAP domain-containing protein OS=Caenorhabditis elegans OX=6239 GN=C39E9.12 PE=1 SV=2	1	14	14	14	41.3	45.914	0	45.415	43	5	4	6	7	8	13	0	0	0	30.8766	25.8177	26.399	26.0762	28.3678	27.4769	28.7364				25.5293	26.5272	25.4835	27.6464	27.1287	27.6346	18.4139	18.6903	19.821	6.87162	22.4109	3.57597e-06	0.000138806	8.49483	23.2225	7.05347e-08	1.16658e-05	1.62321
Q9XWW0	C.Elegans Chromodomain protein	cec-7	tr|Q9XWW0|Q9XWW0_CAEEL C.Elegans Chromodomain protein OS=Caenorhabditis elegans OX=6239 GN=cec-7 PE=1 SV=1	1	18	18	18	43.3	54.765	0	70.451	51	5	1	6	16	7	12	1	0	3	29.2881	25.018	23.3058	24.7547	27.0949	25.8802	26.8589	23.3896	23.5698	23.0637	22.8237	22.8911	22.5224	24.4296	24.4665	24.2048	22.4682	22.4309	22.1417	0.398823	22.5463	0.419052	0.539632	2.02005	23.3569	0.000147363	0.000957912	1.62123
G5EFM7	Serum response factor-binding protein 1	CELE_F18C12.3	tr|G5EFM7|G5EFM7_CAEEL Serum response factor-binding protein 1 OS=Caenorhabditis elegans OX=6239 GN=CELE_F18C12.3 PE=1 SV=1	1	10	10	10	19.3	61.661	0	36.558	28	3	0	3	9	5	8	0	0	0	28.1668	22.2432	23.1213	24.0443	25.7277	25.3102	25.7531			22.3094	21.5865	22.3045	21.8989	23.3815	23.7458	23.5199	20.9011	20.4718	21.2681	1.04963	21.4051	0.095807	0.183325	2.66874	22.2147	0.000366142	0.00185955	1.61912
Q9XW58	U3 small nucleolar ribonucleoprotein protein MPP10	CELE_Y75B8A.7	tr|Q9XW58|Q9XW58_CAEEL U3 small nucleolar ribonucleoprotein protein MPP10 OS=Caenorhabditis elegans OX=6239 GN=CELE_Y75B8A.7 PE=1 SV=1	1	25	25	25	40.6	73.896	0	184.07	77	7	9	10	14	14	21	0	2	0	30.9794	26.5506	26.7111	26.6095	28.7065	28.1921	28.7491		24.3467		24.4342	25.0518	23.925	26.3189	26.2014	25.7463	20.3994	22.9617	19.9075	3.38076	22.7799	0.00173262	0.00883495	4.99932	23.5892	8.06896e-05	0.000623869	1.61856
Q18942	Pre-mRNA-splicing factor 38	prp-38	tr|Q18942|Q18942_CAEEL Pre-mRNA-splicing factor 38 OS=Caenorhabditis elegans OX=6239 GN=prp-38 PE=1 SV=1	1	2	2	2	9.1	38.17	0.004766	2.6472	2	1	0	0	0	1	0	0	0	0	24.8345	21.7673		21.6859	21.869	22.6413	21.7858	20.0156			21.8719	18.8514	19.2053	21.4015	23.06	20.3131	20.7852	18.8392	18.1352	0.72303	19.6147	0.370929	0.493613	2.33834	20.4224	0.0209532	0.0449809	1.61531
Q9U202	RRM domain-containing protein	CELE_Y57G11C.9	tr|Q9U202|Q9U202_CAEEL RRM domain-containing protein OS=Caenorhabditis elegans OX=6239 GN=CELE_Y57G11C.9 PE=1 SV=2	1	6	6	6	9.6	70.732	0	13.26	8	0	0	0	2	1	5	0	0	0	25.8772			22.8248	22.8384	22.0115	25.0801				20.0328	20.0959	21.7784	21.4265	21.6044	23.7094	18.1467	19.4654	19.7666	1.50945	19.881	0.0303692	0.0774291	3.12052	20.6865	0.00159784	0.00581088	1.61107
O62432	Col_cuticle_N domain-containing protein	dpy-4	tr|O62432|O62432_CAEEL Col_cuticle_N domain-containing protein OS=Caenorhabditis elegans OX=6239 GN=dpy-4 PE=1 SV=1	1	2	2	2	9.7	28.777	0	13.951	7	0	0	3	0	0	3	0	0	1	27.7539			25.4434		25.2026	25.2053		23.5557	23.6806	19.9992	19.4634	24.7945	19.5964	25.1469	24.3435	17.9698	24.4598	24.3682	-0.846929	21.8425	0.63559	0.730834	0.762974	22.6474	0.616424	0.690889	1.6099
P34601	Uncharacterized protein ZK1098.2	ZK1098.2	sp|P34601|YO62_CAEEL Uncharacterized protein ZK1098.2 OS=Caenorhabditis elegans OX=6239 GN=ZK1098.2 PE=4 SV=3	1	7	7	7	12.3	74.227	0	20.756	18	2	2	1	4	4	5	0	0	0	27.5464	22.7885	21.8561	22.2206	25.5546	24.1221	25.4186				22.1286	21.8151	22.083	24.2383	22.8778	23.7108	18.5191	20.2619	18.1096	3.04533	20.4862	0.00128064	0.00704999	4.64545	21.2863	0.000224787	0.00129953	1.60012
Q9N5K1	RNA helicase	sacy-1	tr|Q9N5K1|Q9N5K1_CAEEL RNA helicase OS=Caenorhabditis elegans OX=6239 GN=sacy-1 PE=1 SV=1	1	24	23	23	45.7	70.47	0	77.721	40	5	0	4	19	4	7	1	0	0	29.3596	26.4181	23.6631	24.9313	27.9885	24.0059	25.7639	24.1581	18.6544	21.0731	23.0458	22.6199	23.2088	26.3497	23.4594	23.8382	22.0143	19.7846	20.8765	2.06639	21.925	0.0133897	0.0423749	3.65727	22.7204	0.000850583	0.00356738	1.59088
Q09958	Probable rRNA-processing protein EBP2 homolog	C18A3.3	sp|Q09958|EBP2_CAEEL Probable rRNA-processing protein EBP2 homolog OS=Caenorhabditis elegans OX=6239 GN=C18A3.3 PE=1 SV=2	1	12	12	12	35.3	38.083	0	31.625	34	6	2	3	11	4	8	0	0	0	29.9512	26.1829	24.4639	25.4171	28.1684	26.4557	27.6372	26.3853			23.4452	23.229	23.9066	25.1566	24.976	25.2204	19.2776	18.8089	19.7007	4.26452	21.3947	5.58143e-05	0.000796017	5.85524	22.19	1.55717e-06	4.89544e-05	1.59072
P52652	Putative transcription elongation factor S-II	T24H10.1	sp|P52652|TFS2_CAEEL Putative transcription elongation factor S-II OS=Caenorhabditis elegans OX=6239 GN=T24H10.1 PE=3 SV=1	1	11	11	11	40.6	34.873	0	43.183	25	1	1	4	6	1	5	2	0	5	28.3047	22.8949	22.1942	25.0972	25.8179	24.0488	25.7457	21.7204		24.5614	21.983	21.2838	23.2045	23.791	23.1831	24.2439	22.0439	19.8305	23.5399	0.352342	21.9809	0.689981	0.775159	1.9346	22.7721	0.0302177	0.0605946	1.58226
Q9XWK3	Nuclear Pore complex Protein	npp-4	tr|Q9XWK3|Q9XWK3_CAEEL Nuclear Pore complex Protein OS=Caenorhabditis elegans OX=6239 GN=npp-4 PE=1 SV=1	1	22	22	22	42.6	54.376	0	323.31	139	23	11	23	36	17	29	0	0	0	33.9958	29.4483	28.6345	29.3243	31.6511	29.7434	31.6976		19.7024	22.2599	27.0359	26.0108	27.1053	29.0462	27.3897	28.4443	19.6747	18.1242	19.9717	7.46048	22.9871	1.06777e-06	6.73135e-05	9.03655	23.7751	1.19244e-07	1.39255e-05	1.57607
Q17827	Probable prefoldin subunit 1	pfd-1	sp|Q17827|PFD1_CAEEL Probable prefoldin subunit 1 OS=Caenorhabditis elegans OX=6239 GN=pfd-1 PE=2 SV=1	1	3	3	3	27.4	13.897	0	7.8386	5	1	1	1	1	0	1	0	0	0	28.0688		23.7879	24.011	23.8404	24.1231	25.2667				20.0614	24.4115	23.8791	23.6516	24.4704	24.9483	19.87	20.5955	19.7352	2.71714	21.4254	0.0274374	0.0721298	4.28992	22.2118	3.77529e-05	0.000369183	1.57278
Q21970	SP-RING-type domain-containing protein	miz-1	tr|Q21970|Q21970_CAEEL SP-RING-type domain-containing protein OS=Caenorhabditis elegans OX=6239 GN=miz-1 PE=1 SV=2	1	4	4	4	6.4	89.501	0	10.589	8	1	1	1	4	0	1	0	0	0	26.5799	21.8817	21.0538	21.502	24.2458	22.6936	23.0903				21.8223	21.5849	21.0257	23.622	23.0671	22.4592	19.0549	18.3301	19.2585	2.5965	20.1794	0.000643962	0.00432797	4.16826	20.9653	6.27399e-05	0.00051547	1.57176
O45181	RRM domain-containing protein	nucl-1	tr|O45181|O45181_CAEEL RRM domain-containing protein OS=Caenorhabditis elegans OX=6239 GN=nucl-1 PE=1 SV=1	1	30	30	30	23.9	86.818	0	275.68	293	38	20	32	79	33	45	16	9	21	36.5547	32.5636	31.9358	32.5598	34.5486	34.1882	33.6628	28.5658	26.7203	28.2054	30.3843	30.4999	30.2424	32.0382	32.5019	31.2952	26.0983	25.6383	27.0548	4.11173	28.3197	2.32868e-06	0.000105939	5.68127	29.1045	1.74814e-06	5.13356e-05	1.56954
Q9N5H8	Uncharacterized protein	CELE_K12H6.12	tr|Q9N5H8|Q9N5H8_CAEEL Uncharacterized protein OS=Caenorhabditis elegans OX=6239 GN=CELE_K12H6.12 PE=4 SV=2	1	9	9	9	25.9	50.195	0	60.28	35	1	6	2	7	5	10	1	2	1	34.181	25.4346	32.2283	25.7737	26.9864	32.1559	27.1337	26.4422	32.6071	28.1769	26.118	30.8242	26.3614	28.076	32.7746	27.1444	27.7163	33.9003	29.3198	-2.54426	29.04	0.0919458	0.177725	-0.980453	29.8219	0.48419	0.56953	1.56381
Q23590	Bromodomain adjacent to zinc finger domain protein 2	baz-2	sp|Q23590|BAZ2_CAEEL Bromodomain adjacent to zinc finger domain protein 2 OS=Caenorhabditis elegans OX=6239 GN=baz-2 PE=1 SV=4	1	46	46	45	42.1	156.59	0	323.31	126	13	12	16	26	20	38	1	0	0	31.9415	26.8393	27.3888	27.2801	29.1868	28.5534	29.5722	23.4889			24.7171	25.3183	24.831	26.5626	26.3553	26.6337	22.473	19.1209	20.0291	4.41447	22.7482	0.000609938	0.00415981	5.97619	23.5291	3.41884e-05	0.000347734	1.56172
A0A5E4M3Q4	Zinc finger protein syd-9	syd-9	sp|A0A5E4M3Q4|SYD9_CAEEL Zinc finger protein syd-9 OS=Caenorhabditis elegans OX=6239 GN=syd-9 PE=1 SV=1	1	11	11	11	23.8	60.21	0	51.105	37	1	7	3	10	5	11	0	0	0	30.0318	25.166	25.925	24.4482	27.6362	26.2688	27.8779				23.3484	24.4423	22.8123	25.3976	24.7987	25.0816	19.4471	19.1204	20.5573	3.82609	21.6213	0.00058395	0.00403881	5.38439	22.4005	6.16492e-06	0.000116096	1.5583
G5ECU4	Uncharacterized protein	CELE_ZK829.1	tr|G5ECU4|G5ECU4_CAEEL Uncharacterized protein OS=Caenorhabditis elegans OX=6239 GN=CELE_ZK829.1 PE=1 SV=1	1	2	2	2	6.3	30.846	0.0020207	3.1675	2	0	0	0	1	0	1	0	0	0	24.2305			20.3564	22.8311		22.5948				19.6062	21.1425	20.3438	22.6023	20.719	22.4237	20.247	19.0101	20.1469	0.562826	20.0827	0.358792	0.482448	2.11365	20.8581	0.00658428	0.0179004	1.55082
H2KZD6	Uncharacterized protein	CELE_F19F10.11	tr|H2KZD6|H2KZD6_CAEEL Uncharacterized protein OS=Caenorhabditis elegans OX=6239 GN=CELE_F19F10.11 PE=1 SV=1	1	5	5	5	5.3	128.34	0	9.0584	5	0	0	0	3	1	1	0	0	0	25.2024		19.5561	19.6343	24.3819	22.2506	22.0015				19.5628	19.9356	20.2438	22.6224	19.4077	22.3628	18.9106	20.0167	20.3065	0.169428	19.8293	0.71755	0.797417	1.71967	20.6045	0.0790525	0.130067	1.55024
Q17632	Probable exosome complex exonuclease RRP44	dis-3	sp|Q17632|RRP44_CAEEL Probable exosome complex exonuclease RRP44 OS=Caenorhabditis elegans OX=6239 GN=dis-3 PE=3 SV=2	1	26	26	26	31	108.78	0	103.96	69	4	3	13	11	9	19	1	3	6	29.5801	25.3229	24.1349	26.3115	26.6118	26.277	27.5319	22.4694	24.0005	25.1702	23.1438	22.2774	23.4568	24.4224	24.4428	24.661	21.4069	23.1471	22.9049	0.473038	22.7228	0.464791	0.582175	2.02245	23.4975	0.00186375	0.00655848	1.54941
A5A8P5	Uncharacterized protein	CELE_Y47G6A.33	tr|A5A8P5|A5A8P5_CAEEL Uncharacterized protein OS=Caenorhabditis elegans OX=6239 GN=CELE_Y47G6A.33 PE=1 SV=1	1	2	2	2	36.6	11.968	0	68.02	15	1	0	2	2	1	2	3	2	2	28.4963	23.8707		25.6543	24.7537	22.2674	25.7243	25.6298	23.2138	26.2477	23.4381	19.8763	24.7788	24.3232	23.6111	24.8024	25.7437	23.532	26.1781	-2.45355	23.9245	0.0377308	0.0917112	-0.90571	24.6984	0.123211	0.187478	1.54784
O45946	60S ribosomal protein L18	rpl-18	sp|O45946|RL18_CAEEL 60S ribosomal protein L18 OS=Caenorhabditis elegans OX=6239 GN=rpl-18 PE=3 SV=1	1	6	6	6	36.7	20.996	0	15.155	18	2	1	2	2	1	2	3	1	4	28.2649	24.6277		25.657	24.7917	24.3729	25.4451	25.1132	25.0671	24.9686	24.8472	19.8378	24.9779	24.6193	24.6654	25.0132	25.6785	25.7715	25.1906	-2.32588	24.3839	0.0747079	0.152544	-0.780886	25.1564	0.00976204	0.0246089	1.54499
Q21961	RanBD1 domain-containing protein	ran-5	tr|Q21961|Q21961_CAEEL RanBD1 domain-containing protein OS=Caenorhabditis elegans OX=6239 GN=ran-5 PE=1 SV=1	1	16	16	16	60.6	37.545	0	244.15	63	9	3	10	16	7	14	1	0	3	31.0071	26.4983	25.8752	26.6037	28.6951	26.9659	28.9949	23.1003	22.5056	25.0453	24.226	24.1774	24.3691	25.9374	25.1638	26.3033	22.042	20.9077	23.503	2.10662	23.2042	0.00855468	0.0301594	3.65059	23.9762	0.000125253	0.000847796	1.54396
Q21878	Nuclear hormone receptor family member nhr-1	nhr-1	sp|Q21878|NHR1_CAEEL Nuclear hormone receptor family member nhr-1 OS=Caenorhabditis elegans OX=6239 GN=nhr-1 PE=1 SV=4	1	14	14	14	44.5	50.67	0	70.443	38	5	3	4	13	6	7	0	0	0	29.8105	25.4001	24.8471	24.7472	27.8757	26.5773	26.2523		20.9519	19.9321	23.992	24.1361	23.4893	26.0005	25.508	24.7396	19.9059	20.1326	19.2205	4.11952	21.8127	7.47721e-05	0.000970761	5.66309	22.5845	2.31316e-06	5.94543e-05	1.54357
Q9XVS1	mRNA cap guanine-N7 methyltransferase	tag-72	sp|Q9XVS1|MCES_CAEEL mRNA cap guanine-N7 methyltransferase OS=Caenorhabditis elegans OX=6239 GN=tag-72 PE=3 SV=2	1	23	23	23	57.6	43.311	0	223.56	104	14	10	10	19	17	21	3	3	7	31.6781	27.1913	26.8121	26.8653	29.5861	28.649	28.5363	23.7886	24.0383	25.4889	25.0699	25.5877	24.8697	27.1868	26.5156	26.446	23.1625	23.1448	24.2244	1.66522	24.3432	0.00312033	0.0136591	3.20558	25.1133	2.0054e-05	0.000244505	1.54036
Q95PZ7	Uncharacterized protein	CELE_Y66D12A.9	tr|Q95PZ7|Q95PZ7_CAEEL Uncharacterized protein OS=Caenorhabditis elegans OX=6239 GN=CELE_Y66D12A.9 PE=1 SV=1	1	12	12	12	51.2	28.688	0	68.118	69	11	6	10	14	9	10	1	0	8	30.9745	26.6988	26.4895	26.5876	28.683	28.0471	28.321	23.9738	22.7497	24.9681	24.696	24.914	24.5758	26.4829	26.3675	25.9419	23.0486	22.2619	23.831	1.68144	23.8879	0.00518246	0.0202196	3.21697	24.6557	4.22458e-05	0.000401758	1.53553
Q93454	mRNA export factor rae-1	rae-1	sp|Q93454|RAE1_CAEEL mRNA export factor rae-1 OS=Caenorhabditis elegans OX=6239 GN=rae-1 PE=1 SV=1	1	17	17	17	70.2	41.412	0	117.81	59	6	2	6	16	7	14	2	2	4	30.7723	26.1891	24.892	26.3857	28.9661	26.3022	28.3243	23.586	24.271	25.182	24.669	24.4783	24.4573	26.8567	24.7441	26.5838	22.3616	23.739	23.9298	1.19139	23.9392	0.0292991	0.0753136	2.71807	24.7025	0.00218864	0.00742032	1.52668
Q19873	WD_REPEATS_REGION domain-containing protein	wdr-46	tr|Q19873|Q19873_CAEEL WD_REPEATS_REGION domain-containing protein OS=Caenorhabditis elegans OX=6239 GN=wdr-46 PE=1 SV=1	1	8	8	8	21.6	65.818	0	31.818	10	1	0	0	1	1	7	0	0	0	26.8367	21.0044		23.1412	23.2488	21.2644	24.8087		19.0073		22.04	18.9026	21.5682	21.7871	22.6353	22.6641	18.6926	21.0245	18.6055	1.39607	20.1389	0.193604	0.304831	2.92131	20.9015	0.00267996	0.00868769	1.52524
Q9N3S4	Poly(U)-binding-splicing factor rnp-6	rnp-6	sp|Q9N3S4|PUF60_CAEEL Poly(U)-binding-splicing factor rnp-6 OS=Caenorhabditis elegans OX=6239 GN=rnp-6 PE=1 SV=1	1	15	15	15	26.3	81.615	0	67.126	39	4	0	6	13	5	11	0	0	0	29.4963	25.1471	23.3495	25.2036	27.8395	25.4768	27.4213			21.4211	23.5633	22.6957	23.8167	25.2706	24.4974	24.8815	18.9154	18.2411	21.6515	3.75583	21.4806	0.00202966	0.00993215	5.28045	22.2429	0.00018973	0.00114379	1.52462
Q19866	Suf domain-containing protein	suf-1	tr|Q19866|Q19866_CAEEL Suf domain-containing protein OS=Caenorhabditis elegans OX=6239 GN=suf-1 PE=1 SV=1	1	17	17	17	27.9	84.621	0	58.9	52	6	7	7	10	8	12	2	0	0	30.3579	25.3293	26.6266	25.513	27.6745	27.9131	27.6101	22.8241	21.0617	21.1131	24.2343	25.0648	24.1579	25.9737	26.3901	25.6622	21.9418	20.0325	19.2401	4.08085	22.4453	0.000523206	0.00376946	5.60384	23.2068	2.1078e-05	0.00025135	1.52299
G5ECG2	Transcription factor fos-1	fos-1	sp|G5ECG2|FOS1_CAEEL Transcription factor fos-1 OS=Caenorhabditis elegans OX=6239 GN=fos-1 PE=1 SV=1	1	4	4	4	12.8	51.898	0	26.46	8	0	0	0	3	2	3	0	0	0	27.3002	21.4534	22.0516	20.3908	24.6472	24.7532	24.5377				21.3775	22.4664	21.8586	23.105	24.1611	22.9822	21.3384	18.9509	19.6593	1.91794	20.9418	0.0297985	0.0763838	3.43321	21.6995	0.00147192	0.00547328	1.51527
Q9TXR4	DNA_MISMATCH_REPAIR_2 domain-containing protein	msh-2	tr|Q9TXR4|Q9TXR4_CAEEL DNA_MISMATCH_REPAIR_2 domain-containing protein OS=Caenorhabditis elegans OX=6239 GN=msh-2 PE=1 SV=1	1	6	6	6	8.7	95.853	0	23.505	19	2	0	3	2	2	2	2	4	2	28.4527	25.8096		24.3409	25.9534	22.9122	26.3482	23.0619	23.9423	22.2303	24.1769	19.5353	25.0454	24.0855	24.413	24.7964	24.1794	25.3217	24.7902	-1.84456	23.8415	0.16011	0.265154	-0.332139	24.5977	0.289752	0.376697	1.51243
Q8MNX1	rRNA biogenesis protein RRP36	CELE_T22H9.1	tr|Q8MNX1|Q8MNX1_CAEEL rRNA biogenesis protein RRP36 OS=Caenorhabditis elegans OX=6239 GN=CELE_T22H9.1 PE=1 SV=1	1	2	2	2	6.8	53.023	0	10.681	3	0	0	0	1	0	2	0	0	0	25.2359			21.6174	22.9963		23.348				19.8484	21.0452	20.8919	22.8151	21.0729	22.4163	18.8175	18.1385	19.1174	1.90402	19.6432	0.00364053	0.0154216	3.41026	20.3963	0.000235408	0.0013466	1.50624
Q9U3L6;O62468;G5EF90;Q7YTL2;Q56VY2	Uncharacterized protein;Uncharacterized protein;	C47A4.5	tr|Q9U3L6|Q9U3L6_CAEEL Uncharacterized protein OS=Caenorhabditis elegans OX=6239 GN=C47A4.5 PE=4 SV=1;tr|O62468|O62468_CAEEL Uncharacterized protein OS=Caenorhabditis elegans OX=6239 GN=CELE_Y45F10B.3 PE=4 SV=1;tr|G5EF90|G5EF90_CAEEL Uncharacterized protei	5	2	2	2	37.3	7.9709	0	9.9735	6	1	0	0	2	1	1	0	0	1	26.4294	22.2806	23.1728		23.6364	23.7152	23.5065	21.1181	20.9611	22.2169	22.3619	23.5711	19.831	22.8318	24.1105	23.3262	21.8752	21.7545	22.8739	-0.246526	22.0446	0.799078	0.856734	1.25498	22.7954	0.0321479	0.0634889	1.50151
G5EEL9	HMG	hmg-11	tr|G5EEL9|G5EEL9_CAEEL HMG OS=Caenorhabditis elegans OX=6239 GN=hmg-11 PE=1 SV=1	1	3	3	3	19	14.046	0	9.7108	6	1	0	1	1	1	1	1	0	0	26.7448	21.5125	21.1757	22.1185	23.2055	22.6429	24.338			21.9037	21.4492	21.7214	21.1733	22.9455	22.9149	22.9867	19.7275	19.2475	21.7073	1.22051	20.8377	0.120081	0.214859	2.72159	21.5882	0.00330835	0.0102317	1.50108
Q19520	Mcl1_mid domain-containing protein	ctf-4	tr|Q19520|Q19520_CAEEL Mcl1_mid domain-containing protein OS=Caenorhabditis elegans OX=6239 GN=ctf-4 PE=1 SV=1	1	11	11	11	12.4	122.91	0	49.124	16	0	0	2	5	2	6	0	0	1	27.3038	23.2145	22.2836	23.3222	25.286	22.7051	25.2338			22.7102	21.3521	22.2572	22.1006	23.4293	22.6501	24.1314	18.4544	19.4294	21.9133	1.97094	20.9178	0.0414236	0.0978125	3.47123	21.668	0.00246063	0.00807613	1.50029
P30627	Globin-like protein	glb-1	sp|P30627|GLBH_CAEEL Globin-like protein OS=Caenorhabditis elegans OX=6239 GN=glb-1 PE=1 SV=2	1	3	3	3	18.2	18.501	0	5.9611	12	2	0	1	2	1	2	2	0	2	27.354	23.8785		23.7559	25.4138	22.5257	24.598	23.3006	21.0651	24.3599	22.3563	20.2104	22.8184	23.2984	23.0541	23.5259	23.4373	22.3963	24.0354	-1.49466	22.5423	0.0642164	0.136622	0.00310358	23.2912	0.994032	0.994816	1.49776
G5EBZ4	Protein let-418	let-418	sp|G5EBZ4|LE418_CAEEL Protein let-418 OS=Caenorhabditis elegans OX=6239 GN=let-418 PE=1 SV=1	1	63	63	56	42.4	209.15	0	323.31	201	16	7	21	50	32	47	10	9	9	31.8717	27.2368	27.0791	27.6747	29.4684	29.0087	29.3246	25.8702	26.188	25.1639	25.0081	25.4114	24.8741	26.6019	26.7628	26.4156	24.5302	24.6637	24.1361	0.654555	24.7706	0.0471139	0.108291	2.1501	25.5184	4.10013e-06	9.05883e-05	1.49555
Q20969	NUC153 domain-containing protein	CELE_F58B3.4	tr|Q20969|Q20969_CAEEL NUC153 domain-containing protein OS=Caenorhabditis elegans OX=6239 GN=CELE_F58B3.4 PE=1 SV=3	1	15	15	15	30.4	68.355	0	52.585	47	4	4	7	11	10	11	0	0	0	29.645	24.2118	25.0773	25.8319	26.7776	27.2193	27.3732				23.1959	24.3964	23.96	25.1952	25.7378	25.1058	20.0675	19.9743	17.8316	4.55962	21.571	0.00028436	0.00244192	6.05512	22.3187	1.2926e-05	0.000187674	1.4955
Q18250	Early growth response factor homolog 1	egrh-1	sp|Q18250|EGRH1_CAEEL Early growth response factor homolog 1 OS=Caenorhabditis elegans OX=6239 GN=egrh-1 PE=1 SV=3	1	5	5	5	12.4	51.402	0	15.869	3	0	0	0	3	0	0	0	0	0	26.8999		22.4318		24.9001		24.1668				19.3576	22.5971	20.6245	23.6601	21.0933	22.3009	19.6695	19.6265	19.1303	1.3843	20.1676	0.0949551	0.182121	2.87603	20.9135	0.00244447	0.00803277	1.49173
Q9N5L0	RRM domain-containing protein	trm-2a	tr|Q9N5L0|Q9N5L0_CAEEL RRM domain-containing protein OS=Caenorhabditis elegans OX=6239 GN=trm-2a PE=1 SV=2	1	15	15	15	27	68.115	0	47.448	46	6	2	5	12	5	10	1	2	3	29.3475	25.5295	24.29	24.7603	27.413	25.9342	26.6897	22.9255	22.1671	23.4889	23.3302	23.2862	23.1858	24.9244	24.6671	24.6779	22.116	21.8332	22.6584	1.06485	22.7349	0.0529841	0.118303	2.55396	23.4795	5.60997e-05	0.000486112	1.48911
Q9TYK1	Probable H/ACA ribonucleoprotein complex subunit 1-like protein	Y66H1A.4	sp|Q9TYK1|GAR1_CAEEL Probable H/ACA ribonucleoprotein complex subunit 1-like protein OS=Caenorhabditis elegans OX=6239 GN=Y66H1A.4 PE=3 SV=2	1	5	5	5	27.9	24.625	0	35.542	12	2	0	2	3	2	2	0	0	1	28.1208	23.711	22.4149	23.9182	25.3613	23.447	25.6485	20.6008		22.7859	22.4212	21.8296	22.4922	23.8294	23.3116	24.0444	21.0742	20.2624	22.1021	1.10145	21.697	0.111228	0.203909	2.58225	22.4374	0.000987681	0.00400086	1.4808
A7DTF0	Mortality factor related protein 1	mrg-1	sp|A7DTF0|MRG1_CAEEL Mortality factor related protein 1 OS=Caenorhabditis elegans OX=6239 GN=mrg-1 PE=1 SV=1	1	6	6	6	22	38.46	0	19.425	8	0	0	0	3	1	4	0	0	0	26.4493		21.6413	22.2711	24.16	22.018	23.8313	21.1854		22.0647	20.2452	22.1275	21.1605	23.2751	22.4257	22.2702	22.0081	20.7329	21.5747	-0.260781	21.3082	0.715954	0.796299	1.21847	22.0478	0.0403741	0.0761821	1.47925
Q9XVE9	60S ribosomal protein L14	rpl-14	tr|Q9XVE9|Q9XVE9_CAEEL 60S ribosomal protein L14 OS=Caenorhabditis elegans OX=6239 GN=rpl-14 PE=1 SV=1	1	3	3	3	23	15.352	0	11.566	21	3	1	2	4	2	2	2	2	3	29.5747	26.473		26.0844	26.8669	25.9206	26.2692	26.8198	25.9212	26.1185	25.304	20.8452	24.8479	25.6588	24.9676	24.7915	26.5336	25.6966	25.5145	-2.2492	24.7903	0.0426847	0.100168	-0.77558	25.5271	0.0184578	0.0404822	1.47362
O02151	Nuclear hormone receptor family member nhr-14	nhr-14	sp|O02151|NHR14_CAEEL Nuclear hormone receptor family member nhr-14 OS=Caenorhabditis elegans OX=6239 GN=nhr-14 PE=1 SV=3	1	7	7	7	19.5	48.56	0	37.173	16	2	0	1	5	0	8	0	0	0	28.0076	22.9271	22.6417	23.1856	26.4201	23.7755	25.8006				22.9582	22.3238	22.4627	24.7859	22.8551	24.5232	18.9582	19.7009	18.6794	3.46877	20.8472	0.000209842	0.00202086	4.94193	21.5838	9.04143e-05	0.000672377	1.47316
Q20966	Splicing factor 45	rbm-17	tr|Q20966|Q20966_CAEEL Splicing factor 45 OS=Caenorhabditis elegans OX=6239 GN=rbm-17 PE=1 SV=1	1	11	11	11	42	41.207	0	70.619	24	2	1	5	5	1	10	0	0	0	28.581	23.2677	22.2848	24.6576	25.0446	23.3636	26.8884			21.8872	21.7538	22.8129	23.3675	23.9062	23.6514	24.7873	20.1188	19.5759	21.6867	2.18426	21.5526	0.0138858	0.0434387	3.65449	22.2877	0.000216927	0.00126563	1.47024
B7WN63	VWFA domain-containing protein	ints-6	tr|B7WN63|B7WN63_CAEEL VWFA domain-containing protein OS=Caenorhabditis elegans OX=6239 GN=ints-6 PE=1 SV=1	1	10	10	10	14.4	98.458	0	35.935	21	2	1	3	5	5	5	0	0	0	27.8248	22.9249	22.3319	24.1058	25.624	24.7443	24.8842				21.8473	22.3673	22.7487	23.94	23.5578	23.8759	19.8294	19.7826	18.9815	2.78997	20.9261	0.00106075	0.00613474	4.26006	21.6612	2.98753e-05	0.000318501	1.47009
Q18318	RRM domain-containing protein	rbmx-2	tr|Q18318|Q18318_CAEEL RRM domain-containing protein OS=Caenorhabditis elegans OX=6239 GN=rbmx-2 PE=1 SV=1	1	9	9	9	33.1	35.361	0	32.812	27	3	2	3	8	2	8	0	1	0	28.5081	24.2634	23.8254	24.066	26.5793	24.2654	25.5534	19.2381	23.3138	22.5773	22.641	23.4401	22.4022	24.7	24.1909	23.9961	19.2097	23.2352	22.2017	1.27887	22.1883	0.197991	0.310069	2.74677	22.9223	0.0152073	0.0348905	1.4679
G5EF32	Nematode Polyprotein Allergen related	npa-1	tr|G5EF32|G5EF32_CAEEL Nematode Polyprotein Allergen related OS=Caenorhabditis elegans OX=6239 GN=npa-1 PE=1 SV=1	1	28	28	28	24.3	164.68	0	71.436	98	16	0	11	11	6	11	22	12	9	30.2931	27.3834	22.9925	26.3954	27.2654	26.2982	27.3219	27.3871	27.1416	26.6455	24.4949	21.1576	24.4656	24.77	24.6333	25.1186	25.4009	25.3662	25.2572	-1.96872	24.3571	0.0320175	0.0810344	-0.500813	25.091	0.0341426	0.0668098	1.4679
Q93238	PHD-type domain-containing protein	nra-3	tr|Q93238|Q93238_CAEEL PHD-type domain-containing protein OS=Caenorhabditis elegans OX=6239 GN=nra-3 PE=1 SV=2	1	2	2	2	1.8	102.25	0.0051825	2.5683	3	0	0	0	2	0	1	0	0	0	24.1923				22.4084		22.4953				20.4653	19.1193	20.5172	22.1796	19.9999	22.3242	18.8702	20.145	18.9706	0.705309	19.6813	0.243826	0.362857	2.17265	20.4149	0.0197187	0.042814	1.46734
O44735	Inheritance of peroxisomes protein 1	spg-20	tr|O44735|O44735_CAEEL Inheritance of peroxisomes protein 1 OS=Caenorhabditis elegans OX=6239 GN=spg-20 PE=1 SV=2	1	20	20	20	41.8	52.411	0	99.353	87	9	9	8	23	14	23	1	0	0	31.6661	26.9736	27.206	27.0839	29.3316	27.9382	29.5607	22.6141		19.2209	24.3216	25.2574	24.3558	26.0242	25.7119	26.5992	20.8555	19.4702	17.3541	5.41829	21.9358	0.000221488	0.00208019	6.8851	22.6692	3.6073e-05	0.000359219	1.46681
Q22412	Pre-mRNA-splicing factor RBM22	rbm-22	tr|Q22412|Q22412_CAEEL Pre-mRNA-splicing factor RBM22 OS=Caenorhabditis elegans OX=6239 GN=rbm-22 PE=1 SV=2	1	15	15	15	49	45.842	0	63.765	45	5	4	5	12	5	11	1	0	2	29.3454	24.2766	24.5642	24.6552	27.4443	25.8052	27.2939	22.6466		22.9356	23.0523	23.7807	22.7786	24.8361	24.4354	24.7233	21.5284	19.1068	22.2311	2.24841	22.0796	0.0289757	0.0749821	3.70949	22.8102	0.00071047	0.00308872	1.46108
P91198	Protein Phosphatase Four Regulatory subunit	ppfr-2	tr|P91198|P91198_CAEEL Protein Phosphatase Four Regulatory subunit OS=Caenorhabditis elegans OX=6239 GN=ppfr-2 PE=1 SV=1	1	6	6	6	24.6	42.222	0	47.376	13	1	1	1	4	3	3	0	0	0	27.6888	23.7787	22.9434	22.6561	25.7902	24.2741	24.6848			20.1298	22.9242	22.4681	22.365	24.699	23.7882	23.6348	20.5192	18.5816	20.764	2.63086	21.2704	0.00472205	0.018988	4.08569	21.9978	0.000245136	0.00138558	1.45483
A0A4V0ILI5	KH domain-containing protein	nova-1	tr|A0A4V0ILI5|A0A4V0ILI5_CAEEL KH domain-containing protein OS=Caenorhabditis elegans OX=6239 GN=nova-1 PE=1 SV=1	1	13	13	13	35.5	42.618	0	115.23	61	9	3	10	13	7	9	5	0	5	30.4023	25.7282	24.7151	26.4387	27.698	26.4371	27.7726	24.1755	23.2382	25.317	23.4061	24.1014	23.9353	25.3142	25.0794	25.4135	23.4596	22.4263	23.8479	0.569683	23.5294	0.258398	0.378347	2.02445	24.2568	0.000339108	0.00174996	1.45477
Q95X83	RNA POlymerase I (A) subunit	rpoa-49	tr|Q95X83|Q95X83_CAEEL RNA POlymerase I (A) subunit OS=Caenorhabditis elegans OX=6239 GN=rpoa-49 PE=1 SV=1	1	10	10	10	28	48.939	0	53.057	17	1	1	1	3	1	9	1	0	0	28.1324	21.549	23.1307	23.5904	25.3726	23.6105	26.4786	22.1626		22.1472	22.511	23.3598	22.2855	24.0217	23.5633	24.8942	21.234	20.0525	21.9218	1.64934	21.8941	0.0422313	0.0994109	3.09025	22.6146	0.000363151	0.00184709	1.4409
O17725	DUF19 domain-containing protein	CELE_D1086.3	tr|O17725|O17725_CAEEL DUF19 domain-containing protein OS=Caenorhabditis elegans OX=6239 GN=CELE_D1086.3 PE=1 SV=1	1	6	6	6	24.7	21.831	0	10.165	19	1	0	5	2	2	5	2	1	1	27.2416	22.377		24.9044	24.3115	24.2412	25.6762	24.0353	20.4003	22.8023	22.7715	20.1771	23.8193	23.4689	23.4037	24.2154	22.9258	22.7529	22.4669	-0.459244	22.4856	0.600755	0.701865	0.980772	23.2056	0.0273903	0.0559875	1.44002
A8WHN5	Uncharacterized protein	CELE_ZK856.16	tr|A8WHN5|A8WHN5_CAEEL Uncharacterized protein OS=Caenorhabditis elegans OX=6239 GN=CELE_ZK856.16 PE=4 SV=1	1	2	2	2	39.5	9.2662	0	13.546	3	0	0	0	2	0	1	0	0	0	25.1412				23.8637		23.5438				20.0645	21.2208	20.2203	22.8732	19.5567	23.3727	19.5369	18.7977	18.5953	1.52526	19.7393	0.0121721	0.039541	2.95757	20.4554	0.0102266	0.0255765	1.4323
Q09511	Probable splicing factor, arginine/serine-rich 4	rsp-4	sp|Q09511|RSP4_CAEEL Probable splicing factor, arginine/serine-rich 4 OS=Caenorhabditis elegans OX=6239 GN=rsp-4 PE=3 SV=1	1	2	2	2	13.3	22.587	0	6.0688	3	0	0	0	1	0	2	0	0	0	25.0935			20.7687	22.8096		23.5981				19.5066	19.3087	21.0149	22.1692	19.4333	22.4854	19.1847	19.3369	20.2858	0.340949	19.7729	0.517924	0.631064	1.76017	20.4825	0.046158	0.0848646	1.41922
G5EDX7	Anti_prolifrtn domain-containing protein	fog-3	tr|G5EDX7|G5EDX7_CAEEL Anti_prolifrtn domain-containing protein OS=Caenorhabditis elegans OX=6239 GN=fog-3 PE=1 SV=1	1	5	5	5	24.7	29.462	0	21.327	10	1	0	0	3	2	4	0	0	0	26.6258	23.313	22.772	22.3584	24.646	23.6235	24.71				22.6212	22.3444	21.3942	23.7614	23.5243	23.3243	19.8726	18.3408	19.7431	2.8011	20.7194	0.0019675	0.00973258	4.21784	21.4278	7.63842e-05	0.000599104	1.41675
Q9BIB7	HnRNP F homolog	hrpf-1	tr|Q9BIB7|Q9BIB7_CAEEL HnRNP F homolog OS=Caenorhabditis elegans OX=6239 GN=hrpf-1 PE=1 SV=1	1	7	7	7	12.9	61.773	0	43.196	14	2	1	1	5	0	5	0	0	0	28.3864	23.5577	24.246	23.3342	26.0334	24.7795	26.278				22.9941	24.1386	22.9802	24.9114	24.394	25.046	19.4781	18.7227	19.8567	4.01842	21.3617	0.000224556	0.00209365	5.43128	22.0682	4.29044e-06	9.31389e-05	1.41286
Q9U325	MEF2 transcription factor homolog	mef-2	sp|Q9U325|MEF2_CAEEL MEF2 transcription factor homolog OS=Caenorhabditis elegans OX=6239 GN=mef-2 PE=1 SV=1	1	4	4	4	12.4	36.46	0	17.866	7	0	2	0	1	0	4	0	0	0	27.7556		23.9039	21.5373	22.3819	23.1268	25.8689				19.3629	23.449	20.589	21.0603	22.0104	24.5582	20.2941	20.4373	19.1515	1.17271	20.5473	0.232711	0.350865	2.58204	21.2519	0.0221135	0.0471305	1.40932
G5EBG6	HMG box domain-containing protein	gei-3	tr|G5EBG6|G5EBG6_CAEEL HMG box domain-containing protein OS=Caenorhabditis elegans OX=6239 GN=gei-3 PE=1 SV=1	1	20	20	20	21.9	153.77	0	161.18	33	1	3	4	6	8	11	0	0	0	29.9241	24.6916	24.8115	24.7706	26.7641	26.4361	26.5312			20.6221	23.8255	24.1171	23.905	25.2195	25.5054	25.3479	19.1445	20.4352	21.9227	3.44839	22.225	0.00131125	0.00715637	4.85677	22.9292	5.93988e-05	0.000500303	1.40837
Q9BKQ7	Uncharacterized protein	CELE_Y67D2.7	tr|Q9BKQ7|Q9BKQ7_CAEEL Uncharacterized protein OS=Caenorhabditis elegans OX=6239 GN=CELE_Y67D2.7 PE=1 SV=2	1	6	6	6	35.7	33.219	0	44.088	25	4	3	3	5	4	6	0	0	0	28.4702	24.3733	24.1564	24.1531	25.9351	25.4399	25.6983			20.7685	23.1611	23.0658	22.5017	24.4502	24.471	24.0297	19.2106	19.5639	20.3834	3.19023	21.3144	0.000640533	0.00431255	4.59765	22.0181	2.23134e-05	0.000258781	1.40742
Q27355	Transcription factor lin-26	lin-26	sp|Q27355|LIN26_CAEEL Transcription factor lin-26 OS=Caenorhabditis elegans OX=6239 GN=lin-26 PE=1 SV=3	1	3	3	3	5.9	55.271	0	7.7225	5	0	0	0	2	1	2	0	0	0	25.7938		21.4129	20.5975	22.2686	22.1466	23.8841				21.3214	21.7456	20.5223	22.1	22.5099	23.1987	19.2964	20.0439	20.0425	1.4022	20.4953	0.0288641	0.0747442	2.80861	21.1986	0.000553608	0.00256507	1.40641
Q19948	Uncharacterized protein F32A5.4	F32A5.4	sp|Q19948|YPP4_CAEEL Uncharacterized protein F32A5.4 OS=Caenorhabditis elegans OX=6239 GN=F32A5.4 PE=1 SV=1	1	3	3	3	22.2	26.463	0	24.957	13	2	0	3	3	0	2	1	0	2	27.0839	24.65		23.8372	25.2534	22.4389	24.257	23.9107		23.5001	23.8126	19.7428	22.911	24.368	23.2075	23.0911	24.1744	20.1196	23.2424	-0.356648	22.3338	0.744937	0.818429	1.04342	23.0338	0.243128	0.326114	1.40007
Q22173	AT hook Transcription Factor family	attf-5	tr|Q22173|Q22173_CAEEL AT hook Transcription Factor family OS=Caenorhabditis elegans OX=6239 GN=attf-5 PE=1 SV=1	1	5	5	5	4	184.49	0	9.6045	8	0	0	0	3	2	3	0	0	0	23.9391	18.5868		18.4943	21.9352	21.3374	22.1053				18.8545	20.2557	19.0092	20.2357	20.4903	21.5664	19.8125	20.2952	19.301	-0.429804	19.588	0.369447	0.492595	0.961218	20.2835	0.108415	0.168951	1.39102
Q9N4F0	Uncharacterized protein	CELE_Y71H2B.4	tr|Q9N4F0|Q9N4F0_CAEEL Uncharacterized protein OS=Caenorhabditis elegans OX=6239 GN=CELE_Y71H2B.4 PE=1 SV=1	1	3	3	3	40	10.525	0	17.04	19	2	0	3	3	1	3	3	1	3	28.5718	24.8474		25.0892	25.5605	22.0477	25.4536	25.073		26.0577	24.1697	20.1066	24.1902	24.6181	23.514	24.507	25.1493	19.7434	25.654	-0.693351	23.1689	0.616921	0.715915	0.69749	23.8643	0.56591	0.642988	1.39084
Q94050	Small Nuclear RNA (snRNA) Associated protein	sna-2	tr|Q94050|Q94050_CAEEL Small Nuclear RNA (snRNA) Associated protein OS=Caenorhabditis elegans OX=6239 GN=sna-2 PE=1 SV=1	1	36	36	36	62.6	74.76	0	323.31	236	29	16	35	48	36	48	10	4	10	34.4621	30.5388	29.1148	30.9349	32.4254	31.4802	32.3454	27.9451	24.5178	26.1819	28.3199	28.0523	28.8595	29.4519	29.8623	30.0844	26.6994	23.8061	25.7913	2.97832	26.9214	0.000890987	0.00544906	4.36726	27.6159	0.000104956	0.000752528	1.38894
Q56VX2	BED-type domain-containing protein	bed-1	tr|Q56VX2|Q56VX2_CAEEL BED-type domain-containing protein OS=Caenorhabditis elegans OX=6239 GN=bed-1 PE=1 SV=1	1	6	6	6	23.9	42.007	0	63.767	9	0	1	0	5	1	2	0	0	0	27.7932	21.331	24.0547	21.5928	25.2178	24.7305	24.4762		23.8392		21.2125	24.1483	21.4537	24.5055	23.7105	22.761	18.2864	24.0446	20.4851	1.33276	21.6051	0.29774	0.417473	2.72031	22.2989	0.0566933	0.0997047	1.38755
Q18075	GRAM domain-containing protein	C18B2.4	tr|Q18075|Q18075_CAEEL GRAM domain-containing protein OS=Caenorhabditis elegans OX=6239 GN=C18B2.4 PE=1 SV=1	1	3	3	3	9.1	32.556	0	6.5173	9	2	0	2	1	0	1	1	0	2	25.491			23.3333	22.2663		23.0987	21.908		21.5148	19.5965	19.493	22.5606	22.0336	20.9469	22.8263	22.6041	21.1172	22.6887	-1.58664	21.3433	0.0970258	0.184359	-0.201083	22.0361	0.731788	0.790381	1.38555
Q21649	Uncharacterized protein	CELE_R02F2.7	tr|Q21649|Q21649_CAEEL Uncharacterized protein OS=Caenorhabditis elegans OX=6239 GN=CELE_R02F2.7 PE=1 SV=3	1	11	11	11	19.3	77.769	0	40.089	29	3	0	5	8	3	10	0	0	0	28.7566	26.4785	22.3971	25.3091	26.4596	24.6189	26.7954		20.3196		22.9398	23.4563	24.1574	24.631	24.8848	25.1919	20.598	22.4624	18.5481	2.98163	22.027	0.0130903	0.0417046	4.36637	22.7194	0.000894626	0.00371119	1.38474
D6RYD9	GTP cyclohydrolase 1 feedback regulatory protein	gfrp-1	tr|D6RYD9|D6RYD9_CAEEL GTP cyclohydrolase 1 feedback regulatory protein OS=Caenorhabditis elegans OX=6239 GN=gfrp-1 PE=1 SV=1	1	2	2	2	20	10.767	0	5.4576	12	2	1	1	2	1	1	2	1	1	27.737	24.7252		22.7454	25.0156	23.3629	23.1416	25.3478	23.5145	25.8371	23.9973	19.486	22.9509	24.068	23.3342	23.1721	25.3253	23.8977	25.3402	-2.70964	23.4996	0.0178638	0.0523124	-1.32964	24.1896	0.0103651	0.025821	1.38
Q9NAK5	C-type LECtin	clec-4	tr|Q9NAK5|Q9NAK5_CAEEL C-type LECtin OS=Caenorhabditis elegans OX=6239 GN=clec-4 PE=1 SV=2	1	6	6	6	15.5	46.9	0	35.606	27	3	0	5	3	1	6	4	1	4	28.28	26.0338		24.6359	25.865	23.4138	25.939	26.0689		24.525	24.5864	19.7691	23.6608	24.32	23.5019	24.3304	25.1526	20.2652	23.9835	-0.461653	22.9029	0.711794	0.793106	0.917029	23.5923	0.351632	0.440873	1.37868
Q8MXS5	Uncharacterized protein	CELE_Y61A9LA.3	tr|Q8MXS5|Q8MXS5_CAEEL Uncharacterized protein OS=Caenorhabditis elegans OX=6239 GN=CELE_Y61A9LA.3 PE=1 SV=2	1	3	3	3	3.6	85.566	0	4.3256	4	0	0	0	2	0	2	0	0	0	24.2464	20.5191			22.498		22.299				20.3396	19.8691	19.7178	22.2391	20.5009	21.3048	18.3041	19.6822	20.0046	0.645209	19.6529	0.244977	0.36402	2.01797	20.3393	0.0160733	0.0365249	1.37276
Q9NAG4	Protein mac-1	mac-1	sp|Q9NAG4|MAC1_CAEEL Protein mac-1 OS=Caenorhabditis elegans OX=6239 GN=mac-1 PE=1 SV=2	1	15	15	15	26.6	88.97	0	52.88	35	4	0	6	5	5	15	0	0	0	27.9173	23.6493		24.5634	25.1912	24.9816	26.0929			19.1065	22.5792	21.1185	23.2533	22.9398	23.7425	24.3833	19.7479	19.6794	20.0051	2.50619	21.0639	0.00424892	0.0175302	3.87775	21.7497	7.97455e-05	0.000619086	1.37156
O02153	GRounDhog (Hedgehog-like family)	grd-14	tr|O02153|O02153_CAEEL GRounDhog (Hedgehog-like family) OS=Caenorhabditis elegans OX=6239 GN=grd-14 PE=1 SV=2	1	2	2	1	11	16.743	0.0045632	2.6917	7	1	0	2	1	1	1	0	1	0	26.5861	23.7167		24.0703	23.4206	23.5945	22.9173	22.6411	22.9615	22.5996	23.7252	18.7308	23.3897	23.2325	23.9382	22.7868	23.1951	23.732	22.7844	-1.28864	22.5929	0.30308	0.4234	0.0820103	23.2782	0.826225	0.867742	1.37065
P34286	Proteasome subunit beta type-1	pbs-6	sp|P34286|PSB1_CAEEL Proteasome subunit beta type-1 OS=Caenorhabditis elegans OX=6239 GN=pbs-6 PE=1 SV=2	1	3	3	3	17.1	28.93	0	11.734	15	2	0	2	2	0	1	2	2	4	28.2847	24.4107		25.3038	24.8803	23.6044	24.9433	24.3856	23.5109	25.4193	23.7157	19.4029	24.5959	24.0333	23.8314	23.9128	24.4669	23.5701	25.2478	-1.8568	23.4999	0.114218	0.207285	-0.502429	24.177	0.211436	0.291308	1.35437
G5EFT9	Uncharacterized protein	C44F1.1	tr|G5EFT9|G5EFT9_CAEEL Uncharacterized protein OS=Caenorhabditis elegans OX=6239 GN=C44F1.1 PE=1 SV=1	1	28	28	28	43.1	84.123	0	120.68	98	16	9	7	27	11	28	0	0	0	31.2597	27.0817	27.1842	26.2285	28.8088	27.7889	29.0027		23.9495		24.2853	25.2398	23.667	25.9747	25.4735	25.7871	20.1487	22.399	19.8321	3.60411	22.5953	0.000859754	0.00529949	4.95184	23.2692	6.48169e-05	0.00052238	1.34773
Q9TYS3	Ferritin	ftn-2	tr|Q9TYS3|Q9TYS3_CAEEL Ferritin OS=Caenorhabditis elegans OX=6239 GN=ftn-2 PE=1 SV=1	1	7	7	7	54.1	19.593	0	34.841	26	1	0	6	3	3	2	1	3	7	29.2333	24.6458		27.6748	25.1712	24.7557	25.6126	23.3538	24.699	27.6841	25.2097	21.3099	26.2207	25.5149	25.6369	25.622	25.0107	26.03	26.6244	-1.64157	25.0675	0.146762	0.249233	-0.297049	25.7398	0.389684	0.479883	1.34453
Q95QR2	Nuclear Hormone Receptor family	nhr-46	tr|Q95QR2|Q95QR2_CAEEL Nuclear Hormone Receptor family OS=Caenorhabditis elegans OX=6239 GN=nhr-46 PE=1 SV=1	1	4	4	4	8.7	63.937	0	20.732	20	3	2	4	4	3	4	0	0	0	28.1764	23.57	22.9012	24.2216	26.015	24.9958	25.2725				22.4144	22.9705	22.7839	24.5061	24.0799	23.6138	19.0642	20.1513	18.9505	3.33429	21.0558	0.000335771	0.00276845	4.67793	21.7276	2.80899e-05	0.000305297	1.34364
Q9TVL3;G5ECH7;H2L0S6;Q8I7M8;Q11179	Probable cyclin-dependent kinase 9	cdk-9	sp|Q9TVL3|CDK9_CAEEL Probable cyclin-dependent kinase 9 OS=Caenorhabditis elegans OX=6239 GN=cdk-9 PE=3 SV=2	5	9	9	7	19.7	53.593	0	21.176	18	1	3	1	5	3	5	0	0	0	27.522	22.7644	23.8667	23.0068	25.2344	24.192	24.5443				21.6204	22.8147	21.9391	23.1796	23.5368	23.6799	18.7123	20.8923	19.7074	2.35404	20.9477	0.0060524	0.0229774	3.69479	21.6181	0.000297766	0.00159367	1.34075
Q9XXN0	PseudoU_synth_1 domain-containing protein	pus-1	tr|Q9XXN0|Q9XXN0_CAEEL PseudoU_synth_1 domain-containing protein OS=Caenorhabditis elegans OX=6239 GN=pus-1 PE=1 SV=1	1	13	13	13	38.1	47.22	0	44.329	41	1	3	3	10	5	12	2	2	3	28.4901	23.7325	23.7999	23.5418	25.8776	25.0552	26.4344	21.4712	22.5973	23.2807	22.2835	23.065	22.3658	23.7538	23.9636	24.0171	21.4691	22.151	22.4686	0.541881	22.3005	0.34426	0.467291	1.88192	22.9705	0.00105726	0.0042246	1.34004
P34442	Probable tyrosine-protein phosphatase F54C8.4	F54C8.4	sp|P34442|PTP5_CAEEL Probable tyrosine-protein phosphatase F54C8.4 OS=Caenorhabditis elegans OX=6239 GN=F54C8.4 PE=3 SV=1	1	5	5	5	18.7	41.11	0	17.405	11	1	1	1	2	1	5	0	0	0	26.3665	22.2377	21.8597	22.4741	23.7799	22.94	24.6905				22.1234	22.4176	21.9193	23.4689	23.161	23.847	18.8143	20.1923	17.6509	3.26762	20.5196	0.000920048	0.00559083	4.60648	21.1891	0.000197223	0.00117041	1.33886
O02101;Q09646	SWI/SNF chromatin-remodeling accessory subunit 2	swsn-2.2	sp|O02101|SWIC2_CAEEL SWI/SNF chromatin-remodeling accessory subunit 2 OS=Caenorhabditis elegans OX=6239 GN=swsn-2.2 PE=1 SV=2	2	12	12	12	35	52.265	0	62.515	21	2	1	3	6	3	6	0	0	0	28.4681	23.8994	22.9113	24.396	25.6654	25.1293	25.8727	20.2874		19.6938	22.7346	22.7853	22.3915	24.3965	23.9625	23.5532	20.7956	19.725	19.7783	2.53752	21.3684	0.00201901	0.00991006	3.87111	22.0352	5.46871e-05	0.000480438	1.33359
Q2PJ97	Uncharacterized protein	CELE_F52E1.14	tr|Q2PJ97|Q2PJ97_CAEEL Uncharacterized protein OS=Caenorhabditis elegans OX=6239 GN=CELE_F52E1.14 PE=1 SV=1	1	2	2	2	13.3	22.436	0.00023952	4.1361	11	1	0	1	2	1	1	2	1	2	29.0013	26.2039		25.8415	26.0142	24.1467	26.1828	26.5205	25.4329	26.0132	26.1765	20.2289	25.6744	25.7902	24.4547	25.8211	27.1948	26.1676	26.6565	-2.64636	25.3498	0.0588525	0.127564	-1.31761	26.0141	0.00412125	0.0121718	1.32874
G5ECH0	Histone deacetylase	hda-3	tr|G5ECH0|G5ECH0_CAEEL Histone deacetylase OS=Caenorhabditis elegans OX=6239 GN=hda-3 PE=1 SV=1	1	3	3	3	7.3	52.709	0	10.671	4	0	0	0	1	0	3	0	0	0	26.1734	21.2203		20.1796	24.0523		23.9506				20.7342	20.5716	20.6754	23.5358	19.7073	22.7224	19.4412	20.2466	18.6307	1.22094	20.0499	0.03937	0.0943756	2.54903	20.714	0.0307085	0.0613962	1.32809
G5EC10	Galectin	lec-9	tr|G5EC10|G5EC10_CAEEL Galectin OS=Caenorhabditis elegans OX=6239 GN=lec-9 PE=1 SV=1	1	2	2	2	18.6	15.556	0	16.044	11	1	0	2	1	1	1	1	3	1	28.933	25.26		26.5985	25.4237	24.0383	25.6738	26.298	25.4547	26.472	25.2344	19.3016	26.4798	25.2014	24.329	25.4668	26.7024	25.9988	27.1656	-2.95035	25.1471	0.0662578	0.139274	-1.62317	25.8107	0.000607577	0.00276132	1.32718
Q03575	Transthyretin-like protein 5	ttr-5	sp|Q03575|TTR5_CAEEL Transthyretin-like protein 5 OS=Caenorhabditis elegans OX=6239 GN=ttr-5 PE=3 SV=1	1	5	3	3	46.8	14.995	0	8.9855	8	1	0	0	2	1	0	1	0	3	26.814	21.8145		22.4394	22.9069	23.4221	24.2129	21.3726	23.535	24.3738	22.3896	20.6593	22.3029	22.6052	23.6295	23.0972	23.1973	23.7733	24.0745	-1.89779	22.7328	0.0131694	0.0418517	-0.571075	23.3962	0.143831	0.212396	1.32671
G5EFV4	HMG box domain-containing protein	hmg-1.1	tr|G5EFV4|G5EFV4_CAEEL HMG box domain-containing protein OS=Caenorhabditis elegans OX=6239 GN=hmg-1.1 PE=1 SV=1	1	4	4	4	31.6	10.613	0	8.0089	11	1	0	0	4	1	1	3	0	1	27.5771	23.3112	22.5691	23.0694	25.0692	23.7854	24.7194	24.4471	22.5283	23.3596	23.095	23.1603	22.7665	24.5312	24.1236	24.3321	24.3838	23.2032	24.1309	-0.898694	23.4566	0.0721279	0.148793	0.422999	24.1175	0.200337	0.278335	1.32169
O16299	Fidgetin-like protein 1	figl-1	sp|O16299|FIGL1_CAEEL Fidgetin-like protein 1 OS=Caenorhabditis elegans OX=6239 GN=figl-1 PE=1 SV=1	1	6	5	5	10.8	66.186	0	7.1048	9	0	0	1	2	0	6	0	0	0	25.6415	21.5777		21.6932	23.4972		23.9403				21.3924	19.1099	20.9142	22.3489	20.3933	22.6152	18.9463	19.832	19.5945	1.01457	19.9649	0.148671	0.251576	2.32821	20.6217	0.00834317	0.021649	1.31363
O01592;O16282;O16284	Cysteine synthase 3	cysl-3	sp|O01592|CYSK3_CAEEL Cysteine synthase 3 OS=Caenorhabditis elegans OX=6239 GN=cysl-3 PE=1 SV=1	3	9	8	8	36.2	36.267	0	22.252	28	2	0	5	4	1	5	4	1	6	27.9125	23.4287		24.8412	23.7064	22.7343	24.8004	23.4478	22.2729	26.2656	23.2723	19.8739	23.6768	22.9672	24.0703	23.7248	24.0003	24.0209	25.0836	-2.09397	23.3213	0.0393976	0.0943756	-0.780828	23.9779	0.0691539	0.117361	1.31314
Q17936	FUBp (FUBP) Like	fubl-1	tr|Q17936|Q17936_CAEEL FUBp (FUBP) Like OS=Caenorhabditis elegans OX=6239 GN=fubl-1 PE=1 SV=1	1	12	11	11	22.4	65.595	0	51.526	36	4	2	6	7	5	8	1	0	3	28.7389	24.6101	22.3699	24.5842	26.7886	25.87	25.7259	22.9516		23.1391	22.6582	22.7341	22.8656	23.8803	24.531	23.7854	22.16	19.4954	22.4247	1.39257	22.0563	0.111763	0.204496	2.70551	22.7128	0.00750595	0.0198696	1.31293
O17687	SHNi-TPR domain-containing protein	nasp-2	tr|O17687|O17687_CAEEL SHNi-TPR domain-containing protein OS=Caenorhabditis elegans OX=6239 GN=nasp-2 PE=1 SV=1	1	17	17	17	44.8	62.957	0	128.28	45	5	1	5	14	2	11	2	0	5	29.1904	25.0828	22.8835	25.3106	27.012	23.6671	26.6531	21.8895	21.1393	24.0135	22.9195	21.6467	23.0114	24.7976	22.5452	24.1723	21.7367	20.3936	22.9701	0.825747	22.113	0.270802	0.391239	2.13824	22.7692	0.0118312	0.0286115	1.31249
Q86MD3	Transcription factor atf-7	atf-7	sp|Q86MD3|ATF7_CAEEL Transcription factor atf-7 OS=Caenorhabditis elegans OX=6239 GN=atf-7 PE=1 SV=1	1	16	16	16	42.6	54.727	0	95.113	48	5	4	8	13	4	14	0	0	0	29.7503	25.0318	24.1579	25.9487	27.363	24.6627	27.8589				23.3427	23.0847	24.1427	25.2766	23.5037	25.7195	19.5916	20.4893	19.0381	3.81705	21.6148	0.000356409	0.00288464	5.12694	22.2698	0.000117319	0.000814807	1.30988
O44895	Uncharacterized protein	CELE_ZK484.3	tr|O44895|O44895_CAEEL Uncharacterized protein OS=Caenorhabditis elegans OX=6239 GN=CELE_ZK484.3 PE=1 SV=2	1	4	4	4	19.7	30.512	0	18.795	8	0	0	1	2	1	4	0	0	0	26.6451	23.055	21.4897	21.9644	23.379	23.2687	24.0217		20.1996	20.5207	22.4608	21.7166	21.5546	23.1551	23.5767	22.9287	19.4454	20.7164	20.9893	1.52697	21.1472	0.0431604	0.101035	2.83645	21.8019	0.000920079	0.00378786	1.30948
Q9N4S0	Maleylacetoacetate isomerase	CELE_Y53G8B.1	tr|Q9N4S0|Q9N4S0_CAEEL Maleylacetoacetate isomerase OS=Caenorhabditis elegans OX=6239 GN=CELE_Y53G8B.1 PE=1 SV=1	1	3	3	3	20.7	24.122	0	7.4294	5	0	0	1	1	0	2	1	0	0	25.7444			23.2706	22.6506		23.3689	22.3382		21.3292	19.7208	19.3179	22.4463	22.5926	20.4894	22.3311	19.1569	20.2395	22.0735	0.00500754	20.4925	0.995422	0.996994	1.31442	21.1472	0.14379	0.212396	1.30941
Q18553;O62426	Protein kinase domain-containing protein;Protein kinase domain-containing protein	C39H7.1	tr|Q18553|Q18553_CAEEL Protein kinase domain-containing protein OS=Caenorhabditis elegans OX=6239 GN=C39H7.1 PE=1 SV=1;tr|O62426|O62426_CAEEL Protein kinase domain-containing protein OS=Caenorhabditis elegans OX=6239 GN=CELE_Y38H8A.3 PE=1 SV=1	2	10	10	10	32.8	34.724	0	26.135	29	3	0	5	3	2	4	4	2	6	28.425	23.4668		25.0015	24.7392	24.486	25.4279	25.1436	24.6994	25.6052	22.8049	20.5919	23.7319	23.1994	24.0007	23.851	24.5002	24.6039	24.8681	-2.28116	23.5168	0.0103583	0.0353241	-0.973698	24.1706	0.00658796	0.0179004	1.30746
O44737	XPG (Xeroderma Pigmentosum group G) DNA repair gene homolog	xpg-1	tr|O44737|O44737_CAEEL XPG (Xeroderma Pigmentosum group G) DNA repair gene homolog OS=Caenorhabditis elegans OX=6239 GN=xpg-1 PE=1 SV=2	1	34	34	34	44.9	94.138	0	187.17	131	19	7	21	34	21	26	1	1	1	32.6304	28.1248	27.3659	28.5337	30.8493	29.4466	29.4188	23.5339	21.3079	20.4463	26.4738	26.5294	27.1865	28.2716	28.006	27.8228	21.807	20.3742	19.519	6.16315	23.6483	6.52623e-06	0.000206882	7.46668	24.3001	3.79718e-07	2.4104e-05	1.30354
P34524	Ribosome biogenesis protein BRX1 homolog	K12H4.3	sp|P34524|BRX1_CAEEL Ribosome biogenesis protein BRX1 homolog OS=Caenorhabditis elegans OX=6239 GN=K12H4.3 PE=3 SV=1	1	17	17	17	53.7	40.233	0	85.532	42	6	1	6	9	1	12	4	0	3	29.8315	25.4448	23.9836	25.7807	27.5562	24.6294	27.3885	23.6257	22.9893	24.2513	23.8628	23.0488	23.5426	25.3616	23.9801	25.0152	22.3265	22.8748	23.1855	0.689148	23.1402	0.16916	0.275582	1.99	23.7906	0.0013902	0.00526202	1.30085
Q9NAF9	Peptidyl-prolyl cis-trans isomerase	pinn-4	tr|Q9NAF9|Q9NAF9_CAEEL Peptidyl-prolyl cis-trans isomerase OS=Caenorhabditis elegans OX=6239 GN=pinn-4 PE=1 SV=1	1	3	3	3	24.6	13.32	0	14.141	9	2	0	2	1	0	2	2	0	0	27.6986	21.8892		23.9685	25.2912	22.0418	25.4744	24.3748	22.7662		23.5698	20.5232	23.8917	24.7563	22.2122	24.9077	25.0915	23.1862	18.9073	0.266536	22.5283	0.860388	0.905446	1.56371	23.1769	0.285581	0.372292	1.29717
Q21338	Transcription elongation factor SPT5	spt-5	sp|Q21338|SPT5H_CAEEL Transcription elongation factor SPT5 OS=Caenorhabditis elegans OX=6239 GN=spt-5 PE=3 SV=3	1	52	52	52	49.5	133.36	0	280.18	196	17	15	25	35	32	42	11	8	11	32.4651	27.8022	28.3762	27.7367	29.948	29.282	29.824	25.8069	26.4842	25.9651	24.889	26.3054	24.8099	26.4852	26.9008	26.5097	24.1267	24.7402	24.1187	1.00623	24.8316	0.032377	0.0816724	2.30337	25.4802	5.05197e-06	0.000102222	1.29714
P34281	CID domain-containing protein 1	cids-1	sp|P34281|CIDS1_CAEEL CID domain-containing protein 1 OS=Caenorhabditis elegans OX=6239 GN=cids-1 PE=4 SV=2	1	6	6	6	16.5	36.373	0	12.881	18	1	1	1	5	2	4	1	1	2	26.6732	22.946	21.3938	22.1945	25.0379	22.5461	23.3577	22.7	20.0467	20.9231	20.5913	21.8971	21.3086	22.938	22.7883	21.9499	22.0508	21.1176	21.5378	-0.303034	21.4172	0.632839	0.728607	0.990046	22.0637	0.0753146	0.125053	1.29308
U4PBZ1	Uncharacterized protein	CELE_Y76B12C.6	tr|U4PBZ1|U4PBZ1_CAEEL Uncharacterized protein OS=Caenorhabditis elegans OX=6239 GN=CELE_Y76B12C.6 PE=1 SV=1	1	2	2	2	4.7	62.041	0	6.6634	5	0	0	1	2	0	2	0	0	0	24.8964	20.2411		21.5648	22.7739		23.5062				20.2463	20.3432	21.1209	22.1666	20.5593	22.8625	19.9447	19.5582	19.2116	0.998609	20.0708	0.06426	0.136638	2.2913	20.7172	0.00716698	0.0191187	1.29269
Q10655	Transcription factor elt-2	elt-2	sp|Q10655|ELT2_CAEEL Transcription factor elt-2 OS=Caenorhabditis elegans OX=6239 GN=elt-2 PE=1 SV=1	1	3	3	3	10.9	47.116	0	29.203	16	3	3	1	3	3	3	0	0	0	28.2242	23.3065	23.5416	23.0219	25.3059	25.1166	25.142			22.2846	23.4721	23.8964	22.2239	25.241	24.3195	23.8927	21.2004	20.5704	24.0918	1.24324	22.5758	0.227473	0.344607	2.53019	23.2193	0.0175495	0.0388718	1.28695
Q09486	Uncharacterized protein	C30G12.2	tr|Q09486|Q09486_CAEEL Uncharacterized protein OS=Caenorhabditis elegans OX=6239 GN=C30G12.2 PE=1 SV=3	1	14	14	14	43.8	30.567	0	78.901	76	10	3	9	15	7	13	6	1	12	31.4335	26.9745	25.1741	27.7242	28.3692	27.0638	28.9198	25.9532	25.1393	28.8076	26.0844	26.1133	25.8329	27.1211	27.2841	27.4758	25.769	25.7842	26.5269	-0.0164947	26.0185	0.953258	0.96957	1.26698	26.6602	0.000298708	0.00159367	1.28347
Q17430	Nuclear RNA-binding protein sart-3	sart-3	sp|Q17430|SART3_CAEEL Nuclear RNA-binding protein sart-3 OS=Caenorhabditis elegans OX=6239 GN=sart-3 PE=1 SV=1	1	36	36	36	41.5	95.486	0	240.06	115	11	13	15	23	18	32	0	0	3	32.4411	27.8955	28.0378	28.194	29.5609	29.0067	30.2118	22.4928	21.7523	24.7905	26.1044	27.2087	26.2312	27.7239	27.6634	28.0025	21.2206	18.9962	23.5808	5.24888	23.8903	0.000662443	0.00442048	6.5307	24.5312	7.97449e-05	0.000619086	1.28182
Q9XTV3	Non-structural maintenance of chromosomes element 4	CELE_H21P03.2	tr|Q9XTV3|Q9XTV3_CAEEL Non-structural maintenance of chromosomes element 4 OS=Caenorhabditis elegans OX=6239 GN=CELE_H21P03.2 PE=1 SV=2	1	6	6	6	16.4	45.556	0	13.78	8	0	1	1	3	0	3	0	0	0	26.151	19.7121		22.6094	24.0948		24.3766				20.6368	19.9875	21.6999	23.1132	20.3987	22.6533	18.0081	19.646	21.0323	1.2126	20.1684	0.13096	0.228835	2.49292	20.8086	0.0259404	0.0537165	1.28032
O76686	Uncharacterized protein	CELE_M01G5.1	tr|O76686|O76686_CAEEL Uncharacterized protein OS=Caenorhabditis elegans OX=6239 GN=CELE_M01G5.1 PE=1 SV=2	1	7	7	7	12.2	102.01	0	22.565	11	2	0	0	3	1	5	0	0	0	26.9401	22.2783	19.9002	22.7444	24.6552	21.6862	24.7978	18.3832		21.6105	21.5799	21.8698	21.7886	23.435	22.4004	23.2379	20.8194	19.8364	21.4114	1.05706	21.2176	0.110698	0.203329	2.33537	21.8567	0.00238962	0.00791134	1.27831
O45784	Transcription initiation factor TFIID subunit 9	taf-9	sp|O45784|TAF9_CAEEL Transcription initiation factor TFIID subunit 9 OS=Caenorhabditis elegans OX=6239 GN=taf-9 PE=1 SV=1	1	5	5	5	37.2	20.644	0	13.992	7	0	0	0	4	0	3	0	0	0	25.7884	19.0116		20.738	23.3202		24.3613				20.9698	19.8042	21.0705	22.6613	19.7295	23.2835	19.1336	19.6415	19.4746	1.19828	20.0157	0.0390786	0.0941129	2.47485	20.654	0.0191806	0.0417887	1.27657
Q9XU67	RBD (RNA binding domain) protein	rbd-1	tr|Q9XU67|Q9XU67_CAEEL RBD (RNA binding domain) protein OS=Caenorhabditis elegans OX=6239 GN=rbd-1 PE=1 SV=1	1	28	28	28	37.8	98.042	0	95.883	73	7	4	10	19	11	17	0	0	5	29.8877	25.8659	24.4551	25.9355	27.7405	26.6795	27.086	22.4765	22.4092	24.0618	23.0668	23.0779	23.4591	24.5876	24.5993	24.2452	19.6828	21.2922	22.7372	1.96386	22.2193	0.0288242	0.0747332	3.23998	22.8574	0.00160673	0.00583427	1.27612
P34314	Serine/threonine-protein kinase tousled-like 1	tlk-1	sp|P34314|TLK1_CAEEL Serine/threonine-protein kinase tousled-like 1 OS=Caenorhabditis elegans OX=6239 GN=tlk-1 PE=1 SV=3	1	5	5	5	7.2	109.27	0	9.2338	6	0	0	0	3	1	1	0	1	0	26.1346	22.0085	19.8864	22.882	23.9476	22.305	23.2097		21.3998		20.6441	21.2038	21.0248	22.5191	22.6376	21.5434	19.0131	22.0268	18.9564	0.958816	20.4782	0.248626	0.368006	2.23464	21.1161	0.0210798	0.045143	1.27583
Q09365	Uncharacterized protein ZK1320.3	ZK1320.3	sp|Q09365|YS23_CAEEL Uncharacterized protein ZK1320.3 OS=Caenorhabditis elegans OX=6239 GN=ZK1320.3 PE=1 SV=1	1	4	4	4	17.3	23.306	0	14.31	19	1	0	4	2	2	4	2	1	3	28.6111	25.1406	20.6576	25.5432	25.6968	22.8802	26.3726	24.7874	22.518	25.6972	23.4275	21.9574	24.3537	23.9795	24.318	25.2616	23.7597	24.3826	25.0549	-1.15287	23.8227	0.080015	0.160536	0.120598	24.4594	0.728881	0.788809	1.27347
Q20940	RING-type domain-containing protein	CELE_F57C12.2	tr|Q20940|Q20940_CAEEL RING-type domain-containing protein OS=Caenorhabditis elegans OX=6239 GN=CELE_F57C12.2 PE=4 SV=3	1	3	3	3	14.9	32.367	0	5.0786	2	1	0	0	1	0	0	0	0	0	25.3218	22.2269			20.6629		22.1253				21.6028	19.3856	19.441	21.727	21.236	21.2808	20.6025	19.0848	18.1615	0.860191	19.713	0.230476	0.348324	2.1317	20.3488	0.00737329	0.0195729	1.27151
Q17602	Nuclear pore complex protein 14	npp-14	sp|Q17602|NU214_CAEEL Nuclear pore complex protein 14 OS=Caenorhabditis elegans OX=6239 GN=npp-14 PE=1 SV=1	1	95	95	95	74	147.97	0	323.31	595	87	78	78	119	100	116	9	6	2	36.8435	32.4677	32.5681	32.1045	34.2716	33.4125	34.2204	26.8247	25.2008	24.0718	29.1688	30.2454	28.9008	30.6011	30.7261	30.7972	23.9027	23.1189	21.4335	6.61994	26.1283	2.33935e-06	0.000105939	7.88977	26.7632	4.94301e-07	2.50709e-05	1.26982
Q20340	1,2-dihydroxy-3-keto-5-methylthiopentene dioxygenase	CELE_F42F12.4	tr|Q20340|Q20340_CAEEL 1,2-dihydroxy-3-keto-5-methylthiopentene dioxygenase OS=Caenorhabditis elegans OX=6239 GN=CELE_F42F12.4 PE=1 SV=2	1	3	3	3	18	21.187	0	9.664	10	0	1	2	2	1	2	1	0	1	26.3091	21.9476		23.0591	22.8196	22.7736	23.8179		22.3049	21.4603	21.893	20.3419	22.4247	22.5225	23.0084	22.9251	20.5627	22.8724	23.1997	-0.658395	21.8824	0.458878	0.577239	0.607086	22.5152	0.358873	0.448769	1.26548
G5EEH9	Nuclear pore complex protein Nup98-Nup96	npp-10	sp|G5EEH9|NUP98_CAEEL Nuclear pore complex protein Nup98-Nup96 OS=Caenorhabditis elegans OX=6239 GN=npp-10 PE=1 SV=1	1	34	34	34	26.2	180.45	0	323.31	163	17	23	29	25	26	35	3	0	5	33.3828	28.8797	29.2383	29.195	30.6834	30.2556	31.4199	24.1135	23.3378	24.705	26.4476	27.1061	26.5701	27.9048	27.8059	28.196	22.6116	21.6674	23.3832	4.15389	24.631	1.6527e-05	0.00034927	5.41486	25.2615	4.92594e-07	2.50709e-05	1.26097
G5EE70	EOR-2	eor-2	tr|G5EE70|G5EE70_CAEEL EOR-2 OS=Caenorhabditis elegans OX=6239 GN=eor-2 PE=1 SV=1	1	3	3	3	3.6	109.82	0	7.6139	3	0	0	0	1	0	2	0	0	0	24.9013				22.4628		23.4052				20.2612	21.8202	20.0913	22.5972	20.9127	22.4424	18.1992	19.7967	20.3903	1.26218	20.0932	0.0936649	0.180223	2.52201	20.7231	0.00807556	0.0210696	1.25983
Q9TZ68	Cytochrome OXidase assembly protein	cox-17	tr|Q9TZ68|Q9TZ68_CAEEL Cytochrome OXidase assembly protein OS=Caenorhabditis elegans OX=6239 GN=cox-17 PE=1 SV=1	1	2	2	2	31.7	6.7629	0	5.6387	6	0	0	1	0	0	0	2	1	2	27.7108	22.6755	23.0167	24.0259	25.373	23.9109	25.3208	22.5664	22.6452	24.8979	22.9296	23.7059	23.5716	24.9926	24.2207	24.771	23.3907	23.4887	24.6679	-0.44676	23.6257	0.341076	0.463542	0.812319	24.2553	0.0531487	0.0951425	1.25908
Q9N3C9	DNA-directed RNA polymerase II subunit RPB7	rpb-7	tr|Q9N3C9|Q9N3C9_CAEEL DNA-directed RNA polymerase II subunit RPB7 OS=Caenorhabditis elegans OX=6239 GN=rpb-7 PE=1 SV=1	1	4	4	4	26.9	22.094	0	15	14	2	0	3	2	0	2	0	2	3	27.672	23.4095		24.7554	24.6966	23.2332	24.5193	24.1448	23.4902	25.1558	23.4541	19.8689	23.5925	23.5333	23.6505	23.4964	24.075	24.2608	24.8216	-2.08063	23.3455	0.0418861	0.0987815	-0.825741	23.9729	0.0164924	0.0371987	1.25489
Q9XXN4	Nucleolar GTP-binding protein 2	ngp-1	tr|Q9XXN4|Q9XXN4_CAEEL Nucleolar GTP-binding protein 2 OS=Caenorhabditis elegans OX=6239 GN=ngp-1 PE=1 SV=2	1	26	26	26	39.6	73.366	0	87.161	97	8	10	13	24	18	16	2	1	5	31.4063	26.9174	27.0026	27.2881	29.4207	28.6591	28.5847	24.6519	24.6327	25.1447	24.7279	25.595	25.1124	26.5773	26.6406	25.9769	23.7873	23.4095	23.928	1.43685	24.4267	0.00286654	0.012709	2.69001	25.0532	8.27613e-06	0.000140546	1.25316
Q20932	Uncharacterized protein byn-1	byn-1	sp|Q20932|BYN1_CAEEL Uncharacterized protein byn-1 OS=Caenorhabditis elegans OX=6239 GN=byn-1 PE=3 SV=2	1	10	10	10	25.2	51.62	0	31.743	25	3	0	6	5	3	7	0	0	1	27.7568	23.9921	22.622	24.9118	25.2446	24.2613	25.556	18.6944		19.3543	22.3679	21.1672	23.4676	23.9249	22.7325	24.1002	18.9907	19.6369	19.6533	2.90727	20.8806	0.00226821	0.0107317	4.15889	21.5064	8.54056e-05	0.000655006	1.25163
Q0G819	Serine/threonine-protein phosphatase 2B catalytic subunit	tax-6	sp|Q0G819|PP2B_CAEEL Serine/threonine-protein phosphatase 2B catalytic subunit OS=Caenorhabditis elegans OX=6239 GN=tax-6 PE=1 SV=2	1	8	8	8	14.9	61.504	0	46.722	22	4	1	3	2	2	3	3	2	2	29.0813	26.0727		26.1883	24.8488	24.556	25.0938	23.9853	24.1943	24.5334	24.6808	18.8251	24.9382	23.8126	24.6526	23.7253	23.9677	24.8839	23.4396	-1.28238	23.4559	0.388548	0.509492	-0.0335929	24.0803	0.924814	0.941911	1.24879
Q9N5N9	Putative rRNA methyltransferase	CELE_H06I04.3	tr|Q9N5N9|Q9N5N9_CAEEL Putative rRNA methyltransferase OS=Caenorhabditis elegans OX=6239 GN=CELE_H06I04.3 PE=1 SV=1	1	16	16	16	27.3	94.328	0	83.972	41	5	0	8	6	4	10	3	3	2	28.8366	25.2009	22.0343	25.6363	26.3373	25.4445	25.7514	23.969	23.9869	24.6155	23.6586	21.462	24.3267	24.4545	24.3248	24.4126	23.8015	23.84	23.2784	-0.490854	23.3945	0.49439	0.611198	0.757324	24.0186	0.0175557	0.0388718	1.24818
A0A131MBF9	Importin N-terminal domain-containing protein	imb-2	tr|A0A131MBF9|A0A131MBF9_CAEEL Importin N-terminal domain-containing protein OS=Caenorhabditis elegans OX=6239 GN=imb-2 PE=1 SV=1	1	12	12	12	18.7	100.31	0	20.806	18	1	2	2	5	1	7	0	0	0	28.0347	23.4127	23.8547	23.3518	25.5636	24.3354	25.0044	24.0083		24.8067	22.8598	23.3877	22.5331	24.5117	23.723	24.2903	23.7031	20.346	24.0565	0.224998	22.8144	0.811613	0.86651	1.47312	23.4384	0.0918742	0.147153	1.24812
Q21921	NAD-dependent protein deacetylase sir-2.1	sir-2.1	sp|Q21921|SIR2_CAEEL NAD-dependent protein deacetylase sir-2.1 OS=Caenorhabditis elegans OX=6239 GN=sir-2.1 PE=1 SV=1	1	4	4	4	9.6	68.765	0	9.4997	2	0	0	1	0	0	1	0	0	0	25.9681	20.4175		22.8133	22.0227		23.9738	19.5042			20.7193	19.4192	21.3942	21.7756	21.0329	22.4562	20.6086	19.8194	19.6678	0.478927	20.2714	0.437103	0.556659	1.72295	20.8934	0.0136296	0.0319058	1.24402
G5ECL1	Uncharacterized protein	CELE_M05D6.2	tr|G5ECL1|G5ECL1_CAEEL Uncharacterized protein OS=Caenorhabditis elegans OX=6239 GN=CELE_M05D6.2 PE=1 SV=1	1	24	24	24	50.5	59.363	0	162.55	70	7	3	10	17	10	21	2	0	0	30.5901	26.1677	25.8515	26.3584	28.1392	27.147	27.6487	24.0429			24.8189	24.668	24.4912	26.2693	26.0658	25.3745	22.7182	19.6922	19.1417	4.14201	22.5884	0.00113144	0.00643349	5.38579	23.2103	0.000121541	0.000836059	1.24378
Q22134	Amidophosphoribosyltransferase	ppat-1	tr|Q22134|Q22134_CAEEL Amidophosphoribosyltransferase OS=Caenorhabditis elegans OX=6239 GN=ppat-1 PE=1 SV=1	1	6	6	6	18.3	52.142	0	13.313	15	1	1	2	3	1	3	0	2	2	26.1716	22.5599		22.908	23.6261	22.8054	23.565	20.8168	22.7859	21.6885	21.9909	20.2584	22.4297	22.4303	23.1088	22.8704	21.6207	22.5725	21.9589	-0.491016	21.8052	0.510267	0.62534	0.752463	22.4269	0.111611	0.17294	1.24348
Q21827	G patch domain-containing protein 1 homolog	R07E5.1	sp|Q21827|GPTC1_CAEEL G patch domain-containing protein 1 homolog OS=Caenorhabditis elegans OX=6239 GN=R07E5.1 PE=1 SV=1	1	32	32	32	44.3	92.629	0	323.31	209	25	10	28	32	28	36	21	12	17	33.0681	29.0327	27.7665	29.8729	30.6693	30.2112	30.648	28.1633	27.4966	27.6024	25.6566	25.5216	26.4397	27.0218	27.3156	27.0014	25.6038	25.5221	25.1043	0.462605	25.6414	0.176693	0.285489	1.70289	26.2615	1.63753e-05	0.000220187	1.24028
Q86NE0	Peptidase A1 domain-containing protein	asp-2	tr|Q86NE0|Q86NE0_CAEEL Peptidase A1 domain-containing protein OS=Caenorhabditis elegans OX=6239 GN=asp-2 PE=1 SV=1	1	7	7	7	23.8	46.639	0	38.177	42	6	1	6	7	2	7	7	3	3	28.724	25.7512	22.2406	25.8053	26.1361	25.2868	26.5365	25.4402	25.223	23.4427	24.0384	21.3698	24.5039	24.2905	24.5746	24.7676	24.5918	25.0117	23.7284	-1.13993	23.874	0.181698	0.291514	0.10026	24.4941	0.769709	0.822926	1.24019
Q19813	Col_cuticle_N domain-containing protein	col-140	tr|Q19813|Q19813_CAEEL Col_cuticle_N domain-containing protein OS=Caenorhabditis elegans OX=6239 GN=col-140 PE=1 SV=1	1	4	4	4	18.7	28.74	0	23.459	23	2	0	2	2	2	2	4	4	5	27.7475	23.2713		24.4144	24.1417	23.3129	24.2745	24.6998	24.5132	26.1106	23.0828	19.406	23.7884	23.3809	23.1006	23.4917	24.9341	24.6263	26.126	-3.13642	23.6606	0.00917996	0.0319785	-1.9044	24.2766	0.000693852	0.00304217	1.23202
Q9XVT0	Ribosome biogenesis regulatory protein homolog	rrbs-1	sp|Q9XVT0|RRS1_CAEEL Ribosome biogenesis regulatory protein homolog OS=Caenorhabditis elegans OX=6239 GN=rrbs-1 PE=3 SV=1	1	3	3	3	9.9	37.985	0	6.6092	4	0	0	0	1	0	3	0	0	0	24.3728	19.0908		21.5692	20.8883		23.2867				19.7079	20.1317	20.0519	21.6124	19.9858	21.9834	18.4622	20.2075	19.124	0.699258	19.6142	0.169786	0.276484	1.9293	20.2292	0.025319	0.0527195	1.23004
Q19753	Uncharacterized protein F23B12.7	F23B12.7	sp|Q19753|YU0O_CAEEL Uncharacterized protein F23B12.7 OS=Caenorhabditis elegans OX=6239 GN=F23B12.7 PE=3 SV=1	1	9	9	9	10.7	108.42	0	19.694	17	0	0	5	2	2	6	1	0	1	27.866	23.8451	21.4216	24.9901	24.5804	25.1025	25.3584	22.6652	21.6306	23.879	22.9046	22.2691	23.5109	22.9525	24.9594	24.4618	22.3	22.5563	23.0897	0.246177	22.7718	0.636195	0.730923	1.47592	23.3866	0.0149443	0.0344184	1.22975
O62139	Acyl-coenzyme A oxidase acox-1.4	acox-1.4	sp|O62139|ACX14_CAEEL Acyl-coenzyme A oxidase acox-1.4 OS=Caenorhabditis elegans OX=6239 GN=acox-1.4 PE=1 SV=1	1	10	5	4	20.2	74.77	0	8.4785	6	0	0	0	1	1	4	0	0	0	25.6142	19.2825	17.9578	21.525	21.0647	20.0689	24.281				19.5538	19.4527	20.5807	19.1858	20.9801	23.1008	18.7777	19.4973	19.0829	0.743082	19.4908	0.117856	0.211874	1.96957	20.1041	0.0422209	0.0790007	1.22649
Q9XWS2	Exocyst complex component 4	sec-8	sp|Q9XWS2|EXOC4_CAEEL Exocyst complex component 4 OS=Caenorhabditis elegans OX=6239 GN=sec-8 PE=2 SV=2	1	5	5	5	7.3	101.01	0	47.792	11	3	1	3	1	1	1	0	0	1	26.7213	23.54		23.711	23.9726	23.9125	23.4752			19.3137	23.2369	20.0629	23.1975	23.4551	24.1048	22.6126	20.6647	21.4876	22.4774	0.62251	21.8545	0.509956	0.62534	1.84761	22.467	0.016729	0.0376328	1.2251
Q9N4X8;A0A486WUX8;G5ECL9	Glutathione S-transferase P 10;GST N-terminal domain-containing protein	gst-10	sp|Q9N4X8|GSTPA_CAEEL Glutathione S-transferase P 10 OS=Caenorhabditis elegans OX=6239 GN=gst-10 PE=1 SV=3;tr|A0A486WUX8|A0A486WUX8_CAEEL GST N-terminal domain-containing protein OS=Caenorhabditis elegans OX=6239 GN=CELE_F56A4.3 PE=4 SV=1	3	10	10	10	66.7	24.795	0	45.793	25	2	1	2	5	2	7	1	1	4	28.7462	24.2028	22.7821	25.6753	26.3261	24.7616	26.4453	24.0537	21.9823	25.2442	23.2456	23.2774	25.1025	25.4127	24.0497	25.8351	23.9379	22.2439	25.5638	-0.0400349	23.8952	0.956584	0.971654	1.18397	24.5072	0.0937262	0.149715	1.224
Q18093	Translocation protein SEC62	C18E9.2	tr|Q18093|Q18093_CAEEL Translocation protein SEC62 OS=Caenorhabditis elegans OX=6239 GN=C18E9.2 PE=1 SV=2	1	5	5	5	15.1	41.728	0	58.367	34	5	1	7	3	2	3	5	3	5	28.6199	25.755		26.0322	25.4626	25.1912	25.4055	25.3796	25.1352	25.1294	24.4426	19.0507	25.1063	24.0083	24.3573	23.9051	24.774	24.8003	24.9392	-1.97128	23.8522	0.154969	0.259363	-0.747578	24.464	0.00936911	0.0237918	1.2237
Q9XUT9	VWFA domain-containing protein	CELE_K06G5.1	tr|Q9XUT9|Q9XUT9_CAEEL VWFA domain-containing protein OS=Caenorhabditis elegans OX=6239 GN=CELE_K06G5.1 PE=1 SV=1	1	2	2	2	6.7	54.746	0	7.2391	6	1	0	0	1	0	2	1	0	1	26.4654	24.1627			23.0442		24.0223	23.2385		23.5099	24.2005	19.7614	19.9569	22.86	21.1476	23.549	23.9831	20.1936	24.1234	-1.46043	22.0365	0.276542	0.39622	-0.247807	22.6428	0.781289	0.8318	1.21262
Q19684	RNase_H2-Ydr279 domain-containing protein	CELE_F21D5.6	tr|Q19684|Q19684_CAEEL RNase_H2-Ydr279 domain-containing protein OS=Caenorhabditis elegans OX=6239 GN=CELE_F21D5.6 PE=1 SV=1	1	4	4	4	15.2	33.069	0	9.9201	10	1	0	2	2	1	4	0	0	0	27.222	22.6679		22.5386	25.5527		25.2909				22.4728	20.6879	22.1319	24.5103	20.4525	23.957	19.8993	19.6664	19.8675	1.95312	20.7876	0.0101532	0.0347328	3.16218	21.3922	0.00894742	0.0229353	1.20906
P90978	Splicing factor U2AF 65 kDa subunit	uaf-1	sp|P90978|U2AF2_CAEEL Splicing factor U2AF 65 kDa subunit OS=Caenorhabditis elegans OX=6239 GN=uaf-1 PE=2 SV=2	1	12	12	12	32.3	55.43	0	51.587	53	4	1	6	9	7	12	8	1	5	29.3099	24.9885	22.8793	25.8073	26.4874	26.0163	26.9231	24.9844	23.3968	25.0988	23.143	22.0068	23.5148	23.9497	24.1772	24.1648	23.6469	22.7945	23.9677	-0.581467	23.179	0.27561	0.395533	0.627546	23.7835	0.0972395	0.154189	1.20901
O01483	INTegrator complex Subunit homolog	ints-1	tr|O01483|O01483_CAEEL INTegrator complex Subunit homolog OS=Caenorhabditis elegans OX=6239 GN=ints-1 PE=1 SV=2	1	2	2	2	1.5	213.72	0	6.9501	3	0	0	0	1	1	1	0	0	0	24.323	20.8201		20.182	22.0259	22.5114	21.3538		21.3084	19.0799	20.4231	20.4411	19.9401	22.0318	21.0732	21.32	18.676	19.8541	19.6468	0.875779	19.8302	0.0875819	0.171115	2.08271	20.4336	0.00482762	0.0138494	1.20693
O62252	MIP18 family protein F45G2.10	F45G2.10	sp|O62252|U195_CAEEL MIP18 family protein F45G2.10 OS=Caenorhabditis elegans OX=6239 GN=F45G2.10 PE=1 SV=1	1	3	3	3	28.8	18.165	0	13.692	8	2	0	1	1	1	0	1	0	2	27.3679	23.632		24.4053	24.284	22.8515	24.3353	22.1927		24.2757	23.1617	20.3248	23.4478	23.6123	23.1554	23.7817	22.8894	20.2754	24.3027	-0.177731	22.4003	0.859089	0.904505	1.02728	23.0028	0.22647	0.307786	1.20501
G5EGI1	Histone-lysine N-methyltransferase	set-16	tr|G5EGI1|G5EGI1_CAEEL Histone-lysine N-methyltransferase OS=Caenorhabditis elegans OX=6239 GN=set-16 PE=1 SV=1	1	3	3	3	2.5	276.14	0	7.815	3	0	0	0	1	0	2	0	0	0	24.5662			22.6143	20.0479		20.9951				20.5073	20.2765	20.7142	22.0165	20.7928	22.2955	18.9913	20.5146	18.8356	1.05214	19.9733	0.0833732	0.165701	2.2544	20.5744	0.0103255	0.0257731	1.20226
Q27474	DNA ligase 1	lig-1	sp|Q27474|DNLI1_CAEEL DNA ligase 1 OS=Caenorhabditis elegans OX=6239 GN=lig-1 PE=3 SV=2	1	9	9	9	13.1	86.309	0	21.019	23	1	0	3	6	3	8	1	0	1	27.4342	22.8266	21.2113	23.6403	25.2774	23.6178	25.2563	21.7272		21.9637	21.8206	21.0888	21.9064	22.6896	22.8287	22.9039	21.2475	19.3558	21.2559	0.985518	21.1125	0.158649	0.263422	2.18766	21.7136	0.00675987	0.0182632	1.20214
Q9XWK2	Uncharacterized protein	CELE_Y54E5A.5	tr|Q9XWK2|Q9XWK2_CAEEL Uncharacterized protein OS=Caenorhabditis elegans OX=6239 GN=CELE_Y54E5A.5 PE=1 SV=1	1	7	7	7	49.7	17.437	0	20.535	22	5	0	5	4	0	3	2	0	3	28.1645	24.8964		25.0764	25.1011	24.5866	25.2855	23.6161		24.15	24.0744	21.0007	24.0448	24.0428	24.5063	24.1634	23.853	20.7947	23.8996	0.19084	22.9445	0.835041	0.884818	1.38837	23.5433	0.0969666	0.153884	1.19753
Q95Y67	Patterned Expression Site	pes-4	tr|Q95Y67|Q95Y67_CAEEL Patterned Expression Site OS=Caenorhabditis elegans OX=6239 GN=pes-4 PE=1 SV=3	1	5	5	5	17.4	45.292	0	78.162	16	3	1	3	4	2	3	0	0	0	28.4328	24.2298	24.0584	23.9066	25.2838	25.0708	25.9788				22.9408	23.1879	23.0791	23.6975	24.0715	25.0214	19.1368	20.1609	21.2741	2.87866	21.6299	0.00223062	0.0105933	4.07288	22.227	0.000113585	0.000795723	1.19421
Q9N4L7	C.Elegans Chromodomain protein	cec-10	tr|Q9N4L7|Q9N4L7_CAEEL C.Elegans Chromodomain protein OS=Caenorhabditis elegans OX=6239 GN=cec-10 PE=1 SV=1	1	8	8	8	12	98.644	0	25.345	13	1	0	2	4	1	5	0	0	0	27.8419	22.5813	22.7368	24.2808	24.9676	23.5159	24.9826				22.1996	23.0179	22.6727	24.0914	23.5444	23.8273	19.1946	19.6972	18.5112	3.49574	20.8822	0.000221086	0.00208019	4.68672	21.4777	2.34662e-05	0.000266155	1.19098
P52013	Peptidyl-prolyl cis-trans isomerase 5	cyn-5	sp|P52013|CYP5_CAEEL Peptidyl-prolyl cis-trans isomerase 5 OS=Caenorhabditis elegans OX=6239 GN=cyn-5 PE=1 SV=2	1	4	4	4	20.1	21.927	0	8.9077	16	1	0	3	1	1	4	2	1	3	27.1397	24.1263		24.5114	24.6456	22.3363	24.4926	22.8785	22.0533	23.86	23.0805	19.2699	23.2994	23.3386	22.7833	23.0975	22.5945	22.927	23.4423	-1.10471	22.4356	0.284237	0.403899	0.0852069	23.0305	0.82271	0.864766	1.18991
A0A8D8EJE6;P34600	WW domain-containing protein ZK1098.1;WW domain-containing protein ZK1098.1	prp-40	tr|A0A8D8EJE6|A0A8D8EJE6_CAEEL WW domain-containing protein ZK1098.1 OS=Caenorhabditis elegans OX=6239 GN=prp-40 PE=4 SV=1;sp|P34600|YO61_CAEEL WW domain-containing protein ZK1098.1 OS=Caenorhabditis elegans OX=6239 GN=ZK1098.1 PE=1 SV=2	2	24	24	24	39	81.494	0	78.865	104	12	7	7	21	11	19	14	6	7	30.8046	26.515	25.4603	25.7707	28.4273	27.0162	28.0464	27.0255	25.8662	25.7867	23.7438	24.184	23.3344	25.3495	24.5796	24.8744	24.9769	24.5939	24.0904	-0.799668	24.1539	0.054931	0.121416	0.380775	24.7441	0.188189	0.264843	1.18044
Q9U3B9	Nup54 domain-containing protein	npp-1	tr|Q9U3B9|Q9U3B9_CAEEL Nup54 domain-containing protein OS=Caenorhabditis elegans OX=6239 GN=npp-1 PE=1 SV=1	1	29	29	29	49.8	68.263	0	188.57	90	9	8	13	25	9	26	0	0	0	32.0745	28.0363	27.5434	27.9711	29.6581	28.3817	29.8894	22.324		21.4697	25.9216	26.0421	25.4081	27.1044	26.2605	27.531	22.2561	19.1548	19.4254	5.51187	23.0347	8.94631e-05	0.00108471	6.68654	23.622	1.90766e-05	0.000240289	1.17468
Q9N592	U4/U6 small nuclear ribonucleoprotein Prp31	prp-31	tr|Q9N592|Q9N592_CAEEL U4/U6 small nuclear ribonucleoprotein Prp31 OS=Caenorhabditis elegans OX=6239 GN=prp-31 PE=1 SV=1	1	7	7	7	19.2	55.617	0	27.207	23	2	0	5	2	2	3	3	3	3	28.4758	23.5281		25.6039	23.5793	24.1326	25.7649	24.103	24.5987	24.044	23.2726	20.0416	24.7889	23.1279	24.1701	24.3237	23.698	25.0861	24.1319	-1.60433	23.5032	0.161814	0.267394	-0.431459	24.0896	0.28602	0.37261	1.17287
Q10580	Protein SWAP	swp-1	sp|Q10580|SWAP_CAEEL Protein SWAP OS=Caenorhabditis elegans OX=6239 GN=swp-1 PE=2 SV=1	1	7	7	7	9.5	86.309	0	15.617	8	0	0	0	0	1	7	0	0	0	25.0461		19.5174			20.5764	24.1978			17.7977	20.3743	18.497	20.2418	20.4152	19.2797	22.9353	20.1207	18.7545	17.5054	0.910808	19.249	0.216013	0.331336	2.08317	19.8351	0.0700703	0.118624	1.17236
Q9NEU5	Ribosome biogenesis protein NOP53	Y39B6A.33	sp|Q9NEU5|NOP53_CAEEL Ribosome biogenesis protein NOP53 OS=Caenorhabditis elegans OX=6239 GN=Y39B6A.33 PE=3 SV=1	1	15	15	15	38.6	49.746	0	183.78	60	6	7	9	10	9	13	1	0	5	31.1358	27.382	27.5177	27.2549	28.4256	27.823	28.3679	23.4481	19.4127	23.9336	25.4796	26.2592	25.6328	26.9226	26.6962	27.2625	23.2855	19.3605	24.1657	3.51998	24.0305	0.00943304	0.0327402	4.6899	24.6155	0.00121353	0.00472011	1.16991
Q18246	Ras-related protein Rap-1	rap-1	sp|Q18246|RAP1_CAEEL Ras-related protein Rap-1 OS=Caenorhabditis elegans OX=6239 GN=rap-1 PE=3 SV=1	1	5	5	5	33	21.248	0	16.486	25	5	0	3	5	1	3	4	1	3	28.6335	25.5254		25.8118	25.5501	23.1418	25.0231	25.7103	23.2342	26.1966	23.6477	18.912	23.766	23.5083	22.7274	23.5907	24.2298	23.3636	24.7325	-2.00007	23.1086	0.095871	0.183355	-0.833155	23.692	0.0481419	0.0877532	1.16691
A0A0K3AUE4	Signal element on autosome protein 2	sea-2	sp|A0A0K3AUE4|SEA2_CAEEL Signal element on autosome protein 2 OS=Caenorhabditis elegans OX=6239 GN=sea-2 PE=1 SV=1	1	9	9	9	6	215.23	0	25.634	6	0	0	0	5	0	1	0	0	0	26.2684				24.8604		22.936				19.8522	20.8601	20.5852	23.5219	20.2899	20.9808	18.3296	20.0751	19.4985	1.13145	19.8668	0.0524363	0.117412	2.29649	20.4493	0.0348038	0.0680687	1.16504
Q9U3L4	S4 RNA-binding domain-containing protein	C47B2.9	tr|Q9U3L4|Q9U3L4_CAEEL S4 RNA-binding domain-containing protein OS=Caenorhabditis elegans OX=6239 GN=C47B2.9 PE=1 SV=2	1	6	6	6	42.5	17.179	0	17.483	15	2	0	1	1	1	3	2	1	4	27.5175	23.5805		24.0135	23.8588	22.7653	23.5337	23.4904	22.5793	24.0879	23.002	20.0062	22.6311	22.9452	23.1749	23.0139	23.778	23.4156	23.8029	-1.78572	22.7726	0.0400086	0.0954006	-0.6208	23.3551	0.070839	0.119606	1.16492
O44991	Brix domain-containing protein	lpd-6	tr|O44991|O44991_CAEEL Brix domain-containing protein OS=Caenorhabditis elegans OX=6239 GN=lpd-6 PE=1 SV=2	1	12	12	12	22.9	63.783	0	251.88	64	8	6	6	9	10	10	6	5	4	30.9092	26.926	26.0272	26.6732	28.7958	27.8436	27.5663	25.9227	25.6793	24.9989	25.1149	25.1159	24.5318	26.4357	26.4061	25.4139	24.521	24.7183	24.2456	0.425905	24.7079	0.172955	0.281043	1.5903	25.2901	0.000349475	0.00178924	1.1644
P30651	Uncharacterized protein ZK643.5	ZK643.5	sp|P30651|YOW5_CAEEL Uncharacterized protein ZK643.5 OS=Caenorhabditis elegans OX=6239 GN=ZK643.5 PE=4 SV=2	1	4	4	4	11.9	55.241	0	12.174	9	1	0	1	2	1	4	0	0	0	26.1487	21.1258		22.5388	23.0079	23.4975	24.6208				21.1333	20.1807	22.4597	22.7934	21.0346	23.3978	19.2269	18.4017	17.5003	2.88163	19.8171	0.00278829	0.0124345	4.03233	20.3925	0.000545297	0.00254517	1.15069
Q9N4U1	Fcf2 domain-containing protein	CELE_Y49F6B.2	tr|Q9N4U1|Q9N4U1_CAEEL Fcf2 domain-containing protein OS=Caenorhabditis elegans OX=6239 GN=CELE_Y49F6B.2 PE=1 SV=1	1	3	3	3	16.3	29.551	0.00070855	3.9259	8	1	1	1	1	1	3	0	0	0	26.4875	21.3221	21.5692	23.2674	23.0818	22.7046	24.063				21.8472	22.7665	21.9481	23.4104	23.565	23.0151	18.9043	19.8908	19.2893	2.82579	20.7744	0.000675798	0.00445741	3.96868	21.3458	5.14559e-05	0.000461647	1.14289
O16929	SYMpleKin cleavage and polyadenylation factor	symk-1	tr|O16929|O16929_CAEEL SYMpleKin cleavage and polyadenylation factor OS=Caenorhabditis elegans OX=6239 GN=symk-1 PE=1 SV=2	1	4	4	4	3.8	132.24	0	5.5755	6	1	0	0	2	2	1	0	0	0	24.5523	22.5688		19.2359	23.1835	22.1438	20.1702				20.5683	20.9433	19.9758	22.1229	21.8339	20.9516	20.0084	19.937	19.4461	0.698615	20.1465	0.154927	0.259363	1.83895	20.7166	0.005089	0.0144575	1.14033
Q9XTB5	LEM protein 2	lem-2	sp|Q9XTB5|LEM2_CAEEL LEM protein 2 OS=Caenorhabditis elegans OX=6239 GN=lem-2 PE=1 SV=1	1	10	10	10	25.4	55.157	0	120.74	28	3	3	5	7	3	7	0	0	0	29.3637	23.9384	25.1561	25.3759	27.3553	25.0537	27.1986	22.3437	22.592		23.2945	24.2013	23.686	25.3251	24.5229	24.7544	22.1518	22.2087	19.4389	2.46078	22.4969	0.0121617	0.039541	3.60099	23.067	0.00079066	0.00335677	1.14021
Q09321	Uncharacterized protein F42A8.1	F42A8.1	sp|Q09321|YR51_CAEEL Uncharacterized protein F42A8.1 OS=Caenorhabditis elegans OX=6239 GN=F42A8.1 PE=4 SV=1	1	9	9	9	28.4	41.975	0	24.389	32	4	0	3	4	3	3	6	3	6	27.6617	24.0738		24.1242	24.2099	24.4448	24.551	24.7733	24.7392	25.3232	22.6912	20.53	22.9868	23.0226	23.4685	23.118	24.3869	24.1237	24.6583	-2.32031	23.2295	0.00539056	0.0208603	-1.1866	23.7963	0.00319234	0.00997542	1.13371
Q17968	Uncharacterized protein	nrde-1	tr|Q17968|Q17968_CAEEL Uncharacterized protein OS=Caenorhabditis elegans OX=6239 GN=nrde-1 PE=1 SV=3	1	4	4	4	5.8	93.442	0	9.6338	12	1	0	4	3	1	3	0	0	0	26.4992	21.8756		24.1239	24.148	23.0062	23.3943				21.7501	20.4043	22.9581	22.7452	23.1947	22.5721	19.4296	19.563	19.1013	2.33954	20.5344	0.00837297	0.0296562	3.4727	21.101	8.40544e-05	0.000645945	1.13316
P91529	Probable DNA-directed RNA polymerase III subunit RPC6	W09C3.4	sp|P91529|RPC6_CAEEL Probable DNA-directed RNA polymerase III subunit RPC6 OS=Caenorhabditis elegans OX=6239 GN=W09C3.4 PE=3 SV=1	1	2	2	2	8.8	32.754	0	6.1915	2	0	0	0	1	0	1	0	0	0	24.5323				22.5399		22.9887				19.3562	20.4735	20.7976	22.3558	19.7149	21.9524	19.7606	18.9792	19.7221	0.7218	19.8482	0.184426	0.294877	1.8537	20.4142	0.0202885	0.043826	1.1319
Q23175	Homeobox protein ceh-32	ceh-32	sp|Q23175|HM32_CAEEL Homeobox protein ceh-32 OS=Caenorhabditis elegans OX=6239 GN=ceh-32 PE=2 SV=2	1	15	15	15	31.9	49.636	0	65.677	48	7	6	6	12	6	11	0	0	0	30.8478	25.6539	26.4274	26.2223	27.6659	27.4355	27.5336				23.9702	25.4814	24.5321	25.6799	26.2611	25.4324	19.7872	18.9007	17.7988	5.83235	21.745	3.82286e-05	0.000607563	6.96225	22.31	2.4476e-06	6.166e-05	1.1299
Q9U2P3;G5EBX5	Poly(A) polymerase	pap-1	tr|Q9U2P3|Q9U2P3_CAEEL Poly(A) polymerase OS=Caenorhabditis elegans OX=6239 GN=pap-1 PE=1 SV=1	2	5	5	5	9	73.608	0	9.2492	8	1	0	1	3	0	3	0	0	0	26.2578	22.7096		23.3568	23.824		24.3525	20.5856		20.0262	22.1094	18.6326	21.5983	22.3992	20.564	22.7344	21.379	19.7042	21.3608	-0.0345519	20.7974	0.967861	0.978407	1.08454	21.3569	0.123834	0.188351	1.11909
Q9GUF2;Q9GUF1	ACid Phosphatase family	acp-6	tr|Q9GUF2|Q9GUF2_CAEEL ACid Phosphatase family OS=Caenorhabditis elegans OX=6239 GN=acp-6 PE=1 SV=2	2	14	14	14	43.6	43.029	0	55.384	73	7	1	9	9	6	11	9	8	13	30.3288	25.4084	24.5078	26.7629	27.2689	26.184	27.8888	26.4475	26.0337	27.1791	23.6867	23.4112	24.0269	24.652	24.8205	24.9899	25.0699	24.7856	25.4174	-1.38269	24.3996	0.00196085	0.00973258	-0.270176	24.9559	0.23056	0.312425	1.11251
Q9XWS6	Uncharacterized protein	CELE_Y62H9A.5	tr|Q9XWS6|Q9XWS6_CAEEL Uncharacterized protein OS=Caenorhabditis elegans OX=6239 GN=CELE_Y62H9A.5 PE=1 SV=2	1	3	3	3	15.2	18.496	0	9.8071	16	1	0	2	3	1	2	3	1	3	28.2035	25.237		24.6954	24.8995	23.3778	24.7168	25.5173	24.9143	25.2509	23.8535	19.9327	23.8759	23.4321	23.7104	23.8488	25.1349	25.6736	25.2377	-2.7947	23.9514	0.0163026	0.0489171	-1.68495	24.5063	0.000102819	0.000743581	1.10975
Q19643	PCI domain-containing protein	CELE_F20D12.2	tr|Q19643|Q19643_CAEEL PCI domain-containing protein OS=Caenorhabditis elegans OX=6239 GN=CELE_F20D12.2 PE=1 SV=1	1	28	28	28	29.7	129.08	0	94.634	80	6	3	7	26	11	20	5	1	1	31.8373	27.2902	27.0707	27.9337	28.7948	27.864	29.1008	28.2939	28.0033	29.4208	26.7675	27.3574	26.9958	28.3161	27.892	28.2258	28.8284	28.5565	28.6307	-1.63164	27.8561	0.000106055	0.00121151	-0.527266	28.4082	0.00922822	0.0235125	1.10437
P34305	Putative ATP-dependent RNA helicase rha-2	rha-2	sp|P34305|RHA2_CAEEL Putative ATP-dependent RNA helicase rha-2 OS=Caenorhabditis elegans OX=6239 GN=rha-2 PE=3 SV=2	1	13	13	13	13.6	129.96	0	30.117	30	3	0	3	6	3	9	1	2	3	27.9218	24.3788	21.7781	24.6824	25.5257	24.1151	25.5181	22.258	22.2932	22.8363	23.0121	21.8175	23.1103	23.6323	23.866	23.7385	22.1997	22.4807	22.6258	0.211226	22.541	0.704978	0.788283	1.3102	23.0905	0.00373879	0.011243	1.09897
Q9U1Q6	Uncharacterized protein	CELE_Y87G2A.1	tr|Q9U1Q6|Q9U1Q6_CAEEL Uncharacterized protein OS=Caenorhabditis elegans OX=6239 GN=CELE_Y87G2A.1 PE=1 SV=3	1	3	3	3	3.6	89.281	0	5.1625	3	0	0	0	1	0	2	0	0	0	23.3177	18.8399		19.3184	20.4147		21.142			18.2788	18.6706	19.7888	19.069	20.2591	20.1695	20.3901	20.1889	19.8265	18.8364	-0.441154	19.3967	0.366018	0.489397	0.655608	19.9451	0.189264	0.265814	1.09676
P20631;P20630	Cuticle collagen 13;Cuticle collagen 12	col-13	sp|P20631|COL13_CAEEL Cuticle collagen 13 OS=Caenorhabditis elegans OX=6239 GN=col-13 PE=3 SV=1;sp|P20630|COL12_CAEEL Cuticle collagen 12 OS=Caenorhabditis elegans OX=6239 GN=col-12 PE=3 SV=1	2	3	3	3	11.4	30.099	0	6.5418	9	0	1	1	1	1	1	1	1	2	27.1283		22.771	23.7248	23.301	23.554	23.2203	22.1642	24.0384	22.0103	20.2356	24.1039	22.7589	23.7652	24.5501	22.068	19.0836	24.6734	17.5532	1.92942	21.4014	0.242797	0.36177	3.02438	21.9489	0.0607581	0.105536	1.09496
Q9XX57	DAF-16/FOXO Controlled, germline Tumor affecting	dct-16	tr|Q9XX57|Q9XX57_CAEEL DAF-16/FOXO Controlled, germline Tumor affecting OS=Caenorhabditis elegans OX=6239 GN=dct-16 PE=1 SV=1	1	8	8	8	72.2	9.8693	0	21.851	25	2	0	3	6	1	6	2	1	4	30.0728	25.7658	21.1286	26.5972	26.8792	26.2892	27.1049	25.0108	24.3687	25.8998	25.5689	24.635	26.0161	26.5901	26.458	26.4564	25.5936	24.9612	26.1552	-0.163336	25.4884	0.664728	0.753913	0.931464	26.0358	0.00807313	0.0210696	1.0948
O45114	Col_cuticle_N domain-containing protein	col-103	tr|O45114|O45114_CAEEL Col_cuticle_N domain-containing protein OS=Caenorhabditis elegans OX=6239 GN=col-103 PE=1 SV=1	1	3	3	3	10.5	33.821	0	6.7271	7	0	0	0	1	1	1	1	1	2	24.495	21.3003	19.3825	20.4966	22.7986	20.4253	19.7006	22.0036	20.684	21.72	19.8579	19.769	20.15	20.7991	21.4258	20.8325	21.3311	22.7168	22.2003	-2.15706	21.0042	0.00501341	0.0198233	-1.06354	21.5509	0.0691109	0.117361	1.09352
O62324	Uncharacterized protein	CELE_R05H10.1	tr|O62324|O62324_CAEEL Uncharacterized protein OS=Caenorhabditis elegans OX=6239 GN=CELE_R05H10.1 PE=1 SV=1	1	4	4	4	22.8	27.983	0	7.9681	6	0	0	1	3	0	2	0	0	0	26.638	21.9483		23.5299	24.9095		25.208				21.7991	20.1309	23.1672	24.0115	19.9595	24.3939	17.8082	21.0495	19.9466	2.09765	20.6502	0.0648911	0.137281	3.1869	21.1949	0.0390264	0.0744516	1.08924
Q18947	Uterine Lumin Expressed/locailized	ule-3	tr|Q18947|Q18947_CAEEL Uterine Lumin Expressed/locailized OS=Caenorhabditis elegans OX=6239 GN=ule-3 PE=1 SV=1	1	3	3	3	11.7	33.762	0	14.953	23	2	0	3	4	2	2	4	3	3	29.3195	25.2096		26.246	26.3242	23.8181	26.4204	26.5926	25.6801	26.4682	24.8019	20.5116	25.0767	24.8825	23.6996	25.0703	26.037	25.2569	26.0007	-2.30146	24.6142	0.0411795	0.0975994	-1.21405	25.1579	0.00502618	0.0142897	1.08741
P06125	Vitellogenin-5	vit-5	sp|P06125|VIT5_CAEEL Vitellogenin-5 OS=Caenorhabditis elegans OX=6239 GN=vit-5 PE=2 SV=2	1	115	18	18	59.1	186.44	0	175.45	143	15	1	15	11	12	21	24	24	20	32.1414	28.4221	24.4173	28.4017	28.3775	28.1772	29.04	29.0001	29.6214	29.2241	26.1732	23.3838	26.0744	26.1293	26.2411	26.5215	27.9261	28.0886	27.7032	-2.69548	26.5582	0.00281475	0.0125378	-1.60863	27.1016	2.18189e-05	0.000256963	1.08686
Q9TYT7	Uncharacterized protein	CELE_W05F2.6	tr|Q9TYT7|Q9TYT7_CAEEL Uncharacterized protein OS=Caenorhabditis elegans OX=6239 GN=CELE_W05F2.6 PE=1 SV=2	1	8	8	8	19.3	51.101	0	26.23	20	3	2	2	6	2	5	0	0	0	29.1013	25.1048	24.8284	24.5971	26.0235	25.6098	26.3289		24.46	21.3737	24.1806	24.5402	22.572	25.2354	24.2959	25.0214	18.4839	25.2664	21.3753	2.05574	22.7364	0.167622	0.27378	3.1424	23.2797	0.0500832	0.0908086	1.08666
B1V898;Q2V071	SGL domain-containing protein;PON (Paraoxonase) and MEC-6 Like	poml-3	tr|B1V898|B1V898_CAEEL SGL domain-containing protein OS=Caenorhabditis elegans OX=6239 GN=poml-3 PE=1 SV=1;tr|Q2V071|Q2V071_CAEEL PON (Paraoxonase) and MEC-6 Like OS=Caenorhabditis elegans OX=6239 GN=poml-4 PE=1 SV=2	2	9	9	9	34	41.027	0	59.383	35	4	0	7	2	3	5	5	3	6	28.8039	25.0935	19.6888	26.381	25.0807	24.001	26.6494	25.5373	24.7619	26.4957	23.9573	19.5746	24.9041	23.7199	22.9686	25.0024	25.2188	24.1422	25.8039	-2.24293	23.9335	0.0658563	0.138655	-1.15794	24.476	0.0325214	0.0640992	1.08499
P04255;Q27894;Q27876;Q27484;Q22979	Histone H2B 1;Histone H2B 2;Probable histone H2B 4	his-44	sp|P04255|H2B1_CAEEL Histone H2B 1 OS=Caenorhabditis elegans OX=6239 GN=his-44 PE=1 SV=4;sp|Q27894|H2B2_CAEEL Histone H2B 2 OS=Caenorhabditis elegans OX=6239 GN=his-54 PE=1 SV=3;sp|Q27876|H2B4_CAEEL Probable histone H2B 4 OS=Caenorhabditis elegans OX=6239	5	4	4	4	29.5	13.5	0	8.5015	23	3	3	2	3	2	2	3	2	3	30.5337	25.9622	25.9506	28.0915	27.5001	26.9434	27.736	25.8015	25.5088	26.513	25.0553	25.875	26.4339	26.7715	26.8834	26.963	25.8279	25.7488	26.4583	-0.223602	25.8998	0.524078	0.636118	0.861024	26.4421	0.00235827	0.00783956	1.08463
Q9U1Q3	PPIase cyclophilin-type domain-containing protein	cyn-15	tr|Q9U1Q3|Q9U1Q3_CAEEL PPIase cyclophilin-type domain-containing protein OS=Caenorhabditis elegans OX=6239 GN=cyn-15 PE=1 SV=1	1	20	20	20	41.5	70.844	0	96.925	58	8	1	9	15	2	15	2	2	4	29.2687	25.4136	21.7965	25.9423	26.7387	23.7761	27.0649	23.0822		22.9903	23.1137	21.7297	23.7589	23.9083	23.433	24.5103	21.6462	20.9315	22.3757	1.21635	22.2593	0.0912496	0.176738	2.29942	22.8008	0.000884008	0.00368321	1.08308
Q9XVA6	CYtochrome P450 family	cyp-37a1	tr|Q9XVA6|Q9XVA6_CAEEL CYtochrome P450 family OS=Caenorhabditis elegans OX=6239 GN=cyp-37a1 PE=1 SV=2	1	5	5	5	12.2	58.486	0	7.7498	16	2	0	5	2	2	2	2	0	1	27.5177	24.4715		24.7949	24.3644	23.7757	23.9598	23.896	24.1386	23.6652	24.3198	19.5739	23.8652	23.7722	23.3049	23.9302	24.7347	24.2098	23.6856	-1.62373	23.3982	0.157215	0.261498	-0.540911	23.9396	0.136534	0.203996	1.08282
Q94290	Uncharacterized protein	CELE_M02E1.1	tr|Q94290|Q94290_CAEEL Uncharacterized protein OS=Caenorhabditis elegans OX=6239 GN=CELE_M02E1.1 PE=4 SV=3	1	7	7	7	8.6	120.93	0	22.903	9	0	0	1	3	0	5	0	0	0	27.4557	23.6737		22.0392	25.0354		24.8747				22.8449	19.7897	21.6491	23.754	20.3165	23.4605	19.1101	22.1194	19.8712	1.06095	20.8974	0.331665	0.45465	2.14342	21.4386	0.0969165	0.153869	1.08247
A5HWA8	Transcription factor efl-2	efl-2	sp|A5HWA8|EFL2_CAEEL Transcription factor efl-2 OS=Caenorhabditis elegans OX=6239 GN=efl-2 PE=2 SV=1	1	8	8	8	34.9	39.759	0	104.34	36	4	4	7	7	6	8	0	0	0	30.1708	26.5088	25.5336	26.2396	28.0531	26.135	27.7385				24.7967	24.2911	24.601	26.2543	25.0514	25.6268	19.9316	19.5076	18.5434	5.23543	21.9452	2.03321e-05	0.000400743	6.31663	22.4858	2.40582e-06	6.10116e-05	1.0812
Q19004	P-type domain-containing protein	aagr-1	tr|Q19004|Q19004_CAEEL P-type domain-containing protein OS=Caenorhabditis elegans OX=6239 GN=aagr-1 PE=1 SV=2	1	2	2	2	2	104.24	0.00070771	3.8985	5	1	0	1	0	1	1	0	1	0	23.7161			20.8663		21.5372	21.6874		21.2507		19.3964	20.5611	20.9227	20.6286	21.9094	21.5853	19.5936	22.0496	19.7187	-0.160539	20.3737	0.826022	0.877501	0.920517	20.9142	0.202352	0.280748	1.08106
G5EEL2	WD_REPEATS_REGION domain-containing protein	plrg-1	tr|G5EEL2|G5EEL2_CAEEL WD_REPEATS_REGION domain-containing protein OS=Caenorhabditis elegans OX=6239 GN=plrg-1 PE=1 SV=1	1	22	22	22	61.7	54.687	0	107.4	60	7	6	6	15	5	17	1	3	0	30.0022	25.3379	25.1787	25.6449	27.5797	25.4125	27.5356	21.2908	23.4737	22.043	23.6178	23.8756	23.4728	24.7713	23.9134	25.5238	20.0538	22.384	18.8072	3.24043	22.0352	0.00447102	0.0181707	4.32116	22.5756	0.00156187	0.00572935	1.08073
G5EDA7	MFS domain-containing protein	C06H5.6	tr|G5EDA7|G5EDA7_CAEEL MFS domain-containing protein OS=Caenorhabditis elegans OX=6239 GN=C06H5.6 PE=1 SV=1	1	4	4	4	8.8	62.166	0	12.412	9	2	0	1	3	1	0	1	0	1	25.6109	22.8612		23.7338	22.0998	22.5907		22.4912	22.7492		22.4722	20.0983	19.6848	21.9157	22.9425	20.6388	23.2359	23.513	20.101	-1.53157	21.5175	0.152796	0.256844	-0.450976	22.0578	0.587781	0.663281	1.08059
Q9XUY2	AMPKBI domain-containing protein	aakb-1	tr|Q9XUY2|Q9XUY2_CAEEL AMPKBI domain-containing protein OS=Caenorhabditis elegans OX=6239 GN=aakb-1 PE=1 SV=1	1	4	4	4	19.3	30.161	0	7.7944	8	1	1	2	0	0	3	0	0	1	26.7401	22.1651		23.4403	22.8995	22.1838	23.696	21.6856	22.8854	23.4565	22.0684	21.7256	19.9263	22.8384	22.7485	21.3737	22.6958	23.3054	20.0708	-0.783897	21.632	0.37813	0.500141	0.296222	22.1721	0.691413	0.758182	1.08012
Q22013	Signal recognition particle receptor subunit beta	CELE_R186.3	tr|Q22013|Q22013_CAEEL Signal recognition particle receptor subunit beta OS=Caenorhabditis elegans OX=6239 GN=CELE_R186.3 PE=1 SV=1	1	7	7	7	36.7	26.831	0	13.936	26	4	1	5	3	1	3	3	2	4	27.3335	24.7357		22.4292	24.7316	23.7382	24.4197	24.1583	23.9809	24.4169	23.8721	19.9379	23.0972	23.662	23.4721	23.0133	23.812	24.1832	23.9184	-1.66879	23.1368	0.0943071	0.181184	-0.588747	23.6768	0.0743181	0.124107	1.08005
Q09385	Pre-mRNA-splicing factor syf-2	syf-2	sp|Q09385|SYF2_CAEEL Pre-mRNA-splicing factor syf-2 OS=Caenorhabditis elegans OX=6239 GN=syf-2 PE=3 SV=3	1	2	2	2	9.8	27.66	0	7.9318	5	0	0	1	1	1	2	0	0	0	25.8599	22.589	20.8402	22.5337	22.8022	22.727	24.0027				22.4096	21.5124	21.942	22.6231	23.0798	23.4002	19.1469	19.5895	18.2753	2.9508	20.4793	0.000618133	0.00419889	4.03048	21.0191	9.14081e-05	0.000676578	1.07968
Q17532	FASt (FAST) Kinase related	fask-1	tr|Q17532|Q17532_CAEEL FASt (FAST) Kinase related OS=Caenorhabditis elegans OX=6239 GN=fask-1 PE=1 SV=2	1	5	5	5	11.4	67.725	0	9.5873	8	1	0	3	0	0	0	1	0	3	25.1565	21.9107		21.9813	20.7152		22.0753	20.4384		22.0114	20.3191	20.2405	20.6481	20.9043	21.4095	22.1327	21.5899	21.1042	21.6952	-1.06057	20.9328	0.0677354	0.14173	0.0190728	21.4727	0.970452	0.977648	1.07964
P91495	Nuclear Pore complex Protein	npp-12	tr|P91495|P91495_CAEEL Nuclear Pore complex Protein OS=Caenorhabditis elegans OX=6239 GN=npp-12 PE=1 SV=1	1	35	35	35	23	199.64	0	165.57	137	21	0	22	10	10	14	22	19	19	30.2943	27.3767	22.2163	27.7629	26.642	26.3158	26.8617	27.1308	27.5989	26.9801	24.2784	19.2663	24.6399	23.4069	24.0431	23.9706	25.1218	25.3023	24.8593	-2.36626	23.9113	0.0770467	0.155731	-1.28758	24.4507	0.000959311	0.00391968	1.07868
P34478	Gex-3-interacting protein 13	gei-13	sp|P34478|GEI13_CAEEL Gex-3-interacting protein 13 OS=Caenorhabditis elegans OX=6239 GN=gei-13 PE=1 SV=2	1	20	20	20	38.5	76.739	0	128.28	56	7	7	5	10	9	18	0	0	0	29.9324	26.1708	26.3937	26.4963	27.4348	26.7312	27.9895	16.6023	22.0874		25.0068	25.1417	24.314	25.9389	26.3353	25.4172	17.2482	21.3592	18.2234	5.87723	21.8822	0.000262502	0.00232764	6.95355	22.4204	5.73601e-05	0.000489232	1.07632
Q18224	CCR4-NOT transcription complex subunit 9	ntl-9	tr|Q18224|Q18224_CAEEL CCR4-NOT transcription complex subunit 9 OS=Caenorhabditis elegans OX=6239 GN=ntl-9 PE=1 SV=3	1	2	2	2	6.4	37.095	0	4.3394	8	1	0	2	1	0	1	1	1	1	25.7443	22.8569		22.2003	23.1801	22.4266	22.6446	21.5459	23.1065	21.6587	22.9315	19.6919	22.1884	23.0328	22.5496	22.4577	22.3274	23.9072	22.309	-1.24394	22.2259	0.215094	0.330326	-0.167822	22.764	0.746421	0.804798	1.07612
G5EDL3	Aurora kinase	air-1	tr|G5EDL3|G5EDL3_CAEEL Aurora kinase OS=Caenorhabditis elegans OX=6239 GN=air-1 PE=1 SV=1	1	5	5	5	17.2	37.121	0	13.278	11	3	0	1	0	2	1	1	0	3	26.605	24.0818		23.6718	22.5249	23.7128	23.0999	21.8625	23.7534	23.6196	23.1691	19.0346	23.2007	22.341	23.3502	22.937	22.52	23.5303	23.3005	-1.31543	22.4592	0.243908	0.362857	-0.240848	22.9965	0.547294	0.626891	1.07459
Q19305	Spondin-1	spon-1	tr|Q19305|Q19305_CAEEL Spondin-1 OS=Caenorhabditis elegans OX=6239 GN=spon-1 PE=1 SV=2	1	15	15	15	18.6	92.418	0	46.027	49	5	0	8	3	3	6	5	9	10	28.9236	25.6683		26.3857	25.1316	24.8099	25.6786	25.5308	26.3317	26.0217	23.5964	19.0896	23.8147	22.9219	23.614	23.1848	24.4803	25.2787	24.7368	-2.66505	23.4994	0.0398487	0.0952164	-1.59168	24.0361	0.000474979	0.00226466	1.07337
O62197	Uncharacterized protein	CELE_F32A11.3	tr|O62197|O62197_CAEEL Uncharacterized protein OS=Caenorhabditis elegans OX=6239 GN=CELE_F32A11.3 PE=1 SV=1	1	5	5	5	29.2	38.773	0	37.835	8	2	0	1	2	1	2	0	0	0	26.531	23.9072		22.0253	23.4301	22.6745	24.0096	20.8598		21.15	20.6344	19.3919	22.0725	19.6322	23.0375	22.6452	19.0595	19.1019	21.8112	0.708747	20.3452	0.395063	0.516078	1.78078	20.8813	0.0938406	0.149715	1.07203
Q18166	Uncharacterized protein	C25F6.1	tr|Q18166|Q18166_CAEEL Uncharacterized protein OS=Caenorhabditis elegans OX=6239 GN=C25F6.1 PE=4 SV=1	1	2	2	2	15.8	20.982	0	8.0492	5	1	0	1	1	1	1	0	0	0	28.1016	22.9243		22.8316	25.0453	21.6675	25.4028				24.4331	20.165	24.3598	24.4595	23.5116	24.1954	18.5773	20.0366	20.0165	3.4425	21.2647	0.0149514	0.0459865	4.51204	21.7995	7.80272e-05	0.000609477	1.06954
G5EGD6	Phospholipase A(2)	ipla-3	tr|G5EGD6|G5EGD6_CAEEL Phospholipase A(2) OS=Caenorhabditis elegans OX=6239 GN=ipla-3 PE=1 SV=1	1	10	10	10	11.5	117.31	0	28.639	9	0	0	1	3	1	4	0	0	0	27.1627	22.1762		23.5426	23.2653	22.348	24.2238			19.009	20.9121	20.2865	21.6441	22.2783	21.374	22.3806	19.787	19.0725	19.81	1.39104	20.252	0.022278	0.0617679	2.45447	20.7837	0.00100757	0.00405159	1.06343
P34537	E3 ubiquitin-protein ligase bre-1	rfp-1	sp|P34537|BRE1_CAEEL E3 ubiquitin-protein ligase bre-1 OS=Caenorhabditis elegans OX=6239 GN=rfp-1 PE=1 SV=2	1	30	30	30	41.6	97.443	0	129.97	54	7	2	6	13	8	16	1	0	1	29.4808	26.1652	24.6506	26.1364	27.097	26.2287	27.0454	22.6241	22.881	22.9764	24.1799	23.182	23.5179	24.9936	24.5955	24.474	21.1981	21.4698	21.9272	2.09483	22.5791	0.00389465	0.0162805	3.15598	23.1097	3.40791e-05	0.000347552	1.06115
Q9N3F0	Ribosome production factor 2 homolog	Y54E10A.10	sp|Q9N3F0|RPF2_CAEEL Ribosome production factor 2 homolog OS=Caenorhabditis elegans OX=6239 GN=Y54E10A.10 PE=3 SV=1	1	13	13	13	46.8	33.46	0	35.441	29	3	0	8	3	1	6	1	2	5	28.1725	24.2975		26.3004	24.2611	22.0582	25.8142	23.3903	22.8903	24.7679	23.6347	19.4316	24.2687	23.4795	23.7063	23.3202	23.1606	23.4638	24.2153	-1.16822	23.0291	0.296835	0.417126	-0.111224	23.5576	0.75327	0.809456	1.05699
H2KZF9	MADF domain-containing protein	madf-6	tr|H2KZF9|H2KZF9_CAEEL MADF domain-containing protein OS=Caenorhabditis elegans OX=6239 GN=madf-6 PE=4 SV=1	1	3	3	3	11.6	31.766	0.00047699	4.0735	4	0	0	0	1	1	2	0	0	0	25.4912	21.2289	21.5775		23.4378	23.3782	22.8595				21.123	21.8886	19.9297	23.2571	23.7294	19.1257	20.0684	19.903	18.7289	1.41364	20.2736	0.0400512	0.0954006	2.47061	20.8021	0.0359827	0.0697483	1.05697
P91483	RING-type domain-containing protein	CELE_T20F5.7	tr|P91483|P91483_CAEEL RING-type domain-containing protein OS=Caenorhabditis elegans OX=6239 GN=CELE_T20F5.7 PE=1 SV=1	1	2	2	2	11.9	32.918	0	8.0592	3	0	0	0	2	0	1	0	0	0	22.5645			19.0495	20.3636		21.0372				19.8487	19.2294	19.0194	20.1702	20.186	20.9016	20.3805	20.2194	19.9728	-0.825047	19.7784	0.0691489	0.143739	0.228383	20.3051	0.615859	0.690459	1.05343
Q9N4N4	SWI/SNF nucleosome remodeling complex component	swsn-6	tr|Q9N4N4|Q9N4N4_CAEEL SWI/SNF nucleosome remodeling complex component OS=Caenorhabditis elegans OX=6239 GN=swsn-6 PE=1 SV=2	1	10	10	10	31	48.418	0	45.57	28	2	1	4	8	4	6	0	1	2	28.2886	24.474	22.89	24.8507	25.8074	25.2335	25.3277	21.2996	22.4683	23.1131	22.9695	22.1371	22.8928	23.6022	23.8887	23.6567	20.4435	22.2358	22.5494	0.923556	22.2047	0.211867	0.326556	1.97295	22.7294	0.00693162	0.0186477	1.0494
Q20675	Uncharacterized protein	CELE_F52E4.5	tr|Q20675|Q20675_CAEEL Uncharacterized protein OS=Caenorhabditis elegans OX=6239 GN=CELE_F52E4.5 PE=1 SV=2	1	4	4	4	19.5	36.829	0	16.141	15	1	0	3	2	0	3	2	1	3	26.1737	22.2428		23.4814	23.4727		23.9066	23.1409		22.8595	22.2091	18.5485	22.3537	22.8335	20.889	22.5334	23.4215	19.7817	22.655	-0.915644	21.4949	0.406549	0.526742	0.132567	22.019	0.870643	0.900654	1.04821
Q9XXQ6	TransThyretin-Related family domain	ttr-25	tr|Q9XXQ6|Q9XXQ6_CAEEL TransThyretin-Related family domain OS=Caenorhabditis elegans OX=6239 GN=ttr-25 PE=1 SV=1	1	6	5	5	47.5	15.243	0	44.572	27	4	0	3	4	4	4	2	2	4	28.267	24.6056	21.3196	24.0019	25.2037	24.771	25.725	24.3955	24.4215	25.6522	23.7456	22.1438	23.6412	23.9203	24.2956	24.4375	24.0804	24.2279	25.27	-1.34924	23.8515	0.0271293	0.0714185	-0.308315	24.372	0.339484	0.429178	1.04092
Q9XVS4	Nucleolar protein dao-5	dao-5	sp|Q9XVS4|NOLC1_CAEEL Nucleolar protein dao-5 OS=Caenorhabditis elegans OX=6239 GN=dao-5 PE=1 SV=1	1	9	9	9	10	101.1	0	14.478	19	3	2	2	4	1	5	1	0	1	28.0284	23.5968	23.5464	24.5482	24.1617	22.6967	25.6556	23.074	20.3093	22.0528	21.9799	23.2936	22.3624	23.5063	23.2345	24.0163	22.1154	21.2591	22.6312	0.543379	22.2736	0.409881	0.529975	1.58379	22.7938	0.00605935	0.0168001	1.04041
Q18587	ANK_REP_REGION domain-containing protein	mtpn-1	tr|Q18587|Q18587_CAEEL ANK_REP_REGION domain-containing protein OS=Caenorhabditis elegans OX=6239 GN=mtpn-1 PE=1 SV=1	1	3	3	3	45.6	12.548	0	13.477	4	0	0	1	0	0	1	0	0	2	25.0955			22.4774			21.6216	21.3972		22.6241	20.1422	18.74	21.6701	20.7972	21.3943	21.4795	22.1636	20.0806	22.7647	-1.4855	20.9269	0.102733	0.192225	-0.445944	21.4466	0.539577	0.620481	1.03955
O02482	Transcription factor unc-37	unc-37	sp|O02482|UNC37_CAEEL Transcription factor unc-37 OS=Caenorhabditis elegans OX=6239 GN=unc-37 PE=1 SV=1	1	8	8	8	16.7	65.616	0	35.347	12	1	0	1	2	1	7	0	0	0	27.0971	22.0609		24.2821	23.1429		25.754			20.3662	20.3115	20.0352	21.5687	21.3695	19.8828	23.7781	19.3649	19.9831	20.2528	0.771561	20.2527	0.178815	0.288103	1.80987	20.7718	0.0626404	0.108016	1.03831
O17777	Uncharacterized protein	CELE_F10D11.2	tr|O17777|O17777_CAEEL Uncharacterized protein OS=Caenorhabditis elegans OX=6239 GN=CELE_F10D11.2 PE=1 SV=2	1	5	5	5	14.6	51.814	0	38.849	9	1	0	1	4	0	3	0	0	0	27.1087	23.1024		22.7209	25.2788		25.2632				21.6482	20.3662	22.0663	23.9624	19.8937	23.3242	19.623	19.9782	18.7123	1.92241	20.399	0.0150932	0.0463629	2.9556	20.9156	0.0180874	0.0398173	1.03319
Q19974	NUC153 domain-containing protein	nol-10	tr|Q19974|Q19974_CAEEL NUC153 domain-containing protein OS=Caenorhabditis elegans OX=6239 GN=nol-10 PE=1 SV=1	1	8	8	8	15.1	85.417	0	34.497	18	3	1	2	5	3	4	0	0	0	27.7759	24.2351	24.2099	24.4887	25.2651	25.3305	25.0652		20.7583	20.0481	23.7167	23.3772	22.9314	24.5667	24.3015	24.2518	18.1515	21.3157	21.4386	3.03983	21.8218	0.00955684	0.0331095	4.07142	22.3376	0.00121003	0.00471133	1.03159
Q9XUU8	Uncharacterized protein	CELE_K05C4.5	tr|Q9XUU8|Q9XUU8_CAEEL Uncharacterized protein OS=Caenorhabditis elegans OX=6239 GN=CELE_K05C4.5 PE=1 SV=3	1	7	7	7	12	76.162	0	15.531	19	1	0	4	1	0	4	2	2	5	26.9981			24.5094	23.5882	20.8928	24.3121	24.0892	23.3769	24.949	19.6378	20.7805	23.3957	22.6005	21.5388	22.7609	23.6616	24.1688	24.3873	-2.80126	22.6719	0.00930612	0.0323292	-1.77253	23.1863	0.00292645	0.00926912	1.02873
Q9N4J2	Vitellogenin-3	vit-3	sp|Q9N4J2|VIT3_CAEEL Vitellogenin-3 OS=Caenorhabditis elegans OX=6239 GN=vit-3 PE=1 SV=1	1	117	117	9	61.1	186.53	0	323.31	934	105	29	101	104	94	120	136	128	117	36.141	32.4255	29.358	32.0675	32.6481	32.6734	32.9751	33.1672	33.836	32.9188	28.4401	26.4441	28.0969	28.4043	28.8794	28.7823	29.7837	30.3883	29.5722	-2.25436	28.7876	0.00194416	0.00968007	-1.22609	29.3017	0.000587732	0.00269366	1.02827
Q23660	Uncharacterized protein	CELE_ZK899.2	tr|Q23660|Q23660_CAEEL Uncharacterized protein OS=Caenorhabditis elegans OX=6239 GN=CELE_ZK899.2 PE=1 SV=2	1	5	5	5	9.7	52.981	0	14.692	32	4	0	4	4	3	4	4	3	6	28.6725	25.0947		25.5402	25.3407	25.281	25.1912	25.444	24.8204	26.25	24.326	20.8625	24.7184	24.5243	24.262	24.1929	25.6338	25.0053	26.0122	-2.24812	24.4264	0.0229818	0.063322	-1.22406	24.9384	0.0018756	0.006588	1.02406
A2V8C3	TransThyretin-Related family domain	ttr-42	tr|A2V8C3|A2V8C3_CAEEL TransThyretin-Related family domain OS=Caenorhabditis elegans OX=6239 GN=ttr-42 PE=1 SV=1	1	2	2	2	18.7	15.892	0	26.667	13	0	0	1	3	0	3	2	2	2	26.2946	19.9129		22.4027	22.7877		22.1614	23.8495	24.1175	24.2697	20.7687	19.2652	22.2255	22.7023	20.2089	22.4123	24.7582	22.0645	24.8907	-3.15131	22.3288	0.00604138	0.0229584	-2.12995	22.8395	0.0179359	0.0396215	1.02136
O01757	RNA cytidine acetyltransferase	nath-10	sp|O01757|NAT10_CAEEL RNA cytidine acetyltransferase OS=Caenorhabditis elegans OX=6239 GN=nath-10 PE=3 SV=1	1	16	16	16	17.1	117	0	68.648	70	9	1	13	13	4	14	3	6	7	29.3968	26.1371	22.9537	25.8208	27.2184	25.9115	26.8418	24.8395	25.1577	25.0476	23.7372	22.2216	23.6971	24.2299	24.5574	23.9246	23.7174	24.1178	23.852	-0.677076	23.5572	0.200871	0.313546	0.341564	24.0665	0.20756	0.28659	1.01864
G5EBG0	HORMA domain-containing protein	him-3	tr|G5EBG0|G5EBG0_CAEEL HORMA domain-containing protein OS=Caenorhabditis elegans OX=6239 GN=him-3 PE=1 SV=1	1	9	9	9	36.4	33.12	0	27.915	19	1	0	3	8	0	6	0	0	1	27.7149	23.2525		24.3788	25.5162	22.9996	25.6053	18.9794		21.8384	22.1742	21.4764	22.6692	24.0863	21.6469	23.6415	20.0042	20.6464	22.0316	1.21253	21.5003	0.1026	0.192073	2.23084	22.0095	0.0172155	0.0383643	1.01831
Q9U2Z0	Homeobox domain-containing protein	ttx-1	tr|Q9U2Z0|Q9U2Z0_CAEEL Homeobox domain-containing protein OS=Caenorhabditis elegans OX=6239 GN=ttx-1 PE=1 SV=2	1	3	3	3	11	41.814	0	11.054	5	0	0	1	1	0	3	0	0	0	25.0053	19.098		21.3781	21.0143		23.603				19.8201	20.8192	20.5302	21.5397	20.6627	22.0216	19.018	19.5315	19.0043	1.2052	19.7872	0.0194889	0.0559093	2.22337	20.2963	0.00250478	0.00821394	1.01817
Q8WSL9	Dolichyl-phosphate beta-glucosyltransferase	algn-5	tr|Q8WSL9|Q8WSL9_CAEEL Dolichyl-phosphate beta-glucosyltransferase OS=Caenorhabditis elegans OX=6239 GN=algn-5 PE=1 SV=1	1	6	6	6	21.2	38.756	0	14.221	25	3	0	5	3	2	4	3	1	4	28.6317	25.1687		25.9167	24.6302	23.4311	25.5298	25.6349	24.4923	26.4752	24.0672	19.382	24.6352	23.4939	23.4963	24.1467	25.158	24.9842	26.0532	-2.70365	24.0466	0.0371278	0.0906509	-1.68616	24.5554	0.000409162	0.00202137	1.01749
P10986	Actin-4	act-4	sp|P10986|ACT4_CAEEL Actin-4 OS=Caenorhabditis elegans OX=6239 GN=act-4 PE=3 SV=2	1	27	2	0	70.7	41.777	0	70.857	35	1	0	6	5	0	7	8	0	8	31.1574	22.9265		27.6199	26.2764		27.9129	28.1557		29.0982	22.7777	19.2258	26.1696	24.506	20.3688	26.3451	27.093	19.7829	28.1565	-2.28638	23.8676	0.253318	0.372631	-1.27079	24.3754	0.468858	0.5551	1.0156
G5ECC7	Ubiquitin carboxyl-terminal hydrolase usp-48	usp-48	sp|G5ECC7|UBP48_CAEEL Ubiquitin carboxyl-terminal hydrolase usp-48 OS=Caenorhabditis elegans OX=6239 GN=usp-48 PE=1 SV=2	1	56	56	56	51	144.46	0	323.31	275	38	26	43	64	46	54	1	2	1	33.4171	28.5963	29.0151	29.0795	30.9101	31.1112	30.6446	23.9531	25.112	23.7404	25.972	26.7556	26.1371	27.168	27.9699	26.7699	20.9172	20.9304	18.4134	6.20122	23.1876	1.60385e-05	0.000342754	7.2156	23.6948	2.7968e-06	6.6912e-05	1.01438
Q9XXI9	DNA replication licensing factor MCM2	mcm-2	tr|Q9XXI9|Q9XXI9_CAEEL DNA replication licensing factor MCM2 OS=Caenorhabditis elegans OX=6239 GN=mcm-2 PE=1 SV=1	1	3	3	3	3.4	99.322	0	7.5494	9	1	0	1	1	1	1	0	3	1	25.5399		19.4075	21.7721	22.0403	22.9178	21.864		23.0745		20.9275	20.4636	21.9915	21.835	22.6618	21.925	19.9104	23.1001	18.8566	0.505163	20.875	0.639774	0.733705	1.51817	21.3815	0.126582	0.191688	1.01301
Q20129	Uncharacterized protein	mus-101	tr|Q20129|Q20129_CAEEL Uncharacterized protein OS=Caenorhabditis elegans OX=6239 GN=mus-101 PE=1 SV=3	1	3	3	3	2.3	134.42	0	4.3279	3	0	0	0	1	1	0	0	0	1	25.0766			20.3165	22.9441	23.6714	21.1081			22.7319	19.8322	20.6913	22.1642	20.2784	22.965	22.4808	19.2336	19.6349	22.1095	0.569935	20.611	0.479327	0.59548	1.58207	21.117	0.095479	0.151904	1.01213
Q95XU6	Zinc finger CCCH domain-containing protein 14	sut-2	sp|Q95XU6|ZC3HE_CAEEL Zinc finger CCCH domain-containing protein 14 OS=Caenorhabditis elegans OX=6239 GN=sut-2 PE=3 SV=2	1	2	2	2	2.7	82.853	0	7.2618	4	1	0	0	1	0	1	1	0	0	25.1812	21.6643		22.0508	22.4849		22.9543	21.8491		21.141	22.0091	19.4821	20.4336	22.6077	20.628	21.7241	22.9007	19.5261	21.5114	-0.671157	20.9772	0.442901	0.561951	0.340495	21.483	0.658004	0.728265	1.01165
O45666	Nuclear hormone receptor family member nhr-49	nhr-49	sp|O45666|NHR49_CAEEL Nuclear hormone receptor family member nhr-49 OS=Caenorhabditis elegans OX=6239 GN=nhr-49 PE=1 SV=2	1	12	12	12	29.7	55.387	0	33.173	27	4	2	4	7	2	8	0	0	0	28.3305	24.6248	23.7262	24.1677	25.6947	24.8729	25.4469				23.8156	23.5783	22.8185	24.8639	24.317	24.0483	19.645	20.8344	19.1518	3.52706	21.6406	0.000502404	0.0036612	4.5327	22.1434	4.2791e-05	0.000404918	1.00564
Q9BL28	Probable tRNA N6-adenosine threonylcarbamoyltransferase	CELE_Y71H2AM.1	tr|Q9BL28|Q9BL28_CAEEL Probable tRNA N6-adenosine threonylcarbamoyltransferase OS=Caenorhabditis elegans OX=6239 GN=CELE_Y71H2AM.1 PE=1 SV=4	1	2	2	2	8	36.813	0.0051613	2.516	5	2	0	1	0	0	1	0	1	0	24.4989	22.4105		21.5056		22.1347	21.8134		21.8415	21.0188	19.5043	19.3511	21.6333	19.5931	22.1111	21.7826	19.367	22.7116	21.599	-1.06294	20.6944	0.269745	0.389859	-0.0635742	21.1941	0.937336	0.952611	0.999362
Q9N3T2	Flap endonuclease 1	crn-1	sp|Q9N3T2|FEN1_CAEEL Flap endonuclease 1 OS=Caenorhabditis elegans OX=6239 GN=crn-1 PE=1 SV=1	1	3	3	3	12.3	42.549	0	11.004	15	0	1	3	2	1	3	2	0	3	25.7141		20.5688	22.6189	22.5122	22.2564	23.3048	20.552	20.6068	22.4879	20.7633	21.4035	21.509	21.8269	22.7543	22.0843	21.0718	21.3518	21.942	-0.229933	21.3402	0.684744	0.770641	0.766651	21.8385	0.154873	0.225636	0.996584
P42000	U3 small nucleolar RNA-associated protein 18 homolog	B0280.9	sp|P42000|UTP18_CAEEL U3 small nucleolar RNA-associated protein 18 homolog OS=Caenorhabditis elegans OX=6239 GN=B0280.9 PE=3 SV=1	1	16	16	16	32.9	47.771	0	63.096	68	5	5	9	13	8	11	6	4	7	30.4489	26.4388	25.9516	26.3824	27.8673	26.7688	27.5626	25.5295	25.4972	25.3431	24.6638	25.4697	24.8614	26.1261	25.9509	25.9049	24.7728	25.252	25.404	-0.144622	25.0706	0.638652	0.733082	0.851048	25.5685	0.0037827	0.0113392	0.99567
O44511	MARVEL domain-containing protein	sph-1	tr|O44511|O44511_CAEEL MARVEL domain-containing protein OS=Caenorhabditis elegans OX=6239 GN=sph-1 PE=1 SV=2	1	2	2	2	7.5	25.464	0	5.4006	9	1	0	2	1	0	2	1	1	1	27.1188	22.7541		24.3788	23.0204	21.9364	24.1075	22.5156	22.2697	24.9214	23.6558	20.1129	23.1393	23.7002	23.2716	22.9227	24.1242	23.8974	24.5258	-1.8798	23.2426	0.0443707	0.103423	-0.884324	23.7403	0.0242421	0.0508604	0.995475
P48162	60S ribosomal protein L23a 1	rpl-25.1	sp|P48162|R23A1_CAEEL 60S ribosomal protein L23a 1 OS=Caenorhabditis elegans OX=6239 GN=rpl-25.1 PE=3 SV=1	1	6	6	4	43.5	16.696	0	27.12	48	5	3	6	7	5	7	7	3	5	31.9893	28.2305	26.8856	28.5568	29.8793	27.4456	29.6272	27.3596	25.9854	27.4361	26.6351	26.2202	26.8664	28.0362	26.3754	28.29	26.5902	26.2447	26.6799	0.0689755	26.5394	0.773005	0.837752	1.06224	27.036	0.0253298	0.0527195	0.993266
Q18211	Regulator of chromosome condensation	ran-3	sp|Q18211|RCC1_CAEEL Regulator of chromosome condensation OS=Caenorhabditis elegans OX=6239 GN=ran-3 PE=4 SV=1	1	19	19	19	49.6	61.484	0	137.64	104	11	5	13	16	13	19	11	9	7	31.1652	26.8824	25.619	27.8342	28.7823	27.8435	28.6586	26.5293	26.6364	26.5187	25.0816	24.6961	25.2973	26.1232	25.9995	25.932	25.3883	25.7128	25.1759	-0.400642	25.2253	0.194669	0.306253	0.592556	25.7219	0.0114312	0.0278388	0.993198
P91175	SYF pre-mRNA splicing factor homolog	syf-1	tr|P91175|P91175_CAEEL SYF pre-mRNA splicing factor homolog OS=Caenorhabditis elegans OX=6239 GN=syf-1 PE=1 SV=1	1	26	26	26	35.7	99.546	0	211.62	71	9	4	6	16	9	19	3	3	2	31.2541	27.1805	26.773	27.0003	28.8217	27.4894	28.5281	24.6533	25.1963	24.7567	25.581	25.8962	25.3203	26.9269	26.3278	26.5142	24.1127	24.8652	24.0409	1.25957	24.9694	0.00286192	0.0127033	2.25003	25.4646	4.91181e-05	0.000447643	0.990453
H2KZD1	AcidPPc domain-containing protein	plpp-1.1	tr|H2KZD1|H2KZD1_CAEEL AcidPPc domain-containing protein OS=Caenorhabditis elegans OX=6239 GN=plpp-1.1 PE=1 SV=1	1	2	2	2	9.1	44.17	0.0093691	2.1235	4	0	0	1	1	0	1	0	0	1	25.2957			21.3159	21.6311		21.8402	22.0612		22.0034	19.7586	19.3519	21.5484	21.6473	20.063	21.9142	23.0399	19.3528	22.9847	-1.57285	21.006	0.13841	0.239528	-0.584308	21.5003	0.512227	0.596058	0.98854
Q22469	Matrin-type domain-containing protein	prp-9	tr|Q22469|Q22469_CAEEL Matrin-type domain-containing protein OS=Caenorhabditis elegans OX=6239 GN=prp-9 PE=1 SV=2	1	14	14	14	32.4	57.477	0	67.571	34	5	2	5	7	1	11	2	0	1	28.3466	24.4506	21.3786	24.5162	25.1368	22.8423	25.6244	22.675		22.4597	23.1305	20.6389	22.8509	23.7657	21.8263	23.9791	21.9277	19.9694	21.4982	1.07501	21.6693	0.188488	0.298753	2.05858	22.1611	0.0114475	0.0278607	0.983565
O01914	TATA box-binding protein-associated factor RNA polymerase I subunit B	F23H11.2	sp|O01914|TAF1B_CAEEL TATA box-binding protein-associated factor RNA polymerase I subunit B OS=Caenorhabditis elegans OX=6239 GN=F23H11.2 PE=3 SV=3	1	3	3	3	4.6	99.739	0	8.9989	4	0	0	1	2	0	1	0	0	0	25.4945	21.5558		22.4008	23.5464		22.9455				21.559	19.5162	21.3749	22.6418	20.9745	21.7705	19.1219	19.5431	19.6484	1.37892	20.1272	0.049047	0.111655	2.35784	20.6167	0.00282093	0.00903268	0.978921
O02086	HAlF transporter (PGP related)	haf-2	tr|O02086|O02086_CAEEL HAlF transporter (PGP related) OS=Caenorhabditis elegans OX=6239 GN=haf-2 PE=1 SV=2	1	4	4	4	6.7	86.578	0	12.632	11	2	0	3	1	0	0	1	2	2	25.8943			23.462	22.442	22.1117	23.1168	22.1196	23.0002	23.9256	20.4814	20.623	22.6481	22.1348	22.2731	22.2755	18.9288	23.6409	23.5644	-0.793874	21.6478	0.508351	0.624199	0.183072	22.1362	0.866859	0.897532	0.976947
Q19655	Rieske domain-containing protein	CELE_F20D6.11	tr|Q19655|Q19655_CAEEL Rieske domain-containing protein OS=Caenorhabditis elegans OX=6239 GN=CELE_F20D6.11 PE=1 SV=2	1	12	12	12	32.2	60.263	0	30.348	41	4	0	6	6	2	9	5	2	7	27.7675	24.9036	21.2275	24.5342	25.3066	23.7914	25.3529	24.0303	23.8647	24.1374	22.9215	21.5182	23.5018	23.3941	23.1955	24.2753	23.5915	23.9317	24.1412	-1.24096	23.2677	0.0500046	0.113292	-0.26647	23.7549	0.428897	0.517452	0.974489
O02215	Cystathionine gamma-lyase	cbl-1	tr|O02215|O02215_CAEEL Cystathionine gamma-lyase OS=Caenorhabditis elegans OX=6239 GN=cbl-1 PE=1 SV=3	1	9	9	9	31.7	49.792	0	57.427	52	6	5	8	10	7	8	4	1	3	30.1441	26.4417	25.6934	26.3422	28.0683	26.5665	27.6684	24.4003	21.8272	23.7992	24.329	24.4201	24.3265	26.0043	24.7173	25.2651	23.4418	20.9312	23.0402	1.88747	23.4148	0.0157348	0.0477704	2.85781	23.9	0.000801637	0.00339959	0.970344
Q18841	Replication factor C subunit 1	rfc-1	tr|Q18841|Q18841_CAEEL Replication factor C subunit 1 OS=Caenorhabditis elegans OX=6239 GN=rfc-1 PE=1 SV=2	1	2	2	2	2.5	93.127	0.001583	3.2728	3	0	0	0	1	0	2	0	0	0	22.9572			19.5736	20.8835		21.7189				20.0441	20.044	19.5521	20.39	21.2618	20.8964	20.1932	19.8454	19.7568	-0.0517307	19.906	0.898689	0.931249	0.917584	20.3906	0.0764558	0.126561	0.969315
O17002	J domain-containing protein	dnj-22	tr|O17002|O17002_CAEEL J domain-containing protein OS=Caenorhabditis elegans OX=6239 GN=dnj-22 PE=1 SV=1	1	4	4	4	15.9	34.408	0.0013705	3.4045	6	0	0	0	3	0	3	0	0	0	24.4925	20.5298			23.062		22.6855	19.1447		19.3596	19.7041	20.6412	20.2195	21.6075	20.3679	21.4698	19.7529	19.7395	19.8087	0.421218	19.9776	0.345624	0.468217	1.38136	20.4577	0.0207116	0.0445376	0.960142
G5EE89	CaDmium Responsive	cdr-1	tr|G5EE89|G5EE89_CAEEL CaDmium Responsive OS=Caenorhabditis elegans OX=6239 GN=cdr-1 PE=1 SV=1	1	2	2	2	9.4	32.126	0.0093419	2.0779	8	1	1	2	1	0	1	1	0	1	26.7631		23.0221	24.297	23.4733	23.2637	23.741	23.2696	23.5052	23.396	19.8118	23.6763	24.0759	23.3151	23.5629	23.5432	24.0403	24.1437	24.0355	-1.55184	23.2972	0.137185	0.238179	-0.599437	23.7734	0.041224	0.0775134	0.952406
H2KZH8	MADF domain-containing protein	madf-9	tr|H2KZH8|H2KZH8_CAEEL MADF domain-containing protein OS=Caenorhabditis elegans OX=6239 GN=madf-9 PE=1 SV=2	1	6	6	6	25.2	36.484	0	25.145	5	0	0	1	1	0	2	1	0	0	26.6101	22.9332		22.0498	24.0184		23.5193	23.3469			22.2192	19.4112	21.574	22.0423	20.9418	23.0766	23.3189	20.2199	19.1841	0.160492	20.9879	0.878895	0.917906	1.11262	21.4639	0.3017	0.389171	0.952129
O45766	Spliceosome-associated protein CWC15 homolog	cwc-15	sp|O45766|CWC15_CAEEL Spliceosome-associated protein CWC15 homolog OS=Caenorhabditis elegans OX=6239 GN=cwc-15 PE=3 SV=1	1	8	8	8	36.5	26.104	0	44.519	18	2	1	3	5	2	5	0	0	0	28.2917	23.1574	23.3573	23.791	25.9306	23.953	25.6648	23.4307			22.7767	23.8455	22.4795	24.4234	23.7482	23.7863	23.0015	20.4767	19.122	2.16713	21.9503	0.0467788	0.107738	3.11921	22.4263	0.00470663	0.0135946	0.952082
Q20875	Pre-mRNA-splicing factor ATP-dependent RNA helicase ddx-15	ddx-15	sp|Q20875|DHX15_CAEEL Pre-mRNA-splicing factor ATP-dependent RNA helicase ddx-15 OS=Caenorhabditis elegans OX=6239 GN=ddx-15 PE=3 SV=1	1	18	18	18	29.8	84.388	0	78.03	54	6	1	9	11	6	13	3	1	4	29.3934	25.844	24.2527	26.157	26.9214	25.9751	27.0708	23.8804	23.2346	24.5442	24.0541	23.2222	24.2445	24.8127	24.6656	24.8954	23.1385	23.2823	23.7717	0.442768	23.6189	0.30286	0.423248	1.39373	24.0944	0.000598666	0.0027306	0.950965
Q9BL02	Homeobox protein cut-like ceh-44	ceh-44	sp|Q9BL02|CUT_CAEEL Homeobox protein cut-like ceh-44 OS=Caenorhabditis elegans OX=6239 GN=ceh-44 PE=3 SV=1	1	12	12	12	11.2	143.52	0	44.835	22	1	0	4	7	1	9	0	0	0	27.7384	24.1491	22.8577	23.8859	25.3341	24.0249	25.5585	22.4254	23.3061	19.6498	22.9597	22.4126	23.4271	24.1434	23.4715	24.0344	21.1282	22.0074	20.2978	1.78862	22.0388	0.0250257	0.0673042	2.73857	22.5138	0.000990748	0.00400086	0.949952
A0A1I6CMA5	Uncharacterized protein	CELE_W02H5.19	tr|A0A1I6CMA5|A0A1I6CMA5_CAEEL Uncharacterized protein OS=Caenorhabditis elegans OX=6239 GN=CELE_W02H5.19 PE=1 SV=1	1	3	3	3	27.8	19.422	0	24.374	4	2	0	0	1	0	1	0	0	0	25.879	23.2987	20.2646		21.7427	20.9591	24.1065				22.3767	22.3917	21.0273	22.9957	22.6598	22.981	19.8231	20.4506	18.9315	2.19682	20.8335	0.00604011	0.0229584	3.14378	21.307	0.000475079	0.00226466	0.946957
Q9N5R9	FACT complex subunit spt-16	spt-16	sp|Q9N5R9|SPT16_CAEEL FACT complex subunit spt-16 OS=Caenorhabditis elegans OX=6239 GN=spt-16 PE=1 SV=1	1	21	21	21	22.9	116.86	0	59.772	83	7	1	12	15	6	14	10	6	12	29.7727	25.9365	23.9756	26.772	27.1639	26.2072	27.3891	25.4118	26.1599	25.7543	23.7965	23.0543	24.0718	24.6465	24.4469	24.6627	23.7757	24.3265	23.9086	-0.362719	23.8222	0.388135	0.509302	0.581798	24.2945	0.0420717	0.0787991	0.944518
Q94271	Peptidase A1 domain-containing protein	asp-14	tr|Q94271|Q94271_CAEEL Peptidase A1 domain-containing protein OS=Caenorhabditis elegans OX=6239 GN=asp-14 PE=1 SV=2	1	3	3	3	8.5	39.717	0	5.6611	7	1	0	1	1	1	1	1	0	1	25.2668	23.2506		20.7034	23.6288	21.3587	21.6307	22.4301	21.2116	20.6935	20.0545	20.114	20.5841	20.4948	21.7212	21.3529	18.7494	21.9076	21.5664	-0.4903	20.496	0.541927	0.652831	0.448492	20.9654	0.558591	0.63643	0.938792
Q9BIC2	RNA Binding Motif protein homolog	rbm-5	tr|Q9BIC2|Q9BIC2_CAEEL RNA Binding Motif protein homolog OS=Caenorhabditis elegans OX=6239 GN=rbm-5 PE=1 SV=1	1	9	9	9	15.4	104.47	0	46.366	9	0	0	0	3	0	5	1	0	0	26.3076			21.617	23.6021		24.8118	21.2952			19.6989	21.9882	21.3375	21.9762	20.4646	23.3947	21.9042	19.3978	19.2162	0.835481	20.5905	0.382441	0.503741	1.77244	21.0589	0.082633	0.134792	0.936956
Q21643	MO25 (MOuse embryo scaffolding Protein) homolog	mop-25.1	tr|Q21643|Q21643_CAEEL MO25 (MOuse embryo scaffolding Protein) homolog OS=Caenorhabditis elegans OX=6239 GN=mop-25.1 PE=1 SV=2	1	6	4	4	10.7	72.282	0	15.391	5	0	0	1	2	0	2	0	0	0	26.4265			23.7239	22.5725		23.6029				20.4746	19.8687	23.0138	22.1814	20.9716	23.0041	20.336	20.1574	20.227	0.878895	20.6796	0.285093	0.404813	1.81223	21.1463	0.014256	0.0330871	0.933335
Q19541	Protein pid-1	pid-1	sp|Q19541|PID1_CAEEL Protein pid-1 OS=Caenorhabditis elegans OX=6239 GN=pid-1 PE=1 SV=1	1	6	6	6	39.1	19.007	0	21.748	9	1	0	1	2	0	5	0	0	0	27.1803	21.8318		23.9869	23.5973		25.1581			21.2003	21.6426	19.9846	22.5114	22.601	20.4034	23.9296	20.2097	20.5554	21.268	0.701815	21.0286	0.339529	0.462265	1.63363	21.4945	0.0707461	0.119586	0.93181
Q23487	FUBp (FUBP) Like	fubl-2	tr|Q23487|Q23487_CAEEL FUBp (FUBP) Like OS=Caenorhabditis elegans OX=6239 GN=fubl-2 PE=1 SV=2	1	22	22	21	56.7	59.314	0	208.99	87	10	5	9	19	13	18	6	2	5	31.143	28.0649	26.1401	26.9154	28.5245	27.3933	28.2772	24.563	24.408	25.674	25.2465	25.305	25.1199	26.371	26.0475	26.0408	24.4466	23.9176	24.9349	0.790738	24.8284	0.0370665	0.0905595	1.72004	25.2931	0.000193025	0.00115815	0.929306
O45244	Probable pre-mRNA-splicing factor ATP-dependent RNA helicase mog-4	mog-4	sp|O45244|DHX16_CAEEL Probable pre-mRNA-splicing factor ATP-dependent RNA helicase mog-4 OS=Caenorhabditis elegans OX=6239 GN=mog-4 PE=1 SV=2	1	55	55	53	56.1	114.29	0	323.31	298	46	31	52	61	43	53	3	2	7	34.4693	30.3047	30.2412	30.4444	31.9415	31.3857	31.2706	25.4628	24.5972	25.558	27.1842	28.0315	27.3002	28.6403	28.6816	27.9746	23.3516	22.6603	23.7229	4.26035	25.3751	3.0966e-06	0.000125313	5.18721	25.8386	3.68879e-07	2.4104e-05	0.926861
Q22417	Pre-mRNA-splicing factor SPF27	bcas-2	tr|Q22417|Q22417_CAEEL Pre-mRNA-splicing factor SPF27 OS=Caenorhabditis elegans OX=6239 GN=bcas-2 PE=1 SV=2	1	8	8	8	40.8	27.635	0	22.013	36	5	2	5	9	6	6	1	0	2	29.5304	25.7456	25.0546	25.6626	27.3763	26.0083	26.8608	22.6038		22.5453	24.3425	24.8559	24.7213	25.9473	25.0734	25.6722	23.0556	20.0237	22.9403	2.63337	23.3232	0.0083417	0.029573	3.55777	23.7854	0.00068327	0.00301527	0.924397
Q9TZH6	Putative pterin-4-alpha-carbinolamine dehydratase	pcbd-1	sp|Q9TZH6|PHS_CAEEL Putative pterin-4-alpha-carbinolamine dehydratase OS=Caenorhabditis elegans OX=6239 GN=pcbd-1 PE=3 SV=3	1	6	6	6	43.7	16.254	0	38.388	28	4	1	3	4	1	6	4	1	4	28.6957	24.309	22.6154	25.5758	25.5133	24.0928	26.1307	25.1034	23.6957	25.3967	23.2382	22.9337	24.1789	24.1832	24.0742	24.8643	24.5221	23.4929	24.9565	-0.873546	23.887	0.0856673	0.168783	0.0501067	24.3489	0.886108	0.912989	0.923653
Q9N477	U3 small nucleolar RNA-associated protein 15 homolog	CELE_Y23H5B.5	tr|Q9N477|Q9N477_CAEEL U3 small nucleolar RNA-associated protein 15 homolog OS=Caenorhabditis elegans OX=6239 GN=CELE_Y23H5B.5 PE=1 SV=2	1	6	6	6	14.6	62.554	0	17.236	17	3	0	3	4	1	2	0	2	2	26.7683	24.2898		23.6953	24.3634	22.0353	23.7044	22.389	21.9938	22.9956	22.5961	19.5054	22.6415	22.5799	22.3316	22.6004	22.224	22.7168	22.2862	-0.828011	21.995	0.362941	0.486307	0.0949509	22.4565	0.816304	0.860887	0.922962
O18282	Protein FRG1 homolog	frg-1	sp|O18282|FRG1_CAEEL Protein FRG1 homolog OS=Caenorhabditis elegans OX=6239 GN=frg-1 PE=3 SV=2	1	7	7	7	34.3	30.268	0	17.578	11	0	0	0	4	1	5	1	0	0	26.894	22.6279		23.0499	24.7662		24.8179	22.3857		21.6549	21.5901	20.2701	21.9336	23.0552	20.2068	23.2973	22.6511	19.066	21.2891	0.262498	21.1334	0.761155	0.830264	1.18429	21.5942	0.212886	0.292776	0.92179
Q23096	Twenty One u-rna (21U-RNA) biogenesis Fouled Up	tofu-5	tr|Q23096|Q23096_CAEEL Twenty One u-rna (21U-RNA) biogenesis Fouled Up OS=Caenorhabditis elegans OX=6239 GN=tofu-5 PE=1 SV=1	1	2	2	2	6.4	35.099	0	4.8197	6	0	1	1	2	1	1	0	0	0	25.9475		23.0359	21.8425	22.8829	22.6537	22.6107	16.2252	18.2418	17.602	19.8614	22.9294	21.51	22.1121	23.2551	21.6835	19.6046	21.2332	20.6011	0.953983	20.9566	0.235827	0.35424	1.8706	21.4149	0.012777	0.0303132	0.916613
O62234	Costars domain-containing protein	CELE_F36F2.1	tr|O62234|O62234_CAEEL Costars domain-containing protein OS=Caenorhabditis elegans OX=6239 GN=CELE_F36F2.1 PE=1 SV=1	1	4	4	4	24.7	18.49	0	9.9924	8	1	1	1	2	0	2	0	0	1	26.1247			18.8918	24.45		22.3473				19.8182	20.7081	20.771	22.1254	19.6261	22.2944	18.7815	19.929	19.4855	1.03376	19.9155	0.0518837	0.116509	1.94997	20.3737	0.033516	0.0657191	0.916209
Q17499	Carn_acyltransf domain-containing protein	B0395.3	tr|Q17499|Q17499_CAEEL Carn_acyltransf domain-containing protein OS=Caenorhabditis elegans OX=6239 GN=B0395.3 PE=1 SV=1	1	9	9	9	20.4	68.894	0	24.327	21	1	0	3	1	1	7	4	1	3	27.2644	19.2622	21.4286	24.1501	19.9275	23.5847	25.4231	23.0607	23.8236	24.0954	20.5266	21.5137	22.795	20.9952	22.4278	24.1562	23.1398	22.9601	23.136	-1.46686	22.3452	0.0508613	0.114687	-0.552207	22.8025	0.434742	0.52301	0.914658
O45933	Nucleoporin SEH1	npp-18	sp|O45933|SEH1_CAEEL Nucleoporin SEH1 OS=Caenorhabditis elegans OX=6239 GN=npp-18 PE=3 SV=1	1	10	10	10	38.3	41.725	0	45.123	42	6	0	7	8	3	8	2	2	6	29.7431	25.5998	22.3933	26.2542	26.5059	24.2654	27.0158	23.7581	24.1172	24.4664	23.3995	21.9288	24.3533	24.3257	23.3006	24.7991	23.6182	23.5451	23.4187	-0.300122	23.3773	0.619687	0.718315	0.614508	23.8346	0.138242	0.205983	0.914631
Q22850	Uncharacterized protein	CELE_T28F4.5	tr|Q22850|Q22850_CAEEL Uncharacterized protein OS=Caenorhabditis elegans OX=6239 GN=CELE_T28F4.5 PE=1 SV=1	1	5	5	5	57.1	11.957	0	37.783	6	1	2	0	1	1	1	0	0	0	29.9299	23.9748	24.528	22.9617	24.8161	24.0812	25.0655				23.3605	24.7539	22.229	24.355	24.3182	24.4073	19.8398	19.9109	19.053	3.84656	21.5245	0.000553629	0.00391451	4.75893	21.9807	1.01017e-05	0.000161457	0.912375
P49583	Putative choline-phosphate cytidylyltransferase	F08C6.2	sp|P49583|PCY1_CAEEL Putative choline-phosphate cytidylyltransferase OS=Caenorhabditis elegans OX=6239 GN=F08C6.2 PE=3 SV=2	1	13	13	13	49.4	41.769	0	63.278	46	5	2	8	8	2	10	2	2	7	29.6648	24.2246	23.5674	26.0179	26.387	25.5797	26.7619	23.1254	23.5471	24.7191	22.9646	22.8981	24.237	24.246	24.3399	24.2505	22.702	22.7047	23.0771	0.538623	23.0972	0.291763	0.411671	1.45086	23.5534	0.000868511	0.0036226	0.912237
Q8I4K3	LETM1 domain-containing protein	CELE_F30F8.9	tr|Q8I4K3|Q8I4K3_CAEEL LETM1 domain-containing protein OS=Caenorhabditis elegans OX=6239 GN=CELE_F30F8.9 PE=1 SV=1	1	3	3	3	12.5	33.091	0	8.9196	11	0	0	3	0	1	2	0	2	3	26.4196			24.3541		23.7022	24.1651		23.1335	23.6567	20.7824	20.0214	23.6581	20.4851	23.4768	23.231	20.1594	23.6673	23.629	-0.99795	21.9863	0.391005	0.512036	-0.0876218	22.4414	0.921356	0.940354	0.910329
Q9XW62	Uncharacterized protein	CELE_Y75B8A.25	tr|Q9XW62|Q9XW62_CAEEL Uncharacterized protein OS=Caenorhabditis elegans OX=6239 GN=CELE_Y75B8A.25 PE=1 SV=2	1	50	50	50	66.8	92.467	0	323.31	243	33	29	40	49	37	54	0	0	1	34.0389	29.8837	29.9295	29.8822	31.346	30.5406	31.35	19.0469	19.4882	20.0834	27.2768	27.2587	26.5949	28.4765	27.5433	27.8361	16.7998	17.8808	17.5294	9.64013	22.2234	1.53349e-07	2.24362e-05	10.5486	22.6776	4.13702e-08	9.40542e-06	0.908507
Q10457	Probable multifunctional protein ADE2	pacs-1	sp|Q10457|PUR6_CAEEL Probable multifunctional protein ADE2 OS=Caenorhabditis elegans OX=6239 GN=pacs-1 PE=1 SV=1	1	17	17	17	38.8	46.977	0	62.833	59	8	1	10	8	3	8	8	2	11	30.3671	26.5148	23.9826	27.6446	27.1666	26.5323	27.6713	26.8789	26.36	27.1527	24.8927	22.4705	25.4418	24.7515	25.2644	25.5129	25.3973	25.4596	25.4362	-1.16272	24.8497	0.103124	0.192649	-0.254743	25.3037	0.26085	0.346344	0.907976
P18947	Vitellogenin-4	vit-4	sp|P18947|VIT4_CAEEL Vitellogenin-4 OS=Caenorhabditis elegans OX=6239 GN=vit-4 PE=1 SV=3	1	116	16	11	60.5	186.31	0	103.63	89	12	4	9	13	8	13	11	6	13	32.8973	29.3734	25.9032	28.6851	29.6495	28.8119	29.8094	30.1115	30.2546	29.962	27.9337	25.9369	27.3622	27.9421	27.9281	28.0857	29.3461	29.9456	29.1152	-2.39141	28.2733	0.00112588	0.00641145	-1.48367	28.7271	0.000159448	0.00101428	0.907742
S6FN37	Uncharacterized protein	C08F8.3	tr|S6FN37|S6FN37_CAEEL Uncharacterized protein OS=Caenorhabditis elegans OX=6239 GN=C08F8.3 PE=1 SV=1	1	10	10	10	28.9	46.809	0	31.411	18	1	0	5	5	1	6	0	0	0	27.0389	22.4958		23.8452	24.5022	22.0154	24.8911				21.0289	21.0656	22.0248	22.5238	21.7837	22.5295	19.4402	19.7126	19.0569	1.96981	20.3882	0.00471846	0.018988	2.87574	20.8411	0.000432435	0.00211437	0.905937
Q17391	Cullin-3	cul-3	sp|Q17391|CUL3_CAEEL Cullin-3 OS=Caenorhabditis elegans OX=6239 GN=cul-3 PE=1 SV=2	1	2	2	2	3	90.235	0	5.1023	6	0	0	2	0	0	2	0	1	1	25.219			23.1923		21.7846	22.0729		22.3763	22.4664	18.9878	20.4348	22.2749	20.3999	21.7733	22.2373	19.5593	23.1148	22.4104	-1.129	21.1303	0.275706	0.395533	-0.224677	21.5825	0.784523	0.834076	0.904319
Q18597	Peroxisomal Membrane Protein related	pmp-1	tr|Q18597|Q18597_CAEEL Peroxisomal Membrane Protein related OS=Caenorhabditis elegans OX=6239 GN=pmp-1 PE=1 SV=1	1	12	12	11	20.8	75.259	0	57.862	33	6	0	6	3	2	4	5	3	4	28.1683	25.4376		25.1004	25.3746	24.3417	24.47	24.8762	24.8556	24.7298	23.3229	19.853	23.8381	22.5115	23.7943	23.4166	24.047	24.6862	23.4158	-1.71169	23.1939	0.113585	0.206637	-0.808883	23.6453	0.0821983	0.134256	0.902807
P90790	Uncharacterized protein	CELE_D2030.3	tr|P90790|P90790_CAEEL Uncharacterized protein OS=Caenorhabditis elegans OX=6239 GN=CELE_D2030.3 PE=1 SV=1	1	3	3	3	9.3	56.589	0	16.325	11	2	0	2	2	0	2	1	0	2	26.3481	23.0126		23.6227	23.7247		24.1769	21.3313		22.4426	22.3841	19.6266	23.0925	23.1423	21.3085	23.357	21.7106	18.514	22.6108	0.755908	21.3231	0.481058	0.597241	1.65743	21.7739	0.0934885	0.149425	0.901524
Q9TXJ7	Sperm Specific Transcript	sst-20	tr|Q9TXJ7|Q9TXJ7_CAEEL Sperm Specific Transcript OS=Caenorhabditis elegans OX=6239 GN=sst-20 PE=1 SV=1	1	2	2	2	8.7	25.034	0	4.7188	4	0	0	0	0	0	0	1	0	3	25.5069						21.4569	23.2933		24.7939	20.4363	20.0593	19.5032	20.8255	20.1943	21.6748	22.992	19.6881	24.8213	-2.50086	21.25	0.0551309	0.121717	-1.60227	21.6993	0.14783	0.217206	0.898583
P24894	Cytochrome c oxidase subunit 2	ctc-2	sp|P24894|COX2_CAEEL Cytochrome c oxidase subunit 2 OS=Caenorhabditis elegans OX=6239 GN=ctc-2 PE=3 SV=2	1	3	3	3	11.3	26.549	0	5.4451	8	3	0	1	2	1	1	0	0	0	26.9103	24.6861		23.5048	24.7155	22.3695	23.8142	23.9091		20.8022	23.6683	19.8774	23.093	23.4046	22.8395	23.0831	23.8574	20.818	22.6111	-0.21591	22.3209	0.824626	0.876468	0.680212	22.7689	0.314231	0.402071	0.896122
Q9XUS9	CYtoKinesis defect	cyk-4	tr|Q9XUS9|Q9XUS9_CAEEL CYtoKinesis defect OS=Caenorhabditis elegans OX=6239 GN=cyk-4 PE=1 SV=1	1	2	2	2	2.8	76.314	0.00094029	3.8389	3	1	0	1	0	1	0	0	0	0	22.6889		19.215	19.0566		20.6522	19.6472		18.0498		19.5355	19.6626	19.2075	20.5502	21.1188	19.41	19.1264	18.9457	18.9039	0.476513	19.2303	0.166147	0.272343	1.36764	19.6758	0.0204475	0.0440943	0.891128
Q9XWC2	DOMON domain-containing protein Y73F4A.1	Y73F4A.1	sp|Q9XWC2|DMON2_CAEEL DOMON domain-containing protein Y73F4A.1 OS=Caenorhabditis elegans OX=6239 GN=Y73F4A.1 PE=1 SV=1	1	2	2	2	15.4	20.354	0	7.5615	9	2	0	1	1	0	1	2	1	1	26.2152	23.7164		22.8222	23.0496	23.2082	22.8023	23.9054	22.7921	21.943	23.1585	19.505	22.928	22.4613	23.0531	22.7497	24.0892	23.6404	22.7977	-1.64526	22.6865	0.10904	0.201167	-0.754395	23.1319	0.103032	0.161889	0.890868
Q21930	60S ribosomal protein L28	rpl-28	sp|Q21930|RL28_CAEEL 60S ribosomal protein L28 OS=Caenorhabditis elegans OX=6239 GN=rpl-28 PE=1 SV=3	1	2	2	2	12.7	13.725	0.0011505	3.5081	12	2	0	2	2	1	2	1	1	1	28.428	25.3287	21.3829	24.8255	25.9405	25.1164	25.4264	24.9897	24.7056	24.8153	24.8259	23.218	24.5013	25.2513	25.049	24.9153	25.0528	25.107	25.2547	-0.95644	24.6599	0.0457405	0.106031	-0.0663061	25.105	0.726735	0.787159	0.890134
C4ALD3	Uncharacterized protein	CELE_K10D2.8	tr|C4ALD3|C4ALD3_CAEEL Uncharacterized protein OS=Caenorhabditis elegans OX=6239 GN=CELE_K10D2.8 PE=1 SV=1	1	13	13	12	38.5	38.715	0	38.648	34	7	2	4	10	4	7	0	0	0	29.8155	25.6749	24.8482	25.54	26.893	25.1846	26.8833	19.9953			23.9085	23.8691	23.9623	25.3688	24.1207	24.9195	21.642	20.0365	19.8502	3.4037	22.2114	0.000571381	0.0039653	4.29341	22.6563	5.03295e-05	0.000455841	0.889706
Q9BL15	tRNA (cytosine(34)-C(5))-methyltransferase	nsun-2	tr|Q9BL15|Q9BL15_CAEEL tRNA (cytosine(34)-C(5))-methyltransferase OS=Caenorhabditis elegans OX=6239 GN=nsun-2 PE=1 SV=4	1	16	16	16	31.7	78.652	0	54.591	46	7	1	11	6	4	9	3	1	4	28.8432	24.5486	23.8394	26.4056	25.2304	24.4981	25.9699	23.2156	23.0634	24.7197	23.0637	20.8429	23.9232	23.2058	22.858	24.4317	22.4215	22.741	23.7504	-0.361039	22.7905	0.638886	0.733128	0.527519	23.2347	0.263455	0.348829	0.888559
G5ECU7	Transcription factor jun-1	jun-1	sp|G5ECU7|JUN_CAEEL Transcription factor jun-1 OS=Caenorhabditis elegans OX=6239 GN=jun-1 PE=1 SV=1	1	6	6	6	15	34.798	0	14.926	9	1	0	0	4	1	3	0	0	0	26.9759	23.5388	21.8589	21.8745	24.5673	21.9038	24.7524				22.2509	22.3284	21.0397	23.6272	21.7378	22.9159	19.239	19.6383	19.7747	2.32233	20.7118	0.00315297	0.0137861	3.20963	21.1555	0.00070646	0.00308525	0.887294
P49595	Protein phosphatase ppm-1.G	ppm-1.G	sp|P49595|PPM1G_CAEEL Protein phosphatase ppm-1.G OS=Caenorhabditis elegans OX=6239 GN=ppm-1.G PE=3 SV=2	1	26	26	26	51.5	53.141	0	323.31	179	23	7	29	35	24	30	14	7	10	34.0344	30.0077	27.8088	30.5715	31.6708	30.3861	31.1466	26.8635	26.5693	26.9852	27.8361	27.0672	28.3692	28.6719	28.6651	28.5906	25.8678	25.2889	25.8723	2.08115	26.7169	0.000156472	0.00162628	2.96619	27.1594	3.84225e-07	2.4104e-05	0.885038
Q18405	RPAP3_C domain-containing protein	rpap-3	tr|Q18405|Q18405_CAEEL RPAP3_C domain-containing protein OS=Caenorhabditis elegans OX=6239 GN=rpap-3 PE=1 SV=1	1	4	4	4	16.5	34.412	0	12.042	5	1	0	2	1	0	1	0	0	0	26.4094			23.1559	22.2778		22.9934				19.4054	20.5646	22.2331	21.9955	20.2973	22.5631	19.1573	19.3843	19.7402	1.3071	20.0808	0.0757184	0.15373	2.19137	20.5229	0.0068953	0.0185976	0.88427
Q93367	Messenger RNA-binding inhibitor of apoptosis 1	mina-1	sp|Q93367|MINA1_CAEEL Messenger RNA-binding inhibitor of apoptosis 1 OS=Caenorhabditis elegans OX=6239 GN=mina-1 PE=1 SV=2	1	8	8	8	28.8	43.736	0	122.37	31	4	6	6	6	3	6	0	0	0	31.1135	26.5057	27.0103	26.9325	28.3139	27.1849	28.2961		19.333	20.6686	24.8366	26.4612	25.7681	27.0088	25.902	26.807	18.8515	21.0512	20.5005	5.55427	22.9115	1.97864e-05	0.000392941	6.43822	23.3535	7.86088e-06	0.000137903	0.883956
Q20833	CRAL-TRIO domain-containing protein	CELE_F55D12.2	tr|Q20833|Q20833_CAEEL CRAL-TRIO domain-containing protein OS=Caenorhabditis elegans OX=6239 GN=CELE_F55D12.2 PE=1 SV=3	1	8	8	8	14.2	81.363	0	16.805	12	2	0	2	2	2	4	0	0	0	26.5674	22.9894	16.7116	24.1548	23.3761	22.3631	24.1959				22.071	20.6738	21.8971	22.1896	22.7296	22.3717	20.3016	20.0242	19.6023	1.5713	20.7617	0.0236888	0.0646894	2.45426	21.2031	0.000967835	0.00394602	0.882959
Q9BKU8	Modifier of protein aggregation 4	moag-4	sp|Q9BKU8|MOAG4_CAEEL Modifier of protein aggregation 4 OS=Caenorhabditis elegans OX=6239 GN=moag-4 PE=1 SV=1	1	3	3	3	36.6	8.8951	0	31.022	10	2	0	1	3	0	2	1	0	1	27.3007	23.4827		23.1728	24.6353		24.3406			21.821	23.1193	20.3105	22.5873	24.0562	20.9002	23.7064	20.0578	19.6842	22.4374	1.27922	21.3661	0.187723	0.298112	2.16112	21.807	0.0394315	0.0749988	0.881901
Q17569	Protein DDI1 homolog 1	ddi-1	sp|Q17569|DDI1_CAEEL Protein DDI1 homolog 1 OS=Caenorhabditis elegans OX=6239 GN=ddi-1 PE=1 SV=2	1	10	10	10	31.9	43.715	0	30.889	41	8	0	9	4	2	6	5	3	4	28.1288	25.3836		25.5552	25.1996	23.4148	25.1619	24.3399	23.7565	24.6491	22.8319	19.2849	23.3645	22.8923	22.4203	22.8121	23.2802	23.4816	23.7188	-1.66643	22.6603	0.110941	0.203607	-0.785325	23.1009	0.0457634	0.0842614	0.881107
G5EG67	Uncharacterized protein	tag-10	tr|G5EG67|G5EG67_CAEEL Uncharacterized protein OS=Caenorhabditis elegans OX=6239 GN=tag-10 PE=1 SV=1	1	6	6	6	15.6	53.034	0	18.167	14	1	0	2	2	1	2	3	1	2	27.4451	22.6882		24.3199	23.5085	22.4571	23.4901	23.9667	22.891	24.3088	22.6695	20.1547	22.5226	23.078	22.7524	22.1586	24.0783	23.5983	23.5266	-1.95212	22.7583	0.020629	0.0582574	-1.0714	23.1987	0.0149472	0.0344184	0.880721
Q09345	Polyadenylation and cleavage factor homolog 11	pcf-11	sp|Q09345|PCF11_CAEEL Polyadenylation and cleavage factor homolog 11 OS=Caenorhabditis elegans OX=6239 GN=pcf-11 PE=4 SV=1	1	5	5	5	7.7	91.141	0	11.207	6	1	0	1	1	0	3	0	0	0	25.7457	20.7419		21.5506	23.9851		24.173				21.7719	20.8149	20.3465	23.37	19.7557	22.4382	19.6711	21.0282	19.535	0.899679	20.5279	0.175977	0.284616	1.77653	20.9664	0.0977664	0.154831	0.876855
O62515	Probable phytanoyl-CoA dioxygenase	ZK550.6	sp|O62515|PAHX_CAEEL Probable phytanoyl-CoA dioxygenase OS=Caenorhabditis elegans OX=6239 GN=ZK550.6 PE=3 SV=2	1	9	9	9	30.4	35.72	0	22.59	12	0	1	2	3	1	4	0	0	1	28.1967	22.3108	23.6202	23.5058	24.412	23.4922	25.3793	21.5115	22.9756	22.7285	22.1078	23.2741	22.8667	24.0172	23.4679	23.3907	22.0286	22.8603	22.4399	0.306602	22.5962	0.564068	0.671165	1.18231	23.0341	0.0161272	0.0365819	0.875711
O02273	LSY-2-Like	lsl-1	tr|O02273|O02273_CAEEL LSY-2-Like OS=Caenorhabditis elegans OX=6239 GN=lsl-1 PE=1 SV=2	1	2	2	2	5.7	36.904	0	6.8224	5	0	0	0	2	1	2	0	0	0	26.681		23.6861	20.3518	23.4225	23.4718	23.628				20.1534	24.4374	21.0967	22.3881	23.9466	21.9795	19.9422	20.2147	20.1671	1.78783	21.0019	0.0976557	0.185186	2.66343	21.4397	0.00202302	0.00697062	0.875596
G5EG50	Uncharacterized protein	CELE_T04A11.1	tr|G5EG50|G5EG50_CAEEL Uncharacterized protein OS=Caenorhabditis elegans OX=6239 GN=CELE_T04A11.1 PE=1 SV=1	1	4	4	4	18.7	35.816	0	8.7722	13	1	0	3	1	1	3	1	1	2	26.1909	21.7789		23.7098	21.7437	22.1295	23.9508		23.2964	23.5	21.784	19.7842	22.4572	21.5269	22.4486	22.6692	19.8353	24.0276	23.0435	-0.960288	21.822	0.420325	0.540357	-0.0872137	22.2585	0.921346	0.940354	0.873074
O62125	Uncharacterized protein	CELE_D1086.7	tr|O62125|O62125_CAEEL Uncharacterized protein OS=Caenorhabditis elegans OX=6239 GN=CELE_D1086.7 PE=1 SV=2	1	2	2	2	13	23.785	0	22.882	8	1	0	1	1	0	1	2	1	1	26.737	23.0122		22.4397	23.5613	22.7984	22.7182	24.7471	23.6854	23.1122	23.0285	20.7205	22.4756	23.381	22.8586	22.5955	24.8202	24.4637	23.8969	-2.31873	23.2342	0.00511105	0.0200644	-1.44854	23.6693	0.00186118	0.00655551	0.870188
O17838	CLaSPin homolog	clsp-1	tr|O17838|O17838_CAEEL CLaSPin homolog OS=Caenorhabditis elegans OX=6239 GN=clsp-1 PE=1 SV=2	1	2	2	2	3.9	84.64	0.0075503	2.2274	3	0	0	0	0	1	2	0	0	0	28.301		19.2787	24.2108		20.6731	23.8587			28.0017	20.0727	23.8166	24.9242	22.2562	25.0729	24.0657	20.4121	20.1312	28.4194	-0.049751	22.9627	0.979264	0.986525	0.810698	23.3929	0.663905	0.733437	0.860449
Q19339	Fatty Acid CoA Synthetase family	acs-14	tr|Q19339|Q19339_CAEEL Fatty Acid CoA Synthetase family OS=Caenorhabditis elegans OX=6239 GN=acs-14 PE=1 SV=1	1	15	15	15	34.2	60.305	0	55.97	76	11	1	15	9	5	14	6	6	9	29.4346	26.4817	20.2605	26.6579	26.3727	25.7327	26.7877	25.7974	25.0244	25.8649	24.5786	21.7117	24.587	24.2637	24.8274	24.3583	24.6618	24.4268	24.4482	-0.886485	24.069	0.222922	0.339741	-0.0291097	24.4977	0.902511	0.926627	0.857376
H2FLG5	Uncharacterized protein	CELE_M03C11.3	tr|H2FLG5|H2FLG5_CAEEL Uncharacterized protein OS=Caenorhabditis elegans OX=6239 GN=CELE_M03C11.3 PE=1 SV=1	1	6	6	6	11.1	94.605	0	14.395	6	0	0	0	2	0	4	0	0	0	25.3861				22.8464		24.4743				20.3406	20.4578	20.8348	21.7023	20.0256	22.4756	20.1063	20.7026	19.2735	0.516904	20.2859	0.344449	0.467291	1.37367	20.7143	0.0993473	0.156812	0.856769
O45625	Uncharacterized protein	scb-1	tr|O45625|O45625_CAEEL Uncharacterized protein OS=Caenorhabditis elegans OX=6239 GN=scb-1 PE=1 SV=1	1	6	6	6	30.4	19.709	0	9.2324	15	2	0	2	2	1	5	1	1	1	27.6261	23.6756	22.2239	24.4758	24.3303	23.443	25.542	22.1176	23.2568	23.1121	23.314	22.9938	23.2014	23.7551	23.9365	24.3868	23.0039	24.1622	23.0418	-0.232966	23.2862	0.623583	0.721664	0.623467	23.7144	0.130927	0.197091	0.856433
Q22972	Peptidase A1 domain-containing protein	asp-13	tr|Q22972|Q22972_CAEEL Peptidase A1 domain-containing protein OS=Caenorhabditis elegans OX=6239 GN=asp-13 PE=1 SV=1	1	9	9	9	32.4	42.237	0	30.231	36	5	0	8	4	3	7	4	2	3	29.1979	25.802	22.0097	27.204	25.9185	25.1184	27.4178	23.0448	25.0269	25.2641	25.0909	22.1776	26.3045	25.0123	24.7039	26.4155	24.4072	25.258	25.7323	-0.608167	24.8284	0.491611	0.60867	0.244743	25.2549	0.556814	0.635238	0.852911
G5ED60	FHA domain-containing protein	mcrs-1	tr|G5ED60|G5ED60_CAEEL FHA domain-containing protein OS=Caenorhabditis elegans OX=6239 GN=mcrs-1 PE=1 SV=1	1	4	4	4	9.4	54.405	0	10.809	3	0	0	0	1	0	2	0	0	0	25.7219	21.8599	21.3291	21.2742	23.5241	21.4391	23.8232		20.0536		21.3156	21.9851	21.6668	23.0166	21.8717	22.6351	19.6226	21.3923	19.6696	1.42766	20.942	0.0465913	0.107479	2.27964	21.368	0.00901539	0.0230683	0.85197
G5EBN9	Sodium- and chloride-dependent betaine transporter	snf-3	sp|G5EBN9|SNF3_CAEEL Sodium- and chloride-dependent betaine transporter OS=Caenorhabditis elegans OX=6239 GN=snf-3 PE=1 SV=1	1	4	4	4	7.7	67.39	0	26.643	13	1	0	4	0	1	2	1	1	3	27.6127	23.0792		25.7554	23.8173	23.6958	24.9186	23.1912	23.1954	24.6842	22.9578	20.0959	24.6677	22.608	23.8885	23.7788	24.1948	23.8001	24.5107	-1.59476	23.3712	0.114198	0.207285	-0.743464	23.7968	0.0875548	0.141246	0.851296
P02513;P06581	Heat shock protein Hsp-16.48/Hsp-16.49;Heat shock protein Hsp-16.41	hsp-16.49	sp|P02513|HSP17_CAEEL Heat shock protein Hsp-16.48/Hsp-16.49 OS=Caenorhabditis elegans OX=6239 GN=hsp-16.49 PE=2 SV=1;sp|P06581|HSP16_CAEEL Heat shock protein Hsp-16.41 OS=Caenorhabditis elegans OX=6239 GN=hsp-16.41 PE=2 SV=1	2	2	2	2	26.6	16.299	0	17.012	6	1	0	1	1	1	2	0	0	0	25.7238	21.4892		21.8469	22.4303	20.9633	23.9364				21.4193	20.7831	21.7965	22.1637	21.2287	23.1553	19.8845	19.93	19.6222	1.52075	20.5726	0.0160161	0.0482767	2.37035	20.9974	0.00377195	0.0113159	0.849593
O01576	Nuclear Pore complex Protein	npp-11	tr|O01576|O01576_CAEEL Nuclear Pore complex Protein OS=Caenorhabditis elegans OX=6239 GN=npp-11 PE=1 SV=1	1	21	21	21	25.1	77.271	0	198.08	95	15	12	15	17	13	21	1	0	1	33.448	30.0445	28.799	28.9116	30.8095	29.4145	30.6952	22.6784			27.7114	28.1166	27.2837	28.7406	28.293	28.6257	21.8947	19.3993	19.2762	7.51386	23.947	2.94879e-06	0.000121926	8.36302	24.3716	8.54744e-07	3.49578e-05	0.849168
Q9XUF2;Q9XUF8	Uncharacterized protein	C49C3.7	tr|Q9XUF2|Q9XUF2_CAEEL Uncharacterized protein OS=Caenorhabditis elegans OX=6239 GN=C49C3.7 PE=4 SV=1	2	10	10	10	40.1	32.25	0	38.492	23	3	2	2	6	3	7	0	0	0	28.8342	24.0035	24.9089	25.0365	25.6537	25.9717	26.2867		22.3663		23.5547	24.3707	23.4664	24.399	24.9456	24.5926	20.125	22.5207	18.1513	3.53158	22.0315	0.00533799	0.0207247	4.38006	22.4557	0.00122739	0.00475456	0.848472
H9G340;Q9XTX2	MercaptoPyruvate SulfurTransferase homolog	mpst-3	tr|H9G340|H9G340_CAEEL MercaptoPyruvate SulfurTransferase homolog OS=Caenorhabditis elegans OX=6239 GN=mpst-3 PE=1 SV=1	2	10	10	10	36.1	38.567	0	33.577	31	3	1	5	6	1	4	4	2	5	27.9114	22.5112		25.2285	24.5991	23.1049	25.2523	23.025		24.8746	21.6877	20.3364	23.2112	22.8715	22.3877	22.5188	23.16	19.2691	23.8701	-0.354637	21.9224	0.746748	0.819334	0.492907	22.3462	0.625597	0.698904	0.847544
A0A078BQL1	Uncharacterized protein	CELE_Y41E3.7	tr|A0A078BQL1|A0A078BQL1_CAEEL Uncharacterized protein OS=Caenorhabditis elegans OX=6239 GN=CELE_Y41E3.7 PE=1 SV=1	1	7	7	7	18.8	50.825	0	42.917	17	3	0	3	1	1	3	1	3	2	26.9466	23.8977		24.5915	23.4608	22.2014	24.2897	23.4086	24.3896	22.6106	23.3708	19.9424	23.1909	23.5335	22.7837	22.7274	23.4653	24.0996	22.8598	-1.30686	22.8215	0.184949	0.295484	-0.460008	23.2449	0.285404	0.372288	0.84685
Q9XVJ2	Probable glucosamine-6-phosphate isomerase	T03F6.3	sp|Q9XVJ2|GNPI_CAEEL Probable glucosamine-6-phosphate isomerase OS=Caenorhabditis elegans OX=6239 GN=T03F6.3 PE=3 SV=1	1	5	5	5	30	29.913	0	55.859	15	1	0	4	0	0	4	2	1	3	27.5341	21.5321		25.0445	21.5222	22.5019	25.0995	21.2196	24.7203	23.7147	23.2748	19.8717	23.7633	23.0683	22.2888	24.0762	23.5499	24.7832	24.1442	-1.85582	23.2312	0.0833505	0.165701	-1.0147	23.6518	0.0760972	0.126022	0.841117
Q9N4H1	tRNA (guanine(10)-N2)-methyltransferase homolog	CELE_Y71F9AL.1	tr|Q9N4H1|Q9N4H1_CAEEL tRNA (guanine(10)-N2)-methyltransferase homolog OS=Caenorhabditis elegans OX=6239 GN=CELE_Y71F9AL.1 PE=1 SV=2	1	3	3	3	10	49.191	0	22.098	8	0	0	2	0	1	1	0	2	2	26.316			23.9704		21.7812	23.7739		22.5547	23.2848	19.6741	19.9959	22.842	20.2434	22.2417	22.5489	20.2134	22.8453	22.818	-1.12157	21.3981	0.263587	0.382996	-0.280902	21.8184	0.707116	0.771612	0.840664
P54811	Transitional endoplasmic reticulum ATPase homolog 1	cdc-48.1	sp|P54811|TERA1_CAEEL Transitional endoplasmic reticulum ATPase homolog 1 OS=Caenorhabditis elegans OX=6239 GN=cdc-48.1 PE=1 SV=1	1	43	15	15	57.8	89.784	0	59.806	51	8	0	12	7	1	10	7	1	5	29.9832	27.017		27.5768	27.0252	22.966	27.3767	26.3172	22.1052	24.8203	25.4435	18.9124	25.563	25.1486	22.149	25.1416	25.4098	21.8027	25.0207	-0.771437	23.692	0.603427	0.703905	0.0686347	24.1121	0.934244	0.950486	0.840072
O02327	Protein LTV1 homolog	T23D8.3	sp|O02327|LTV1_CAEEL Protein LTV1 homolog OS=Caenorhabditis elegans OX=6239 GN=T23D8.3 PE=3 SV=1	1	8	8	8	25.4	47.665	0	44.778	21	2	1	3	5	3	7	0	0	0	28.7588	25.0117	24.6001	25.1255	26.2138	25.6656	26.1945	21.4876		22.6047	23.7399	24.6306	23.5869	24.5122	25.0891	24.8648	21.7178	18.7483	22.1025	3.12961	22.421	0.00820888	0.029211	3.96588	22.8391	0.00118411	0.0046341	0.83627
O01901	WASH complex subunit homolog 3	ddl-1	sp|O01901|WASC3_CAEEL WASH complex subunit homolog 3 OS=Caenorhabditis elegans OX=6239 GN=ddl-1 PE=1 SV=1	1	3	3	3	15.3	20.952	0.00070872	3.927	5	1	0	1	1	0	1	0	0	1	27.4698			24.9922	21.9063		24.438	18.5379		25.8091	19.7049	20.3572	23.747	23.675	19.2355	23.4068	21.269	17.9507	26.1674	-0.526	21.5327	0.754517	0.825952	0.31005	21.9507	0.850703	0.885867	0.83605
Q21443	Lamin-1	lmn-1	sp|Q21443|LMN1_CAEEL Lamin-1 OS=Caenorhabditis elegans OX=6239 GN=lmn-1 PE=1 SV=2	1	14	14	14	28.1	64.083	0	47.86	24	2	2	1	11	2	4	0	0	2	28.6876	24.8581	24.783	23.6906	26.3787	25.408	25.5237	21.0268	23.8592	25.4874	24.2314	24.6856	23.5963	25.7898	24.5601	24.6711	23.0948	22.9983	24.4334	0.662255	23.84	0.226741	0.343909	1.49818	24.2579	0.0122681	0.0293508	0.835922
Q9NAJ2	NR LBD domain-containing protein	nhr-235	tr|Q9NAJ2|Q9NAJ2_CAEEL NR LBD domain-containing protein OS=Caenorhabditis elegans OX=6239 GN=nhr-235 PE=4 SV=1	1	2	2	2	19.4	25.013	0	16.705	6	1	0	1	2	1	1	0	0	0	25.2954	21.5797	19.2885	21.8661	23.4039	20.8259	22.5795				21.5475	19.9286	21.8535	22.2941	21.1291	22.4084	20.1792	19.7252	19.4285	1.33219	20.4437	0.0562257	0.123346	2.16621	20.8608	0.00351461	0.0107559	0.834018
Q23511	Leucine--tRNA ligase	lars-2	tr|Q23511|Q23511_CAEEL Leucine--tRNA ligase OS=Caenorhabditis elegans OX=6239 GN=lars-2 PE=1 SV=4	1	2	2	2	2.7	98.277	0.0015826	3.2705	3	0	0	1	0	0	1	0	1	0	24.9671			21.4892		21.8606	22.5505		22.4362	20.6109	19.9743	19.5107	21.6486	20.3822	21.9278	21.3213	20.2407	23.4081	21.2691	-1.26143	21.0086	0.200093	0.312589	-0.428862	21.4249	0.564549	0.642017	0.832569
Q95QI7	Smad protein daf-3	daf-3	sp|Q95QI7|DAF3_CAEEL Smad protein daf-3 OS=Caenorhabditis elegans OX=6239 GN=daf-3 PE=1 SV=1	1	6	6	6	7.1	101.06	0	12.845	2	0	0	0	1	0	1	0	0	0	24.7986	18.3239		20.0106	19.5408		19.9498				18.1767	19.956	18.3373	19.197	20.1024	19.6636	19.7284	20.3467	19.8812	-1.16205	19.4044	0.0393697	0.0943756	-0.331078	19.8199	0.425229	0.514331	0.830971
O62185	PWI domain-containing protein	rsr-1	tr|O62185|O62185_CAEEL PWI domain-containing protein OS=Caenorhabditis elegans OX=6239 GN=rsr-1 PE=1 SV=3	1	3	3	3	4.8	68.174	0	6.1623	7	0	1	0	3	0	0	2	0	1	25.7209		20.9562	19.5234	21.3965	20.9675	22.3037	22.535	19.4707	22.9214	19.567	22.3226	20.1118	21.8941	21.5785	21.0175	22.6035	20.6866	22.8551	-1.38127	21.3578	0.174501	0.282951	-0.551728	21.7725	0.414801	0.5038	0.829543
Q21019	Uncharacterized protein	CELE_F59A2.5	tr|Q21019|Q21019_CAEEL Uncharacterized protein OS=Caenorhabditis elegans OX=6239 GN=CELE_F59A2.5 PE=1 SV=1	1	2	2	2	19.5	13.204	0	5.2768	4	0	0	0	0	0	2	1	0	1	25.5731	20.2374		22.8128	23.9259		23.1063	22.281			21.9136	19.9915	22.2278	23.4259	20.6213	22.5721	22.3907	18.8101	19.7295	1.06753	20.8439	0.264715	0.384341	1.89632	21.2583	0.0563774	0.099471	0.828788
Q9XX10	Uncharacterized protein	CELE_Y39A1A.22	tr|Q9XX10|Q9XX10_CAEEL Uncharacterized protein OS=Caenorhabditis elegans OX=6239 GN=CELE_Y39A1A.22 PE=1 SV=3	1	5	5	5	9.3	82.374	0	16.665	13	1	0	3	1	1	1	2	1	3	26.7274	22.02		24.6642	22.1972	22.8045	23.8356	22.8958	22.5211	24.0665	21.9927	20.2263	23.0449	21.9732	23.1125	22.662	22.92	23.2558	23.5962	-1.50267	22.506	0.0648619	0.137281	-0.674728	22.9199	0.125282	0.190021	0.827942
Q18938	Probable maleylacetoacetate isomerase	gst-42	sp|Q18938|MAAI_CAEEL Probable maleylacetoacetate isomerase OS=Caenorhabditis elegans OX=6239 GN=gst-42 PE=1 SV=1	1	4	4	4	24.8	23.656	0	12.485	22	3	0	3	5	0	4	3	2	2	27.7886	24.6225		24.8156	25.7853	21.6479	25.0807	23.2791	21.6766	24.2876	22.9401	20.0342	23.9234	23.6538	21.9582	23.7645	23.1618	22.3989	23.8413	-0.834755	22.7166	0.351401	0.474522	-0.00851375	23.1297	0.986419	0.989398	0.826242
O45445	C-type LECtin	clec-66	tr|O45445|O45445_CAEEL C-type LECtin OS=Caenorhabditis elegans OX=6239 GN=clec-66 PE=1 SV=1	1	5	5	5	19.5	44.594	0	11.65	8	2	0	2	0	0	4	0	0	0	25.0769	22.2339		22.6236	20.6419		23.8712			22.7421	21.6474	19.7141	21.751	22.2899	20.549	22.7472	20.2779	19.7863	22.903	0.0483939	21.0133	0.955398	0.970708	0.872948	21.4256	0.296139	0.383168	0.824554
P91857	RAB family	rab-5	tr|P91857|P91857_CAEEL RAB family OS=Caenorhabditis elegans OX=6239 GN=rab-5 PE=1 SV=1	1	5	5	5	45.2	22.836	0	48.29	20	1	0	4	3	1	4	2	1	4	26.8059	22.3559		24.5086	23.792	22.2436	24.2268	23.0871		24.0723	22.2579	19.6305	23.3496	22.356	22.5296	22.8234	22.869	20.3952	24.0158	-0.680661	22.0863	0.503808	0.620423	0.143016	22.4982	0.856223	0.890154	0.823677
Q23307	Uncharacterized protein ZC412.3	ZC412.3	sp|Q23307|YHB8_CAEEL Uncharacterized protein ZC412.3 OS=Caenorhabditis elegans OX=6239 GN=ZC412.3 PE=1 SV=1	1	11	11	11	41.2	26.762	0	57.487	34	5	0	5	1	1	5	7	3	7	28.8436	25.4093	22.0383	25.4123	25.56	24.583	26.1629	25.8796	24.2684	25.9399	23.0766	21.0655	23.327	23.3839	22.9704	23.5797	24.4893	23.5565	24.6303	-1.73568	23.3576	0.0172127	0.0508386	-0.91406	23.7684	0.0210881	0.045143	0.821617
Q21884	Uncharacterized protein	CELE_R09H10.5	tr|Q21884|Q21884_CAEEL Uncharacterized protein OS=Caenorhabditis elegans OX=6239 GN=CELE_R09H10.5 PE=1 SV=2	1	9	9	9	8.8	177.11	0	39.446	35	4	0	6	4	2	6	5	2	6	28.8069	25.8385		26.1694	25.0055	24.8087	25.5956	25.1223	23.9536	25.7738	24.2753	20.1448	24.3058	23.443	24.0089	23.7294	24.42	23.7771	24.8334	-1.43482	23.626	0.155446	0.259636	-0.61634	24.0353	0.0953927	0.151867	0.818479
P45971	Dolichyl-diphosphooligosaccharide--protein glycosyltransferase 48 kDa subunit	ostb-1	sp|P45971|OST48_CAEEL Dolichyl-diphosphooligosaccharide--protein glycosyltransferase 48 kDa subunit OS=Caenorhabditis elegans OX=6239 GN=ostb-1 PE=3 SV=1	1	8	8	8	23.6	48.759	0	34.13	32	7	1	6	3	1	4	4	4	2	28.6149	25.5543		26.7073	24.0021	24.098	25.4333	25.1453	26.0145	24.7715	24.177	19.7288	24.9178	23.1969	23.719	24.3615	24.3666	25.4138	24.3184	-1.75841	23.8204	0.167112	0.273181	-0.94045	24.2294	0.0391648	0.0746408	0.817962
Q21122	6-phosphofructo-2-kinase/fructose-2,6-bisphosphatase	pfkb-1.2	sp|Q21122|F2612_CAEEL 6-phosphofructo-2-kinase/fructose-2,6-bisphosphatase OS=Caenorhabditis elegans OX=6239 GN=pfkb-1.2 PE=3 SV=2	1	2	2	2	5.9	52.09	0.0018014	3.2094	4	0	0	0	1	0	2	1	0	0	23.841			21.3833	19.4011		22.1855	19.5108			20.4241	19.4106	20.6581	20.4192	21.5921	20.9269	21.4914	19.0882	19.2205	0.230896	20.0488	0.734474	0.809837	1.04604	20.4564	0.185752	0.262189	0.81514
O62203	Pharyngeal muscle protein 2	phm-2	sp|O62203|PHM2_CAEEL Pharyngeal muscle protein 2 OS=Caenorhabditis elegans OX=6239 GN=phm-2 PE=1 SV=3	1	2	2	2	2	117.88	0.00047405	3.9764	4	1	0	1	1	0	1	0	0	0	24.6918	21.5328		21.0138	23.5748		22.7129				21.5006	20.5758	21.0012	23.3461	20.3049	21.8632	20.014	18.9476	19.6407	1.4918	20.28	0.0140793	0.0438571	2.30398	20.6861	0.00968439	0.0244605	0.812182
Q20220	N-acetyltransferase domain-containing protein	CELE_F40F4.7	tr|Q20220|Q20220_CAEEL N-acetyltransferase domain-containing protein OS=Caenorhabditis elegans OX=6239 GN=CELE_F40F4.7 PE=1 SV=4	1	11	11	11	58.8	27.893	0	115.6	49	9	3	9	10	4	13	1	0	0	31.0714	27.5918	26.4781	27.1109	28.7236	27.2024	28.4985	21.9999			25.6387	25.305	25.0343	26.561	25.6437	26.2048	21.0884	19.3355	20.2903	5.08789	22.782	1.56995e-05	0.000339323	5.89843	23.1873	1.39543e-06	4.4985e-05	0.810538
G5ED81	C09G4.4 protein	C09G4.4	tr|G5ED81|G5ED81_CAEEL C09G4.4 protein OS=Caenorhabditis elegans OX=6239 GN=C09G4.4 PE=1 SV=1	1	2	2	2	33.3	8.8377	0	7.4098	5	1	0	1	1	1	1	0	0	0	26.3061	22.7491		23.0524	23.1095	21.2849	23.7698			19.6718	22.7088	20.0346	22.3719	22.8473	21.5587	23.1285	19.6665	20.1054	21.7476	1.19859	21.1058	0.181952	0.291799	2.00499	21.509	0.0146717	0.0339483	0.8064
Q23539	Pyruvate kinase	pyk-2	tr|Q23539|Q23539_CAEEL Pyruvate kinase OS=Caenorhabditis elegans OX=6239 GN=pyk-2 PE=1 SV=2	1	15	14	14	37.5	56.158	0	46.808	74	7	2	10	7	7	7	12	9	13	29.9456	26.4926	22.6547	26.723	26.6587	25.6621	26.9875	27.1152	26.3618	27.296	24.4333	22.1273	24.8141	24.3945	24.5913	24.8001	25.689	25.5553	25.76	-1.87655	24.7298	0.0123534	0.0399821	-1.07281	25.1317	0.000456956	0.00220603	0.803746
Q95Y72	Probable 26S proteasome complex subunit dss-1	dss-1	sp|Q95Y72|DSS1_CAEEL Probable 26S proteasome complex subunit dss-1 OS=Caenorhabditis elegans OX=6239 GN=dss-1 PE=1 SV=2	1	2	2	2	54.9	9.5021	0	59.74	6	1	0	1	2	0	2	0	0	0	26.5599	22.0424		21.9245	24.4765		24.1216				20.9905	20.8535	21.8219	22.8788	20.1321	23.0643	19.4953	19.2266	19.1364	1.93583	20.254	0.00338254	0.0145392	2.73892	20.6556	0.00632471	0.0173587	0.80309
Q95XX2;U4PB15;G5EBG4;Q688Z5;A4F316;A4F311	C-type lectin domain-containing protein	clec-85	tr|Q95XX2|Q95XX2_CAEEL C-type lectin domain-containing protein OS=Caenorhabditis elegans OX=6239 GN=clec-85 PE=1 SV=1	6	4	4	4	13.9	29.076	0	6.0049	10	2	0	2	3	1	1	0	1	0	26.7257	24.3467		24.0406	24.6797	23.1777	23.6715	23.6433	22.9708	20.3565	23.7096	20.5992	23.5948	23.7884	23.4	23.124	23.6254	23.605	23.2184	-0.848447	23.0587	0.30472	0.425066	-0.0455209	23.4602	0.881187	0.908903	0.802927
Q95XK4	PPM-type phosphatase domain-containing protein	ppm-1.d	tr|Q95XK4|Q95XK4_CAEEL PPM-type phosphatase domain-containing protein OS=Caenorhabditis elegans OX=6239 GN=ppm-1.d PE=1 SV=2	1	22	22	22	38.1	84.889	0	132.83	54	5	10	8	9	5	16	1	0	0	31.547	27.0752	27.6411	26.9068	28.7316	27.3198	29.0853	21.8007		20.1839	25.6248	25.9958	25.2593	26.7331	25.4581	27.0905	18.724	19.5699	19.7065	6.29323	22.48	2.6243e-06	0.00011092	7.0938	22.8803	1.23069e-06	4.19769e-05	0.800579
Q9NA39	Conserved Cysteine/Glycine domain protein	ccg-1	tr|Q9NA39|Q9NA39_CAEEL Conserved Cysteine/Glycine domain protein OS=Caenorhabditis elegans OX=6239 GN=ccg-1 PE=1 SV=1	1	14	14	14	40.8	32.496	0	37.862	57	6	0	8	7	6	8	9	3	10	29.6103	25.4129	23.2157	26.332	26.3278	25.6634	26.5227	26.1622	25.5818	26.7107	23.6908	22.7059	24.3071	24.1984	24.36	24.5281	24.8845	24.4803	25.0783	-1.24642	24.1911	0.0153925	0.0469929	-0.452168	24.5883	0.0771162	0.127433	0.794249
Q966M6	Lariat debranching enzyme	dbr-1	sp|Q966M6|DBR1_CAEEL Lariat debranching enzyme OS=Caenorhabditis elegans OX=6239 GN=dbr-1 PE=3 SV=2	1	7	7	7	15.8	56.681	0	17.508	18	3	0	2	4	1	5	1	1	1	27.3883	23.8965		23.6819	25.2019	22.8107	24.874	23.4183	21.2169	22.6465	22.7001	21.7202	22.1656	23.5112	22.4704	22.9834	22.786	22.0864	22.3148	-0.20039	22.2955	0.711075	0.792769	0.592629	22.692	0.176256	0.251209	0.793019
G5ED44	Delta(9)-fatty-acid desaturase fat-5	fat-5	sp|G5ED44|FAT5_CAEEL Delta(9)-fatty-acid desaturase fat-5 OS=Caenorhabditis elegans OX=6239 GN=fat-5 PE=1 SV=1	1	3	3	3	6.3	38.462	0	7.845	11	0	0	1	2	0	3	1	1	3	26.1823	21.4311		22.9734	23.3604		23.8335	22.2368	23.5781	23.726	21.3099	19.2853	21.9309	21.8528	20.2433	22.808	22.9618	23.9504	23.5101	-2.63208	22.1581	0.00854313	0.0301466	-1.83943	22.5544	0.0239197	0.0503051	0.792655
O61815	RNA helicase	B0511.6	tr|O61815|O61815_CAEEL RNA helicase OS=Caenorhabditis elegans OX=6239 GN=B0511.6 PE=1 SV=2	1	12	12	12	28.1	61.275	0	38.801	50	9	0	7	7	2	9	5	5	6	29.0215	26.2536		26.4575	25.4894	24.9044	26.1217	25.2926	25.1565	25.8151	23.856	19.862	24.0266	23.2703	23.3357	23.514	23.7596	24.3375	24.2246	-1.52567	23.3444	0.152008	0.255857	-0.733906	23.7403	0.0263003	0.0542195	0.791768
Q9XWI7	Uncharacterized protein	CELE_Y54E2A.8	tr|Q9XWI7|Q9XWI7_CAEEL Uncharacterized protein OS=Caenorhabditis elegans OX=6239 GN=CELE_Y54E2A.8 PE=4 SV=1	1	3	3	3	7.8	55.468	0	7.7603	3	0	0	0	2	0	1	0	0	0	25.3696	23.7993		18.7268	23.2621		23.3569				22.8969	19.6693	21.027	22.6924	20.8212	22.4532	18.5449	19.6822	19.81	1.852	20.2717	0.0531137	0.118501	2.64325	20.6673	0.00389166	0.0116007	0.791243
P34436	Probable methionine-R-sulfoxide reductase B	F44E2.6	sp|P34436|MSRB_CAEEL Probable methionine-R-sulfoxide reductase B OS=Caenorhabditis elegans OX=6239 GN=F44E2.6 PE=3 SV=1	1	7	7	7	68.4	17.212	0	31.337	9	3	1	0	2	0	3	0	0	0	29.624	24.5568	23.4803	23.2721	25.4258	21.9555	27.9362	20.542			24.5496	24.9566	24.1587	25.0482	24.8499	26.1236	23.4293	21.1992	20.6354	2.80035	23.1548	0.00340891	0.0146043	3.58593	23.5476	0.00101433	0.00407444	0.785581
Q21750	P-type domain-containing protein	aagr-2	tr|Q21750|Q21750_CAEEL P-type domain-containing protein OS=Caenorhabditis elegans OX=6239 GN=aagr-2 PE=1 SV=3	1	14	14	14	21.2	106.84	0	117.92	72	14	0	11	11	5	10	8	4	9	28.9852	26.6137		26.2758	26.4194	24.4343	25.9242	26.0351	24.8633	25.601	23.9264	20.1472	23.8976	23.4238	23.3327	23.5529	23.9663	24.1601	24.0773	-1.41083	23.3625	0.1497	0.252868	-0.631467	23.7522	0.0354635	0.0690394	0.779366
Q22053	rRNA 2-O-methyltransferase fibrillarin	fib-1	sp|Q22053|FBRL_CAEEL rRNA 2-O-methyltransferase fibrillarin OS=Caenorhabditis elegans OX=6239 GN=fib-1 PE=2 SV=1	1	17	17	17	48.3	36.383	0	123.21	141	16	11	15	21	11	19	18	13	17	33.8572	29.3146	28.7935	30.5079	30.8151	29.7996	31.1358	29.768	29.66	30.2012	27.2769	27.6174	27.9793	28.3926	28.3492	28.4689	28.1438	28.2512	28.4479	-0.656407	27.9528	0.0196077	0.056124	0.122591	28.3423	0.400595	0.490303	0.778999
Q9XXR4	TransThyretin-Related family domain	ttr-24	tr|Q9XXR4|Q9XXR4_CAEEL TransThyretin-Related family domain OS=Caenorhabditis elegans OX=6239 GN=ttr-24 PE=1 SV=1	1	7	7	6	44	15.299	0	68.998	53	7	1	7	8	3	9	6	6	6	30.0758	26.241	23.2104	27.0641	26.9649	25.76	26.9245	26.6935	26.8826	27.1243	25.2326	24.0761	24.9288	25.3827	26.3808	24.8042	26.2065	26.9893	25.7942	-1.58418	25.5379	0.00482568	0.019323	-0.807444	25.9263	0.0420331	0.0787654	0.776741
O01615	Acidic leucine-rich nuclear phosphoprotein 32-related protein 2	T19H12.2	sp|O01615|AN322_CAEEL Acidic leucine-rich nuclear phosphoprotein 32-related protein 2 OS=Caenorhabditis elegans OX=6239 GN=T19H12.2 PE=3 SV=1	1	7	7	6	31.6	24.441	0	46.065	36	5	1	4	8	2	4	5	3	4	28.9274	24.8238	22.1593	25.4798	26.9366	23.8029	26.163	24.5987	22.9225	24.7201	23.3791	22.7825	24.1975	24.2738	23.6262	24.7757	23.4874	23.1786	24.3811	-0.229331	23.5677	0.626278	0.723341	0.542861	23.9538	0.150163	0.220124	0.772192
H2L064	Uncharacterized protein	CELE_Y14H12B.1	tr|H2L064|H2L064_CAEEL Uncharacterized protein OS=Caenorhabditis elegans OX=6239 GN=CELE_Y14H12B.1 PE=1 SV=1	1	10	10	10	30	28.497	0	36.518	40	6	4	5	8	6	9	1	0	1	31.5456	27.4859	27.4809	26.9431	28.8166	27.8871	28.6393	22.3481	20.7093	21.9907	25.7877	26.2928	25.4418	26.933	26.3402	26.5616	22.3953	21.2257	22.1598	3.91384	23.8839	2.08472e-05	0.000406681	4.68468	24.2693	5.71896e-07	2.74084e-05	0.770837
Q22625	Uncharacterized protein	CELE_T21B10.4	tr|Q22625|Q22625_CAEEL Uncharacterized protein OS=Caenorhabditis elegans OX=6239 GN=CELE_T21B10.4 PE=1 SV=1	1	3	3	3	7.9	48.023	0	5.3973	5	1	0	1	1	0	2	0	0	0	24.5068	20.6834		21.9263	21.6594		21.0521				21.3384	19.4557	20.3579	22.0926	20.5602	20.8075	20.4184	20.3613	19.2661	0.368713	20.1996	0.544854	0.655065	1.13815	20.5844	0.0720235	0.121175	0.769436
Q23240	Probable cytochrome c 2.2	cyc-2.2	sp|Q23240|CYC22_CAEEL Probable cytochrome c 2.2 OS=Caenorhabditis elegans OX=6239 GN=cyc-2.2 PE=3 SV=1	1	10	7	7	69.9	13.362	0	45.973	34	5	0	5	5	2	6	5	2	4	28.3845	25.3549	21.6866	24.6607	25.4307	23.5925	25.093	25.0353	23.9569	24.9449	23.5342	21.2395	23.0181	23.6102	23.5154	22.9489	23.9259	24.2989	23.4348	-1.28925	23.2419	0.0731536	0.150176	-0.528339	23.6223	0.124032	0.188576	0.760906
P34678	Polypeptide N-acetylgalactosaminyltransferase 3	gly-3	sp|P34678|GALT3_CAEEL Polypeptide N-acetylgalactosaminyltransferase 3 OS=Caenorhabditis elegans OX=6239 GN=gly-3 PE=2 SV=2	1	3	3	3	8.8	68.911	0	19.373	14	2	0	3	1	1	1	2	1	3	26.4447	23.3982		23.6546	23.2767	22.5544	23.6047	22.8462	22.7723	23.1025	22.4592	20.0282	22.7328	22.1502	22.8336	22.5183	22.6616	23.4783	22.9084	-1.27602	22.3781	0.13626	0.236899	-0.515402	22.7584	0.211706	0.291574	0.760618
Q8ITY5	LUC7 related splicing factor homolog	luc-7l3	tr|Q8ITY5|Q8ITY5_CAEEL LUC7 related splicing factor homolog OS=Caenorhabditis elegans OX=6239 GN=luc-7l3 PE=1 SV=2	1	5	5	5	17.2	37.533	0	12.364	6	1	0	0	2	0	3	0	0	0	26.8856	22.6345	23.0116	22.2217	23.3668	23.7	24.0976		23.0701		21.8084	20.0258	21.2421	22.5278	20.5241	22.3046	19.2085	18.7417	19.6043	1.84058	20.1051	0.00819166	0.029177	2.60066	20.4852	0.00199663	0.00689845	0.760079
Q20770	Uncharacterized protein	CELE_F54D5.4	tr|Q20770|Q20770_CAEEL Uncharacterized protein OS=Caenorhabditis elegans OX=6239 GN=CELE_F54D5.4 PE=1 SV=1	1	3	3	3	11.8	20.75	0	4.9097	12	2	0	4	1	0	3	1	0	1	27.3444	24.3876		24.9428	24.8511		25.1938	24.3709			23.9906	20.3423	24.1292	24.26	22.118	24.3594	25.0578	19.2524	19.3785	1.59111	22.0251	0.30436	0.42472	2.34959	22.4044	0.106052	0.166018	0.758476
Q0G840	Prostaglandin reductase 2	CELE_M106.3	tr|Q0G840|Q0G840_CAEEL Prostaglandin reductase 2 OS=Caenorhabditis elegans OX=6239 GN=CELE_M106.3 PE=1 SV=1	1	5	5	5	21.4	40.838	0	29.343	15	2	1	3	2	2	2	1	1	1	27.3655	23.4929	20.5465	24.7007	23.9843	22.4496	24.9602	23.1931	22.1704	21.0289	22.9338	21.1577	23.5584	23.2708	22.724	23.9302	23.4294	22.8715	22.555	-0.402012	22.751	0.556761	0.666134	0.356383	23.1302	0.420666	0.509298	0.758395
Q95YD1	Gln-synt_C domain-containing protein	gln-1	tr|Q95YD1|Q95YD1_CAEEL Gln-synt_C domain-containing protein OS=Caenorhabditis elegans OX=6239 GN=gln-1 PE=1 SV=2	1	7	7	7	26.2	43.601	0	42.068	34	3	0	6	6	2	5	5	4	3	28.5571	24.6955	22.0612	25.2847	24.9513	24.6935	25.5347	25.0362	25.4949	24.6167	23.5309	22.6896	23.8056	23.6942	24.4361	24.1697	24.2351	25.1837	24.0525	-1.14841	23.9162	0.0388457	0.0937464	-0.390445	24.2952	0.240979	0.323803	0.757969
P61866	60S ribosomal protein L12	rpl-12	sp|P61866|RL12_CAEEL 60S ribosomal protein L12 OS=Caenorhabditis elegans OX=6239 GN=rpl-12 PE=3 SV=1	1	9	9	9	64.2	17.831	0	48.755	83	10	5	9	14	8	10	11	8	8	34.9395	31.6244	29.895	31.3484	32.0443	31.471	31.9758	31.0638	30.6433	31.1469	30.135	29.181	29.9187	30.5522	30.4251	30.5309	30.1376	29.9064	30.2041	-0.337794	29.9138	0.25867	0.378599	0.420034	30.2927	0.0337723	0.0661874	0.757828
O61742	26S proteasome non-ATPase regulatory subunit 4	rpn-10	sp|O61742|PSMD4_CAEEL 26S proteasome non-ATPase regulatory subunit 4 OS=Caenorhabditis elegans OX=6239 GN=rpn-10 PE=2 SV=2	1	10	10	10	47.7	37.348	0	51.98	36	6	0	7	6	1	5	4	3	4	29.2012	25.9248	22.1998	26.6991	25.9965	22.6845	26.2378	25.8251	24.5216	26.377	24.2547	18.7522	25.1726	24.1364	21.6607	24.6536	24.7683	23.414	25.4325	-1.81181	23.6324	0.192741	0.303732	-1.05473	24.0109	0.127568	0.19295	0.757079
Q22144	Rad60-SLD domain-containing protein	CELE_T04A8.8	tr|Q22144|Q22144_CAEEL Rad60-SLD domain-containing protein OS=Caenorhabditis elegans OX=6239 GN=CELE_T04A8.8 PE=1 SV=1	1	7	7	7	32.6	37.19	0	55.035	33	4	3	6	5	6	6	0	1	2	29.7928	25.6719	25.2864	25.4561	26.9997	26.5851	26.8803	20.8942	22.3754	22.9333	24.257	24.5955	24.5517	25.3778	25.4127	24.8777	20.9362	21.8832	22.4672	2.7059	23.1151	0.000527339	0.00379206	3.46059	23.4925	5.50963e-05	0.000482917	0.754683
Q9BKS2	GLTP domain-containing protein	CELE_Y82E9BR.14	tr|Q9BKS2|Q9BKS2_CAEEL GLTP domain-containing protein OS=Caenorhabditis elegans OX=6239 GN=CELE_Y82E9BR.14 PE=1 SV=1	1	5	5	5	32	25.752	0	29.481	14	3	1	4	2	1	3	0	0	0	27.4864	24.342		25.0225	23.9979	22.5899	24.5227	20.7458		22.3768	23.3992	20.2844	23.5225	23.1186	23.4485	22.9028	22.0349	19.39	22.6231	1.0527	21.8757	0.296078	0.416216	1.80724	22.253	0.0507398	0.091824	0.754533
Q2EEM8	TransThyretin-Related family domain	ttr-45	tr|Q2EEM8|Q2EEM8_CAEEL TransThyretin-Related family domain OS=Caenorhabditis elegans OX=6239 GN=ttr-45 PE=1 SV=1	1	3	3	3	36.4	15.553	0	13.245	13	2	2	0	2	2	1	3	0	1	28.5308	24.6738	23.3226	23.7627	26.3765	24.5307	24.1109	26.3228	24.1366	24.335	23.6122	23.0774	23.8313	24.9725	23.984	23.8177	25.7647	24.9099	25.0008	-1.7181	24.366	0.00116708	0.00654804	-0.967041	24.7416	0.0121518	0.0291643	0.751059
Q9U226	Transcription initiation factor TFIID subunit 12	taf-12	sp|Q9U226|TAF12_CAEEL Transcription initiation factor TFIID subunit 12 OS=Caenorhabditis elegans OX=6239 GN=taf-12 PE=1 SV=2	1	2	2	2	8.2	38.173	0	4.625	4	0	0	0	2	0	2	0	0	0	25.0219	19.7842			22.8073		23.2433				20.7089	20.3782	20.1634	22.0045	19.1942	22.3011	18.5498	19.281	19.9065	1.17108	19.8313	0.0373991	0.0910213	1.92085	20.2062	0.0399602	0.0755886	0.749765
Q9U2F2	Carnitine O-palmitoyltransferase	cpt-1	tr|Q9U2F2|Q9U2F2_CAEEL Carnitine O-palmitoyltransferase OS=Caenorhabditis elegans OX=6239 GN=cpt-1 PE=1 SV=3	1	7	7	7	10.7	89.366	0	18.7	19	3	0	3	2	2	3	1	4	1	27.3182	24.4361		24.8971	23.689	24.0115	24.4102	22.1875	24.607	23.0906	23.3441	20.7554	22.6017	22.7837	23.6055	22.5601	22.9118	24.7946	22.1246	-1.04324	22.7554	0.27575	0.395533	-0.293893	23.13	0.613371	0.688076	0.749351
O62220	Acidic leucine-rich nuclear phosphoprotein 32-related protein 1	F33H2.3	sp|O62220|AN321_CAEEL Acidic leucine-rich nuclear phosphoprotein 32-related protein 1 OS=Caenorhabditis elegans OX=6239 GN=F33H2.3 PE=3 SV=1	1	6	5	5	20.5	24.851	0	12.13	14	1	1	4	1	1	3	1	1	1	27.738	23.4328	22.5638	25.0471	24.5842	24.5114	25.2442	22.0674	21.7745	23.1437	23.2485	23.1911	24.0604	24.1618	24.8624	23.7186	22.4904	22.5375	22.6492	0.941018	23.0295	0.0651534	0.137691	1.6886	23.4033	0.00158921	0.00578616	0.74758
Q95Y15	Nuclear Pore complex Protein	npp-8	tr|Q95Y15|Q95Y15_CAEEL Nuclear Pore complex Protein OS=Caenorhabditis elegans OX=6239 GN=npp-8 PE=1 SV=5	1	17	17	17	16.6	150.04	0	57.811	49	7	2	7	7	5	12	4	3	2	28.7382	25.6738	23.6185	25.6508	25.9744	25.2489	26.0541	24.3325	24.1594	23.36	23.3868	22.6973	23.9239	24.0922	23.6894	24.4687	23.1348	23.2302	23.0332	0.203278	23.2344	0.661775	0.751518	0.950737	23.6081	0.0140811	0.0327011	0.747459
Q17778	Deoxyribonuclease-2	nuc-1	sp|Q17778|NUC1_CAEEL Deoxyribonuclease-2 OS=Caenorhabditis elegans OX=6239 GN=nuc-1 PE=3 SV=1	1	4	4	4	15.7	41.54	0	10.826	14	1	0	3	2	1	2	2	1	2	25.6053	21.9409		22.9785	23.0302	21.0931	22.6229	22.9079	21.1771	23.2818	22.0921	20.1036	21.6897	22.0461	21.5583	22.5125	22.7046	22.0543	23.161	-1.34483	21.9675	0.0706055	0.146128	-0.600982	22.3395	0.213437	0.293322	0.743845
P49180	60S ribosomal protein L35a	rpl-33	sp|P49180|RL35A_CAEEL 60S ribosomal protein L35a OS=Caenorhabditis elegans OX=6239 GN=rpl-33 PE=1 SV=3	1	8	8	8	58.1	13.768	0	27.42	65	8	1	10	7	6	8	9	7	9	29.7017	26.2012	21.9177	26.9208	26.6027	24.8758	26.6664	26.636	26.5078	26.4328	25.0177	21.9556	24.9488	25.1148	24.6212	24.4169	26.0888	26.2726	25.1189	-1.85274	24.9004	0.0400093	0.0954006	-1.10914	25.2722	0.00516861	0.0146116	0.743603
O01255	Cytochrome Oxidase Assembly subunits	coa-4	tr|O01255|O01255_CAEEL Cytochrome Oxidase Assembly subunits OS=Caenorhabditis elegans OX=6239 GN=coa-4 PE=1 SV=3	1	2	2	2	14.3	34.287	0	10.039	3	1	0	0	0	0	2	0	0	0	24.4858	20.8636		21.7439	21.6272		21.9209				20.7264	18.4614	21.7291	21.5071	20.9138	20.7264	19.7293	19.4284	19.2792	0.826674	19.8923	0.287468	0.40697	1.57014	20.264	0.00615863	0.0170134	0.743462
Q09249	Uncharacterized protein C16C10.3	C16C10.3	sp|Q09249|YQ53_CAEEL Uncharacterized protein C16C10.3 OS=Caenorhabditis elegans OX=6239 GN=C16C10.3 PE=4 SV=1	1	31	31	31	31.7	117.1	0	112.42	119	15	4	25	17	9	25	11	6	7	30.5595	26.9801	25.1827	27.2889	27.7596	26.74	28.0874	25.6986	25.7472	25.3873	23.717	23.5772	23.8769	24.3318	24.5557	24.5098	23.4299	24.1352	23.467	0.046319	23.7005	0.902856	0.933786	0.788389	24.0716	0.0168662	0.0378225	0.74207
Q9U2A9	Ribosome biogenesis protein BOP1 homolog	Y48B6A.1	sp|Q9U2A9|BOP1_CAEEL Ribosome biogenesis protein BOP1 homolog OS=Caenorhabditis elegans OX=6239 GN=Y48B6A.1 PE=3 SV=1	1	24	24	24	39.3	77.381	0	132.21	104	13	6	18	20	7	21	8	4	7	31.3918	27.5943	26.7275	27.7335	28.8967	27.888	28.2347	25.8628	25.5448	25.4881	25.3364	25.5649	25.3222	26.1022	26.3144	26.0329	24.4076	24.9099	24.3292	0.858958	24.9784	0.0117865	0.0386622	1.60095	25.3494	4.5792e-05	0.000425899	0.741988
C6KRL2	Uncharacterized protein	CELE_F23D12.11	tr|C6KRL2|C6KRL2_CAEEL Uncharacterized protein OS=Caenorhabditis elegans OX=6239 GN=CELE_F23D12.11 PE=1 SV=1	1	2	2	2	24.4	10.638	0	6.4838	13	2	1	2	2	1	1	2	1	1	27.8224	23.3688	21.9381	23.9323	24.3483	23.5305	23.3407	23.6922	22.5455	22.594	22.5479	22.6175	23.0278	23.2164	23.9336	23.2656	23.5207	23.3605	23.2587	-0.648917	23.0555	0.159021	0.26381	0.0918749	23.4259	0.776275	0.828085	0.740792
O16689	OB domain-containing protein	sdz-24	tr|O16689|O16689_CAEEL OB domain-containing protein OS=Caenorhabditis elegans OX=6239 GN=sdz-24 PE=1 SV=2	1	3	3	3	22.9	26.938	0	14.266	11	2	0	2	1	1	1	2	1	1	27.0944	24.0529	21.956	23.4641	23.9875	23.7582	24.4843	23.9944	24.0698	23.3818	23.7898	22.5293	23.2232	23.92	24.2227	23.6022	24.5716	23.9389	23.9323	-0.966802	23.6642	0.0463647	0.107152	-0.232645	24.0313	0.430735	0.519011	0.734157
Q9XWT4	Uncharacterized protein	CELE_Y62H9A.4	tr|Q9XWT4|Q9XWT4_CAEEL Uncharacterized protein OS=Caenorhabditis elegans OX=6239 GN=CELE_Y62H9A.4 PE=1 SV=1	1	2	2	2	14.2	23.895	0	4.2756	5	0	0	1	0	0	0	2	1	1	26.3405	21.5035		22.3991	22.5381	22.3798	22.6189	23.7557	24.5008	23.1301	21.1384	19.952	22.547	21.8088	22.1077	21.9196	24.0398	25.3912	24.0269	-3.27349	22.8492	0.00239524	0.0111524	-2.5406	23.2157	0.000298508	0.00159367	0.732887
Q9GYH9	Protein-lysine N-methyltransferase CELE_F29B9.1	CELE_F29B9.1	tr|Q9GYH9|Q9GYH9_CAEEL Protein-lysine N-methyltransferase CELE_F29B9.1 OS=Caenorhabditis elegans OX=6239 GN=CELE_F29B9.1 PE=1 SV=2	1	11	11	11	46.2	25.97	0	38.547	31	6	0	3	8	3	10	0	0	1	29.0623	25.8758	22.9761	24.993	26.3809	24.5707	26.1308			20.9339	24.4631	22.3851	23.4696	24.614	23.431	24.4699	19.5525	18.9763	20.6824	3.70217	21.5882	0.000788043	0.00498788	4.43453	21.9544	5.7134e-05	0.0004884	0.732362
O17157	RNA helicase	C24H12.4	tr|O17157|O17157_CAEEL RNA helicase OS=Caenorhabditis elegans OX=6239 GN=C24H12.4 PE=1 SV=2	1	18	18	18	33.9	71.977	0	83.024	81	5	0	15	10	7	13	9	10	12	29.8848	26.4781	22.3632	27.6172	26.259	25.5573	27.4156	26.1906	26.2351	26.7356	23.752	20.5437	24.7054	23.2582	23.7611	24.1732	24.3537	24.9873	24.6557	-1.66525	23.833	0.0983136	0.18634	-0.934734	24.1982	0.0109211	0.026837	0.730518
Q09567	FAD_binding_2 domain-containing protein	CELE_F48E8.3	tr|Q09567|Q09567_CAEEL FAD_binding_2 domain-containing protein OS=Caenorhabditis elegans OX=6239 GN=CELE_F48E8.3 PE=1 SV=3	1	8	8	8	19.7	51.781	0	29.809	43	6	0	7	5	2	6	5	4	8	27.6953	23.7901	19.8944	25.0714	24.7817	21.9912	25.0217	23.4191	22.8624	24.5874	22.6533	19.6489	22.8288	23.1008	21.5429	22.6758	23.1144	22.7046	23.169	-1.28566	22.3532	0.145988	0.248473	-0.556158	22.7179	0.247583	0.33119	0.729506
Q9BI88	UPF0587 protein F46B6.12	F46B6.12	sp|Q9BI88|U587_CAEEL UPF0587 protein F46B6.12 OS=Caenorhabditis elegans OX=6239 GN=F46B6.12 PE=3 SV=2	1	5	5	5	33.5	19.411	0	16.343	19	3	0	4	3	1	3	1	0	4	27.2282	23.8993		24.3442	24.1946	22.485	24.4192	22.3852		24.0156	22.9842	19.876	23.155	22.8956	22.3504	22.9558	22.3598	18.0364	23.3865	0.744191	21.633	0.551031	0.661446	1.473	21.9974	0.213367	0.293322	0.728804
O17006	PHD-type domain-containing protein	phf-30	tr|O17006|O17006_CAEEL PHD-type domain-containing protein OS=Caenorhabditis elegans OX=6239 GN=phf-30 PE=1 SV=1	1	2	2	2	6	25.949	0	5.4789	2	0	0	0	1	0	1	0	0	0	24.9612			20.4104	22.5449		22.437				20.3597	21.2746	19.7674	22.3607	19.9805	21.2439	20.7543	19.6535	20.1455	0.282775	20.3258	0.627715	0.72405	1.01061	20.6897	0.125062	0.189839	0.72783
A7LPI7	Uncharacterized protein	C24H11.5	tr|A7LPI7|A7LPI7_CAEEL Uncharacterized protein OS=Caenorhabditis elegans OX=6239 GN=C24H11.5 PE=1 SV=1	1	7	7	7	57.6	10.238	0	20.846	25	2	4	4	6	4	5	0	0	0	29.5047	25.7749	25.7212	25.9043	26.562	25.6405	26.8989	19.566		20.2853	24.342	24.9779	24.0699	25.582	24.9453	25.0334	20.6067	20.3086	21.146	3.77619	22.5752	0.000103628	0.00119239	4.49982	22.937	4.31308e-06	9.31389e-05	0.723627
Q95XM9	RNA helicase	ddx-27	tr|Q95XM9|Q95XM9_CAEEL RNA helicase OS=Caenorhabditis elegans OX=6239 GN=ddx-27 PE=1 SV=2	1	17	17	17	27.7	82.476	0	116.29	77	12	3	12	12	10	13	4	5	6	30.0136	25.8911	24.6149	26.8756	27.0166	26.9136	27.1973	24.5125	25.4869	25.5015	23.799	23.6733	24.0153	24.4791	24.8781	24.2993	23.7101	24.5082	23.5013	-0.0773641	23.8679	0.84411	0.893	0.64563	24.2294	0.0503326	0.0911662	0.722994
Q18167;O02063	Sperm Meiosis PDZ domain containing proteins;Sperm Meiosis PDZ domain containing proteins	smz-1	tr|Q18167|Q18167_CAEEL Sperm Meiosis PDZ domain containing proteins OS=Caenorhabditis elegans OX=6239 GN=smz-1 PE=1 SV=1;tr|O02063|O02063_CAEEL Sperm Meiosis PDZ domain containing proteins OS=Caenorhabditis elegans OX=6239 GN=smz-2 PE=4 SV=1	2	3	3	3	13.5	30.336	0.00023958	4.1378	4	1	0	1	1	1	0	0	0	0	27.1335	23.7714		23.9317	24.0204	22.849	23.3715		23.1518	22.5972	23.6694	20.3251	23.466	23.7217	23.0823	22.82	21.1401	23.7268	23.5099	-0.305456	22.6396	0.775307	0.83929	0.415707	23.0001	0.558069	0.636359	0.721163
P34714	SPARC	ost-1	sp|P34714|SPRC_CAEEL SPARC OS=Caenorhabditis elegans OX=6239 GN=ost-1 PE=1 SV=1	1	6	6	6	22.3	30.172	0	19.068	23	6	0	3	4	2	4	1	1	2	26.5003	23.5519	16.46	24.2056	23.1621	22.1841	23.2706	22.3903	22.3497	23.2305	23.1001	18.5164	23.052	22.5537	22.3851	21.8849	21.9889	22.505	22.4919	-0.772448	21.9424	0.506322	0.622914	-0.0540285	22.3016	0.903406	0.927295	0.718419
G5EF86	S-formylglutathione hydrolase	CELE_Y48G10A.1	tr|G5EF86|G5EF86_CAEEL S-formylglutathione hydrolase OS=Caenorhabditis elegans OX=6239 GN=CELE_Y48G10A.1 PE=1 SV=1	1	11	11	11	51.1	31.248	0	50.804	66	9	2	8	9	5	9	11	7	6	30.5979	26.9759	22.9037	27.7735	27.2894	26.065	27.9664	27.3349	26.6435	27.3725	25.4822	22.5	26.3201	25.492	25.2211	25.7378	26.2607	26.2761	26.4391	-1.55787	25.5464	0.0757333	0.15373	-0.841694	25.9045	0.00130234	0.00500414	0.716177
Q03206;Q94124	Ras-related protein ced-10	ced-10	sp|Q03206|RAC1_CAEEL Ras-related protein ced-10 OS=Caenorhabditis elegans OX=6239 GN=ced-10 PE=1 SV=2	2	8	8	7	44	21.454	0	32.595	38	4	0	6	2	1	6	7	4	8	29.384	25.5389		26.6641	25.0264	24.5537	26.4691	26.4031	24.5901	27.2317	24.1693	20.8211	24.4632	23.649	23.7467	24.2028	25.2514	24.6821	25.8126	-2.09751	24.1999	0.0270636	0.0713938	-1.38254	24.5574	0.00134114	0.00512731	0.714976
P52715	Serine carboxypeptidase ctsa-1.2	ctsa-1.2	sp|P52715|CTS12_CAEEL Serine carboxypeptidase ctsa-1.2 OS=Caenorhabditis elegans OX=6239 GN=ctsa-1.2 PE=3 SV=1	1	9	9	9	32.8	50.115	0	58.404	41	6	1	7	5	1	11	2	2	6	28.887	25.7616	23.0382	26.3628	26.1527	24.7403	26.7677	25.1848	24.1416	25.3902	24.8594	22.8154	25.1879	25.2699	24.2422	25.4875	24.9965	24.5621	24.3958	-0.363896	24.4695	0.52644	0.638258	0.348432	24.8257	0.305525	0.393305	0.712328
O61711	RRM domain-containing protein	rnp-8	tr|O61711|O61711_CAEEL RRM domain-containing protein OS=Caenorhabditis elegans OX=6239 GN=rnp-8 PE=1 SV=1	1	4	4	4	12.5	64.623	0	13.818	1	0	0	0	1	0	0	0	0	0	24.3789			18.7711	22.0908		18.9093			17.9955	18.5571	20.9145	20.8228	20.673	20.942	20.8127	20.2578	19.7892	20.8095	-0.187331	20.1918	0.784881	0.846283	0.523721	20.5473	0.285205	0.372288	0.711052
Q18200	Uncharacterized protein	C26B9.3	tr|Q18200|Q18200_CAEEL Uncharacterized protein OS=Caenorhabditis elegans OX=6239 GN=C26B9.3 PE=1 SV=2	1	2	2	2	9.7	28.918	0.001165	3.6777	3	2	0	0	0	1	0	0	0	0	23.9135	23.3391			21.4036	20.634			19.59		22.1043	20.2859	19.3633	21.6526	21.6288	20.601	18.8195	21.0826	19.5041	0.782403	20.1933	0.365278	0.488579	1.49204	20.5481	0.0443648	0.0821635	0.709641
Q19266	Protein kinase C-like 3	pkc-3	sp|Q19266|KPC3_CAEEL Protein kinase C-like 3 OS=Caenorhabditis elegans OX=6239 GN=pkc-3 PE=1 SV=1	1	6	6	6	11.6	68.034	0	10.328	15	1	0	2	0	2	2	2	5	1	26.8876	22.52		23.5784	23.5543	23.3102	23.3716	23.9098	24.6275	23.7818	22.276	21.1223	22.401	22.9529	22.9005	22.0723	24.3698	24.9286	23.6173	-2.37212	23.1192	0.0028553	0.0126887	-1.6633	23.4736	0.00226707	0.00759037	0.70882
O16517	ATP synthase-coupling factor 6, mitochondrial	atp-4	tr|O16517|O16517_CAEEL ATP synthase-coupling factor 6, mitochondrial OS=Caenorhabditis elegans OX=6239 GN=atp-4 PE=1 SV=1	1	8	8	8	65.9	13.957	0	80.132	40	4	1	5	4	3	9	6	2	6	29.0957	24.6702	23.4	25.5859	25.9928	23.9978	26.1556	25.4945	23.0752	25.7181	22.875	23.1489	23.5868	24.0151	23.812	23.9054	24.1914	23.2785	24.6807	-0.846637	23.6269	0.0880591	0.171607	-0.139399	23.9805	0.691064	0.758019	0.707238
S6FWN4	K+/Cl-Cotransporter	kcc-1	tr|S6FWN4|S6FWN4_CAEEL K+/Cl-Cotransporter OS=Caenorhabditis elegans OX=6239 GN=kcc-1 PE=1 SV=1	1	15	15	15	19.2	126.8	0	84.978	57	8	0	11	8	3	10	7	4	6	28.9425	25.9516	21.3542	26.1153	25.6571	24.965	25.7841	25.5046	25.4445	25.5507	23.5377	20.5395	23.7283	23.1106	23.4543	23.3539	23.8049	24.4615	23.9227	-1.46122	23.3324	0.10254	0.192055	-0.756784	23.6846	0.0270076	0.0554137	0.704436
Q9UAV3	Ubiquitin carboxyl-terminal hydrolase	ubh-1	tr|Q9UAV3|Q9UAV3_CAEEL Ubiquitin carboxyl-terminal hydrolase OS=Caenorhabditis elegans OX=6239 GN=ubh-1 PE=1 SV=1	1	3	3	3	16.7	23.458	0	5.2626	5	0	0	2	1	0	2	0	0	0	25.5242			23.1818	22.4955		22.9495			21.5622	19.9393	20.6796	22.1199	22.9526	19.8705	22.0213	20.9428	19.6263	22.2792	-0.0364894	20.9312	0.962523	0.975602	0.665357	21.2821	0.425758	0.514644	0.701847
Q20922;Q20921	Col_cuticle_N domain-containing protein;Col_cuticle_N domain-containing protein	col-159	tr|Q20922|Q20922_CAEEL Col_cuticle_N domain-containing protein OS=Caenorhabditis elegans OX=6239 GN=col-159 PE=3 SV=1;tr|Q20921|Q20921_CAEEL Col_cuticle_N domain-containing protein OS=Caenorhabditis elegans OX=6239 GN=col-160 PE=3 SV=2	2	2	2	2	6.7	29.902	0.0011601	3.6273	10	1	1	1	1	1	1	1	1	2	28.3742	25.3025	23.8767	24.2562	26.3358	24.7566	25.138	25.34	24.7076	25.3356	25.2703	24.5167	24.2435	26.107	25.0597	24.9669	26.0737	25.4374	26.0718	-1.18413	25.2689	0.0063833	0.0239232	-0.483101	25.6194	0.136245	0.203645	0.701028
Q95YC3;O16497	Carboxylic ester hydrolase;Carboxylic ester hydrolase	cest-35.2	tr|Q95YC3|Q95YC3_CAEEL Carboxylic ester hydrolase OS=Caenorhabditis elegans OX=6239 GN=cest-35.2 PE=1 SV=1;tr|O16497|O16497_CAEEL Carboxylic ester hydrolase OS=Caenorhabditis elegans OX=6239 GN=cest-35.1 PE=1 SV=1	2	3	2	2	6.4	60.559	0.0051802	2.5542	4	0	0	1	1	0	1	0	0	1	26.9467	20.2897		23.3768	21.5737		23.8001			26.5138	22.8911	20.0034	22.7042	23.9785	20.3141	23.4007	18.0606	20.0369	25.2622	0.746389	21.4931	0.642201	0.735346	1.44456	21.8421	0.386503	0.476737	0.698174
O62518	Brix domain-containing protein ZK795.3	ZK795.3	sp|O62518|YHPK_CAEEL Brix domain-containing protein ZK795.3 OS=Caenorhabditis elegans OX=6239 GN=ZK795.3 PE=4 SV=1	1	5	5	5	21.6	33.952	0	16.227	6	1	0	0	2	0	3	0	0	0	25.8484	19.6072		21.5106	23.1944		24.186				21.3102	21.1198	21.3384	22.7014	20.6566	22.4977	20.4791	19.3016	18.5806	1.80238	20.3549	0.0119905	0.0391517	2.49812	20.7028	0.00640369	0.0175249	0.695742
Q93545;Q93544	Uncharacterized protein	CELE_F20G2.2	tr|Q93545|Q93545_CAEEL Uncharacterized protein OS=Caenorhabditis elegans OX=6239 GN=CELE_F20G2.2 PE=1 SV=1	2	8	8	8	34.1	26.767	0	31.725	34	4	1	5	6	1	6	5	1	5	28.5882	25.0866	23.039	25.6889	25.8628	24.3674	26.1352	24.9135	23.566	25.7928	23.3104	21.9763	24.2484	23.8549	23.0189	24.7445	23.6128	23.4103	24.6968	-0.728263	23.5425	0.225497	0.342568	-0.0338254	23.8897	0.935394	0.951401	0.694437
O62250	Mitochondrial import inner membrane translocase subunit tim-16	F45G2.8	sp|O62250|TIM16_CAEEL Mitochondrial import inner membrane translocase subunit tim-16 OS=Caenorhabditis elegans OX=6239 GN=F45G2.8 PE=3 SV=1	1	3	3	3	25	15.276	0	6.5759	5	0	0	0	2	0	3	0	0	0	26.012	21.7137		22.5263	19.5114		23.5412			21.1416	21.3923	20.8794	21.4225	22.2763	21.2053	22.2944	18.5335	19.8053	20.9886	1.45561	20.5036	0.0533736	0.118733	2.14955	20.8506	0.0126654	0.0300932	0.693946
Q9TYV5	26S rRNA (cytosine-C(5))-methyltransferase nsun-1	nsun-1	sp|Q9TYV5|NSUN1_CAEEL 26S rRNA (cytosine-C(5))-methyltransferase nsun-1 OS=Caenorhabditis elegans OX=6239 GN=nsun-1 PE=1 SV=2	1	14	14	14	23.2	73.904	0	48.36	54	11	0	9	10	6	8	4	2	4	29.8175	25.9704	26.9464	26.3759	25.9748	26.9098	26.1607	24.7509	22.597	24.4575	26.0683	23.5966	26.3136	25.7776	26.3409	25.9403	25.3097	24.1558	25.3222	0.396937	25.1277	0.517749	0.631053	1.09035	25.4744	0.0126263	0.0300189	0.693413
Q95Y89	Pescadillo homolog	lpd-7	sp|Q95Y89|PESC_CAEEL Pescadillo homolog OS=Caenorhabditis elegans OX=6239 GN=lpd-7 PE=3 SV=1	1	14	14	14	32.8	61.625	0	44.02	72	8	1	12	7	8	10	7	10	9	29.7118	26.3163	23.1468	26.9509	26.1964	25.9326	26.8001	25.7443	26.7411	26.5606	24.9291	21.6844	25.0196	24.318	24.8046	24.5893	25.4978	25.7106	25.288	-1.6211	24.6882	0.0666082	0.139756	-0.92812	25.0347	0.0019103	0.00667903	0.692975
O01422	COP9 signalosome complex subunit 2	csn-2	sp|O01422|CSN2_CAEEL COP9 signalosome complex subunit 2 OS=Caenorhabditis elegans OX=6239 GN=csn-2 PE=1 SV=2	1	2	2	2	5.1	56.78	0	4.7342	6	1	1	0	1	2	0	1	0	0	28.2483	20.5044	26.772		21.3797	26.1028		20.7806			25.1623	23.7151	19.9218	25.8411	25.3419	19.6951	26.2044	20.4448	19.1808	0.989751	22.4382	0.547533	0.657455	1.6827	22.7847	0.338328	0.42786	0.692952
Q9N538	DeHydrogenases, Short chain	dhs-9	tr|Q9N538|Q9N538_CAEEL DeHydrogenases, Short chain OS=Caenorhabditis elegans OX=6239 GN=dhs-9 PE=1 SV=1	1	10	10	10	44.5	35.067	0	37.246	41	4	3	6	6	3	7	4	3	5	29.3589	25.4281	24.3617	26.183	26.3888	25.2892	27	24.9715	24.9547	24.7904	23.9802	24.1469	24.2061	24.4709	25.0249	24.9118	23.8803	25.0247	24.6842	-0.418618	24.3204	0.261556	0.380627	0.272827	24.6661	0.347881	0.437179	0.691446
Q22056	Transcription and mRNA export factor ENY2	CELE_T01C3.2	tr|Q22056|Q22056_CAEEL Transcription and mRNA export factor ENY2 OS=Caenorhabditis elegans OX=6239 GN=CELE_T01C3.2 PE=1 SV=2	1	7	7	7	39.8	11.423	0	31.156	24	5	1	5	6	1	6	0	0	0	29.2002	26.5441	20.9989	25.7002	27.0281	23.3745	26.062				25.1551	22.0565	24.5006	25.3405	23.5626	24.8713	18.8741	19.7575	18.9715	4.70301	21.5525	0.000569928	0.00396345	5.3904	21.8962	3.0855e-05	0.000324121	0.687393
Q09967	LDL receptor repeat-containing protein egg-1	egg-1	sp|Q09967|EGG1_CAEEL LDL receptor repeat-containing protein egg-1 OS=Caenorhabditis elegans OX=6239 GN=egg-1 PE=1 SV=2	1	6	6	6	19.1	59.693	0	33.035	9	0	0	0	0	0	0	4	1	4	25.1709				21.6832		21.3432	23.4471	22.1565	23.8984	19.7587	19.8969	20.2986	20.2922	21.2946	20.4292	22.9792	21.7543	23.7306	-2.83662	21.403	0.00206466	0.0100431	-2.14932	21.7467	0.0104166	0.0258985	0.687301
G5ECC1	HYPK_UBA domain-containing protein	CELE_F13G3.10	tr|G5ECC1|G5ECC1_CAEEL HYPK_UBA domain-containing protein OS=Caenorhabditis elegans OX=6239 GN=CELE_F13G3.10 PE=1 SV=1	1	5	5	5	59.4	10.822	0	198.09	54	8	5	8	9	5	7	4	4	4	32.5373	29.2112	27.8843	28.6011	29.7752	28.2621	29.369	25.6944	24.515	25.7941	27.5603	26.0358	27.7058	28.1206	26.8577	28.3796	25.2966	24.3631	25.8785	1.92119	26.14	0.00218534	0.0104304	2.60655	26.4827	0.000120779	0.000832322	0.685364
P90732	C-type LECtin	clec-41	tr|P90732|P90732_CAEEL C-type LECtin OS=Caenorhabditis elegans OX=6239 GN=clec-41 PE=1 SV=1	1	3	3	3	8.4	58.799	0	21.192	16	2	0	1	2	1	2	3	2	3	27.2817	24.4544		22.8532	23.9526	22.6188	24.5164	24.3483	23.8848	24.2229	23.7085	20.8978	23.0529	23.0237	23.1342	23.5567	24.289	23.8907	24.0872	-1.53586	23.321	0.0441491	0.103159	-0.850713	23.6636	0.0173974	0.0387242	0.685146
Q22752	Dynein light chain roadblock	dyrb-1	tr|Q22752|Q22752_CAEEL Dynein light chain roadblock OS=Caenorhabditis elegans OX=6239 GN=dyrb-1 PE=1 SV=1	1	5	5	5	71.6	10.716	0	68.415	18	3	0	3	4	0	1	3	1	3	28.0923	24.6322		25.5283	25.1137	21.5318	24.2468	24.4834	21.8656	25.6115	23.3616	20.9668	23.9161	23.8741	23.1604	23.2604	24.2192	23.9209	24.8333	-1.57632	23.5363	0.0439522	0.102762	-0.892836	23.878	0.0253695	0.0527642	0.683484
Q18529	Uncharacterized protein	C39D10.7	tr|Q18529|Q18529_CAEEL Uncharacterized protein OS=Caenorhabditis elegans OX=6239 GN=C39D10.7 PE=1 SV=3	1	43	43	43	49	128.77	0	323.31	254	26	3	33	23	19	29	47	33	41	32.5803	28.5203	24.6644	28.8622	28.4211	28.1244	28.8283	30.0526	29.9655	30.0249	25.1213	23.1121	25.3292	25.0138	25.4282	25.1628	27.4515	27.3593	27.2126	-2.82024	25.931	0.000508726	0.00368772	-2.13952	26.2714	2.10554e-06	5.67826e-05	0.680723
O61787	Innexin-16	inx-16	sp|O61787|INX16_CAEEL Innexin-16 OS=Caenorhabditis elegans OX=6239 GN=inx-16 PE=3 SV=2	1	4	4	4	18.3	43.086	0	36.798	29	5	0	4	5	1	4	2	2	6	27.5769	23.8911		25.6301	24.0669	23.6126	25.0549	21.2619	24.5324	23.9033	23.2189	20.0337	24.2898	23.2001	22.8281	23.547	24.0261	24.3952	24.7368	-1.87194	23.4501	0.0686389	0.142991	-1.19434	23.7889	0.00398238	0.0118444	0.677609
Q18244	CCHC-type domain-containing protein	C27B7.5	tr|Q18244|Q18244_CAEEL CCHC-type domain-containing protein OS=Caenorhabditis elegans OX=6239 GN=C27B7.5 PE=1 SV=1	1	16	16	16	45.6	42.298	0	61.515	42	8	7	9	7	3	8	0	0	0	30.6271	26.4646	26.4766	26.4923	27.5483	25.9649	27.8801		21.4545	21.4978	24.3689	25.1705	24.9422	24.9955	25.3391	26.1793	19.7374	20.979	20.8873	4.29263	22.6809	3.68016e-05	0.000600162	4.97004	23.0196	5.13372e-06	0.000103326	0.677413
O17271	Putative protein heh-1	heh-1	sp|O17271|HEH1_CAEEL Putative protein heh-1 OS=Caenorhabditis elegans OX=6239 GN=heh-1 PE=3 SV=2	1	4	4	4	35.1	16.657	0	54.949	31	4	1	4	4	3	5	5	2	3	29.555	26.34	22.7385	26.5079	26.5289	25.4839	26.7091	26.7651	25.6029	26.2309	25.1284	23.0183	25.4657	25.0848	24.9794	25.5774	26.367	25.8868	25.9638	-1.53508	25.305	0.020679	0.0583552	-0.858688	25.6432	0.00449553	0.0131243	0.676392
P90847	Uncharacterized protein	CELE_F26E4.4	tr|P90847|P90847_CAEEL Uncharacterized protein OS=Caenorhabditis elegans OX=6239 GN=CELE_F26E4.4 PE=1 SV=1	1	12	12	12	36.8	44.02	0	69.7	36	7	1	6	9	2	10	1	0	0	29.0531	25.2673	22.5426	25.4338	26.3642	23.4035	26.5221	19.3818		20.459	24.071	21.0431	23.4795	24.5867	21.6277	24.3992	18.7309	19.6774	19.7086	3.49221	21.1184	0.00295299	0.0130164	4.16559	21.4551	0.00104121	0.00416922	0.673375
O16309	Peptidylprolyl isomerase	fkb-3	tr|O16309|O16309_CAEEL Peptidylprolyl isomerase OS=Caenorhabditis elegans OX=6239 GN=fkb-3 PE=1 SV=1	1	9	8	8	49.8	29.08	0	28.841	25	2	1	6	3	2	5	1	2	3	28.1819	24.7696		25.9647	24.8486	24.4383	25.9833	23.0276	24.6498	24.5004	23.8214	21.0853	24.4633	23.6275	23.4997	24.2617	22.7884	24.2721	23.8148	-0.501778	23.3742	0.565761	0.672339	0.171169	23.7107	0.677367	0.745574	0.672946
O16331	Cation_ATPase_N domain-containing protein	catp-3	tr|O16331|O16331_CAEEL Cation_ATPase_N domain-containing protein OS=Caenorhabditis elegans OX=6239 GN=catp-3 PE=1 SV=2	1	3	3	3	4.4	117.37	0	7.9425	6	0	0	2	1	0	2	0	0	1	24.7006	19.6197		22.7011	20.5775		23.5003			22.5663	20.9725	20.4443	21.201	21.7336	20.7396	22.1628	19.8649	20.852	21.8489	0.0173331	20.864	0.978069	0.985583	0.690067	21.2003	0.292163	0.379184	0.672734
Q23402	Protein BCCIP homolog	ZK1127.4	sp|Q23402|BCCIP_CAEEL Protein BCCIP homolog OS=Caenorhabditis elegans OX=6239 GN=ZK1127.4 PE=3 SV=1	1	3	3	3	9.5	39.545	0	11.454	7	1	0	1	2	0	3	0	0	0	25.2734	21.0797		22.553	22.889		23.1676	21.2664		20.5025	20.8998	20.3208	21.6742	22.214	20.8077	21.8903	21.2157	18.9575	20.8345	0.629015	20.6504	0.363454	0.486823	1.30141	20.9866	0.0669035	0.11431	0.6724
Q965U6;O44168;A0A0K3ARD0	snRNA-activating protein complex subunit 3;snRNA-activating protein complex subunit 3	snpc-3.2	tr|Q965U6|Q965U6_CAEEL snRNA-activating protein complex subunit 3 OS=Caenorhabditis elegans OX=6239 GN=snpc-3.2 PE=3 SV=2;tr|O44168|O44168_CAEEL snRNA-activating protein complex subunit 3 OS=Caenorhabditis elegans OX=6239 GN=snpc-3.1 PE=3 SV=1	3	14	14	14	32	49.048	0	57.656	36	9	3	3	12	3	6	0	0	0	30.1737	25.9371	26.1065	24.9465	27.3638	26.3277	27.1666				24.9762	26.0685	24.7271	25.9162	25.9951	25.8689	19.1587	19.039	19.137	6.14571	22.1844	5.18398e-06	0.000179271	6.81519	22.5191	1.79802e-07	1.75376e-05	0.669483
G5EGH2	Molybdopterin molybdenumtransferase	moc-1	tr|G5EGH2|G5EGH2_CAEEL Molybdopterin molybdenumtransferase OS=Caenorhabditis elegans OX=6239 GN=moc-1 PE=1 SV=1	1	5	5	5	14	47.077	0	15.629	14	3	1	2	4	1	3	0	0	0	28.243	25.6169	23.0734	24.492	25.5893	24.1458	25.2691	20.8718	21.6753	19.9456	24.1337	23.9387	22.5534	24.2554	24.7347	23.6439	21.2316	21.9367	20.3253	2.37736	22.3532	0.00484891	0.0193511	3.04683	22.688	0.000215642	0.00126007	0.669478
O45060	Thioredoxin domain-containing protein	C35B1.5	tr|O45060|O45060_CAEEL Thioredoxin domain-containing protein OS=Caenorhabditis elegans OX=6239 GN=C35B1.5 PE=1 SV=1	1	7	7	7	46.4	16.965	0	20.761	52	6	3	7	7	4	6	7	7	5	31.4662	28.5316	24.2814	28.8116	28.5516	28.1211	27.6386	28.2254	28.3994	28.2793	27.272	25.038	27.5878	27.1789	27.4404	27.2847	27.8347	28.291	27.7785	-1.33546	27.3004	0.049983	0.113292	-0.666734	27.6347	0.00359889	0.0108998	0.668724
Q86G90	Nuclear Pore complex Protein	npp-9	tr|Q86G90|Q86G90_CAEEL Nuclear Pore complex Protein OS=Caenorhabditis elegans OX=6239 GN=npp-9 PE=1 SV=1	1	62	62	62	82	95.56	0	323.31	558	81	57	73	107	79	94	26	20	21	37.7566	33.8545	33.7457	33.621	34.9863	34.2659	34.8583	28.4607	28.0947	27.9223	30.3614	31.0909	30.1524	31.2214	31.2081	31.1792	25.3742	25.9065	25.597	4.90901	28.0804	9.09166e-08	1.77274e-05	5.57699	28.4144	1.74111e-09	2.25259e-06	0.667985
Q19048	Uncharacterized protein	mrp-3	tr|Q19048|Q19048_CAEEL Uncharacterized protein OS=Caenorhabditis elegans OX=6239 GN=mrp-3 PE=1 SV=3	1	7	6	6	6.1	168.87	0	8.5588	12	0	1	2	1	2	0	3	2	1	25.4441		18.9618	22.8355	21.1789	20.8562	22.3803	22.9946	22.6494	22.7906	19.9511	19.5692	21.9345	20.9174	21.1267	21.4126	22.2615	22.6616	22.1699	-1.87941	21.4247	0.030273	0.0772356	-1.21212	21.7583	0.0288731	0.0585465	0.667293
Q17633	Nematode Specific Peptide family	nsph-3.2	tr|Q17633|Q17633_CAEEL Nematode Specific Peptide family OS=Caenorhabditis elegans OX=6239 GN=nsph-3.2 PE=1 SV=2	1	20	20	6	55.8	41.957	0	171.45	94	16	1	12	12	7	7	15	11	13	30.8973	27.751	23.47	27.506	27.0415	25.9227	27.62	27.7751	27.1769	27.2786	24.846	21.3126	25.2873	24.5172	24.0903	24.8314	25.9338	25.4774	25.8403	-1.93522	24.7829	0.0462091	0.106922	-1.27087	25.1151	0.000465631	0.00223644	0.664352
A9Z1L6	KH domain-containing protein	ascc-1	tr|A9Z1L6|A9Z1L6_CAEEL KH domain-containing protein OS=Caenorhabditis elegans OX=6239 GN=ascc-1 PE=1 SV=1	1	7	7	7	25.4	44.185	0	23.066	15	4	0	3	5	1	2	0	0	0	27.3448	23.6704		24.333	24.2894	22.7929	24.7338	21.7075	21.9099		23.1195	20.9165	22.9009	22.8233	23.0441	23.06	22.4344	22.5999	18.9374	0.988416	21.8181	0.377955	0.500084	1.65191	22.1498	0.0952021	0.151654	0.663494
H2FLK2	Protein aurora borealis	spat-1	tr|H2FLK2|H2FLK2_CAEEL Protein aurora borealis OS=Caenorhabditis elegans OX=6239 GN=spat-1 PE=1 SV=1	1	6	6	6	12.2	60.715	0	11.24	5	0	0	1	3	0	1	0	0	0	25.9823	20.7796	21.4075	21.8256	24.2189	21.6592	22.7063				21.4716	22.3853	20.973	22.5127	22.3669	21.9396	18.5092	19.4982	18.3508	2.82392	20.198	0.000563912	0.0039505	3.48701	20.5296	0.0001129	0.000792535	0.663086
Q9TXZ9	YKT6 (Yeast v-SNARE) homolog	ykt-6	tr|Q9TXZ9|Q9TXZ9_CAEEL YKT6 (Yeast v-SNARE) homolog OS=Caenorhabditis elegans OX=6239 GN=ykt-6 PE=1 SV=1	1	9	9	9	45.3	23.15	0	28.103	33	5	0	7	5	1	7	3	1	4	28.0358	24.13		25.6652	24.6686	24.1335	25.7214	21.5633		24.8221	23.8175	20.4588	24.4653	23.6239	23.1091	23.992	22.6874	19.4232	23.563	1.02265	22.4026	0.367556	0.490591	1.68377	22.7331	0.0799862	0.131093	0.661124
O44622	BPTI/Kunitz inhibitor domain-containing protein	CELE_K11D12.7	tr|O44622|O44622_CAEEL BPTI/Kunitz inhibitor domain-containing protein OS=Caenorhabditis elegans OX=6239 GN=CELE_K11D12.7 PE=1 SV=2	1	6	6	6	48.7	20.478	0	41.748	36	4	0	7	3	2	5	6	3	6	27.9082	24.3748	21.8577	24.7289	24.5295	24.2112	25.1746	24.7786	24.4981	25.0409	22.9426	21.4174	23.2898	22.9664	23.4616	23.2013	23.9806	24.1238	24.1397	-1.53144	23.3157	0.0193081	0.0556002	-0.871573	23.6456	0.01195	0.0288051	0.65987
Q21209	BRCA1-associated RING domain protein 1	brd-1	sp|Q21209|BARD1_CAEEL BRCA1-associated RING domain protein 1 OS=Caenorhabditis elegans OX=6239 GN=brd-1 PE=1 SV=3	1	4	4	4	8.1	78.803	0	5.3714	5	0	0	0	2	0	3	0	0	0	24.1535				22.3358		22.747				21.3038	19.2351	20.3624	21.8307	19.5134	21.534	18.6666	19.7754	19.4746	0.994884	19.803	0.136747	0.237636	1.65386	20.1325	0.0417448	0.0783411	0.658974
Q20647	60S ribosomal protein L23a 2	rpl-25.2	sp|Q20647|R23A2_CAEEL 60S ribosomal protein L23a 2 OS=Caenorhabditis elegans OX=6239 GN=rpl-25.2 PE=3 SV=1	1	6	4	4	41.1	16.283	0	28.435	25	2	2	4	3	2	3	3	3	3	29.7729	25.9829	22.8293	27.1613	26.6165	24.3955	26.921	26.5173	24.3204	26.5091	25.0177	23.3978	25.3474	25.5688	24.6428	25.5231	26.3384	25.0682	26.1003	-1.24798	25.2116	0.0268289	0.071021	-0.590724	25.5403	0.0825925	0.134786	0.657261
Q8T8M4	Nuclear Pore complex Protein	npp-6	tr|Q8T8M4|Q8T8M4_CAEEL Nuclear Pore complex Protein OS=Caenorhabditis elegans OX=6239 GN=npp-6 PE=1 SV=2	1	31	31	31	26.5	171.93	0	155.08	112	17	10	12	23	14	22	5	3	6	30.8448	27.1151	26.4484	26.5049	28.2931	27.2528	28.3253	24.4273	24.408	24.8048	24.5871	25.0459	24.4706	25.3058	25.5654	25.1992	23.603	23.594	23.6041	1.10085	24.1508	0.0076146	0.027508	1.75643	24.4786	3.87033e-05	0.00037558	0.655586
P91252	Probable glutathione S-transferase 6	gst-6	sp|P91252|GST6_CAEEL Probable glutathione S-transferase 6 OS=Caenorhabditis elegans OX=6239 GN=gst-6 PE=3 SV=2	1	3	3	3	22.3	23.616	0	8.8979	4	0	0	2	1	0	1	0	0	0	25.3892			23.2636	22.5317		23.2285				21.3581	20.6411	22.2561	22.3633	21.4271	22.4284	17.8288	20.5563	18.9374	2.31095	20.2629	0.0151191	0.0463629	2.96546	20.5902	0.00408495	0.0120927	0.654503
P34471;Q9TZ34	DNA primase small subunit	pri-1	sp|P34471|PRI1_CAEEL DNA primase small subunit OS=Caenorhabditis elegans OX=6239 GN=pri-1 PE=3 SV=1	2	19	19	19	42.4	48.096	0	61.493	51	7	6	8	11	7	9	1	0	2	29.9299	25.6466	25.5377	26.0255	26.9039	26.3492	26.8823	20.6068	22.3049	24.2975	22.9749	24.2976	23.1823	24.0419	24.8777	23.4986	20.5826	19.7466	22.3922	2.57779	22.196	0.010807	0.0363161	3.23229	22.5233	0.00254449	0.0083155	0.654501
Q965N8	NUC173 domain-containing protein	CELE_Y46E12BL.2	tr|Q965N8|Q965N8_CAEEL NUC173 domain-containing protein OS=Caenorhabditis elegans OX=6239 GN=CELE_Y46E12BL.2 PE=1 SV=1	1	37	37	37	34.6	147.65	0	213.69	119	18	10	17	27	11	21	4	3	8	30.8449	27.1687	26.753	27.1269	28.3954	27.3819	28.0521	24.1449	25.0444	24.9415	23.8073	24.6129	23.746	24.5749	25.1366	24.4176	22.5037	23.5298	23.0003	1.04414	23.5334	0.0359593	0.0889584	1.69843	23.8605	0.000703188	0.00307463	0.654294
Q09464	Uncharacterized protein C16C10.8	C16C10.8	sp|Q09464|YQ58_CAEEL Uncharacterized protein C16C10.8 OS=Caenorhabditis elegans OX=6239 GN=C16C10.8 PE=4 SV=1	1	5	5	5	30.8	28.515	0	15.013	13	0	0	3	3	0	5	0	0	2	26.6217	23.074		23.8931	23.3403		24.5979			23.8417	21.8963	18.9004	22.8632	22.4779	20.1527	22.9918	19.1737	21.3354	23.1759	-0.00836166	21.2242	0.99435	0.996676	0.6458	21.5512	0.536166	0.617492	0.654162
Q95QY7	Putative zinc finger protein C02F5.12	C02F5.12	sp|Q95QY7|YKKA_CAEEL Putative zinc finger protein C02F5.12 OS=Caenorhabditis elegans OX=6239 GN=C02F5.12 PE=4 SV=2	1	2	2	2	4.5	42.387	0	4.4325	2	0	0	1	0	0	1	0	0	0	24.8717	19.4783		20.4556	21.393		22.3003			19.111	19.393	19.9672	20.5502	20.8247	19.7984	21.2447	20.1459	18.6367	19.7273	0.466855	19.7367	0.387606	0.508958	1.11934	20.0629	0.0575867	0.100949	0.652489
Q8MQB4	RING-type domain-containing protein	C28G1.6	tr|Q8MQB4|Q8MQB4_CAEEL RING-type domain-containing protein OS=Caenorhabditis elegans OX=6239 GN=C28G1.6 PE=1 SV=1	1	5	5	5	22.7	33.536	0	14.213	8	2	0	3	0	0	3	0	0	0	25.8126	22.2136		23.5467	21.1806		23.7381				21.6577	19.078	22.1207	21.1727	21.2784	22.3619	20.2517	19.5303	19.4426	1.2106	20.3468	0.143113	0.245023	1.86278	20.6729	0.00842252	0.0217806	0.652176
P49049	Intramembrane protease 2	imp-2	sp|P49049|IMP2_CAEEL Intramembrane protease 2 OS=Caenorhabditis elegans OX=6239 GN=imp-2 PE=1 SV=1	1	7	7	7	16.2	52.793	0	24.55	44	4	2	7	5	2	6	5	4	9	29.034	25.225	18.6038	26.3079	25.0332	25.6176	25.6894	25.561	26.277	26.4963	24.9727	20.4499	25.8138	24.6179	24.4614	24.1111	26.1739	25.5871	26.6626	-2.39576	24.9433	0.0528805	0.118189	-1.74442	25.269	0.000375577	0.00189503	0.651339
O61880	Uncharacterized protein	CELE_F59B1.2	tr|O61880|O61880_CAEEL Uncharacterized protein OS=Caenorhabditis elegans OX=6239 GN=CELE_F59B1.2 PE=1 SV=1	1	3	3	3	36	17.756	0	9.0305	9	0	0	2	0	0	1	4	1	1	26.0249			23.9364	22.7033		23.5753	24.2353	22.601	22.6938	20.6221	20.6175	23.0338	22.5466	20.5788	23.1015	23.8602	23.6405	23.5829	-2.2701	22.5595	0.0117999	0.0386622	-1.6189	22.8851	0.0261566	0.0540004	0.651206
O45764	TIL domain-containing protein	CELE_T06E6.10	tr|O45764|O45764_CAEEL TIL domain-containing protein OS=Caenorhabditis elegans OX=6239 GN=CELE_T06E6.10 PE=1 SV=1	1	4	4	4	25.7	26.777	0	16.444	10	0	0	2	0	1	1	1	1	4	25.4892	20.4651	19.9479	22.9543	21.2136	21.6175	22.5507	21.4664	21.5843	23.609	20.4729	20.538	21.4931	20.941	22.0862	21.4271	22.328	22.4651	22.9726	-1.7539	21.7116	0.0141329	0.0439278	-1.1038	22.0367	0.0512385	0.0924189	0.650095
P34481	Probable 26S proteasome regulatory subunit rpn-6.2	rpn-6.2	sp|P34481|PS11B_CAEEL Probable 26S proteasome regulatory subunit rpn-6.2 OS=Caenorhabditis elegans OX=6239 GN=rpn-6.2 PE=3 SV=3	1	10	10	10	27.6	46.783	0	24.6	20	7	0	3	4	1	5	0	0	0	28.2418	25.9287		24.5481	25.9521	22.5236	25.5892	24.3431		19.6114	24.6969	20.7053	23.5209	24.3475	22.1805	24.3412	23.032	20.2188	19.7976	1.95825	21.9953	0.0955445	0.183007	2.60693	22.3196	0.0151458	0.0347913	0.648687
Q22957	UPF0376 protein F10G2.1	F10G2.1	sp|Q22957|U376C_CAEEL UPF0376 protein F10G2.1 OS=Caenorhabditis elegans OX=6239 GN=F10G2.1 PE=1 SV=2	1	5	5	5	34.3	22.989	0	15.412	14	3	0	3	1	1	2	2	0	2	26.6175	23.4992		24.3823	23.6763		24.8972	22.4292		22.1064	22.9452	19.4953	24.0615	22.9322	21.6455	23.8624	23.0725	19.9408	22.7731	0.23853	22.0481	0.828262	0.879297	0.88454	22.3711	0.270636	0.356598	0.64601
Q17688	Endoplasmic reticulum resident protein 44.2	erp-44.2	sp|Q17688|ER442_CAEEL Endoplasmic reticulum resident protein 44.2 OS=Caenorhabditis elegans OX=6239 GN=erp-44.2 PE=1 SV=2	1	8	8	8	27.4	47.197	0	16.335	17	3	0	3	1	1	4	1	3	1	26.5025	22.7263		23.8741	22.3357	23.597	24.6935		23.9078	21.785	21.9658	20.6458	22.5932	21.828	22.2246	23.0901	19.9158	22.9828	22.4771	-0.0569479	21.7634	0.950889	0.967937	0.588996	22.0864	0.438945	0.526734	0.645944
P53993	GDP-Man:Man(3)GlcNAc(2)-PP-Dol alpha-1,2-mannosyltransferase	algn-11	sp|P53993|ALG11_CAEEL GDP-Man:Man(3)GlcNAc(2)-PP-Dol alpha-1,2-mannosyltransferase OS=Caenorhabditis elegans OX=6239 GN=algn-11 PE=3 SV=3	1	4	4	4	10.2	53.646	0	15.352	18	2	0	3	3	0	3	2	2	3	26.9374	23.0337		24.7964	24.2439	21.5268	24.2985	23.3848	22.8531	23.2383	22.855	19.2919	23.5708	22.7725	21.914	22.9679	23.2362	23.1604	23.2388	-1.3059	22.5589	0.208506	0.322685	-0.660303	22.8817	0.126148	0.191182	0.645601
D3NQA9	Carbonic anhydrase	bca-2	tr|D3NQA9|D3NQA9_CAEEL Carbonic anhydrase OS=Caenorhabditis elegans OX=6239 GN=bca-2 PE=1 SV=1	1	3	3	3	14.1	34.931	0	43.369	10	1	0	3	1	0	2	1	0	2	25.9895	20.4563		22.8414	21.6169		23.303	21.668		23.3609	20.4564	19.5594	22.3151	21.3951	20.5613	22.3053	22.375	20.5386	22.9053	-1.16264	21.3583	0.179403	0.28844	-0.519046	21.6801	0.434992	0.523146	0.643596
Q09165	Mesocentin	dig-1	sp|Q09165|DIG1_CAEEL Mesocentin OS=Caenorhabditis elegans OX=6239 GN=dig-1 PE=1 SV=2	1	22	22	22	2.3	1373.3	0	62.672	62	7	1	8	3	5	6	13	7	12	28.7602	25.5302	21.725	25.8089	24.8081	25.0255	25.5785	25.7884	25.2398	25.5382	23.1833	20.776	23.5605	22.7195	23.6635	23.0635	24.2122	24.3033	24.0868	-1.69414	23.3537	0.0363407	0.0894595	-1.05193	23.6748	0.00899392	0.023039	0.642219
G5EGA6	Dehydrogenase/reductase SDR family member 4	dhrs-4	sp|G5EGA6|DHRS4_CAEEL Dehydrogenase/reductase SDR family member 4 OS=Caenorhabditis elegans OX=6239 GN=dhrs-4 PE=1 SV=1	1	5	5	5	21.2	27.589	0	12.747	12	3	0	2	1	0	4	0	1	1	26.3667	23.5826		22.6385	23.2816		24.0034	22.2621	21.7953	22.8923	22.1889	19.0108	22.0868	21.7261	20.9043	22.5827	21.8902	22.5687	22.8105	-1.32762	21.7593	0.165065	0.271117	-0.68541	22.0804	0.234287	0.316263	0.642209
O44476	Ribonuclease Z	hoe-1	sp|O44476|RNZ_CAEEL Ribonuclease Z OS=Caenorhabditis elegans OX=6239 GN=hoe-1 PE=2 SV=2	1	14	14	14	25.2	93.863	0	53.748	46	4	3	5	9	4	10	5	4	2	28.8893	25.2454	24.1774	24.9924	25.9714	25.2136	25.4154	23.9486	24.7737	23.7851	23.3367	22.8775	22.7986	23.7664	23.7062	23.46	23.0897	23.3471	23.0171	-0.147038	23.0778	0.73386	0.809568	0.492888	23.3978	0.12293	0.187125	0.639926
Q20497	Mediator of RNA polymerase II transcription subunit 12	dpy-22	sp|Q20497|MED12_CAEEL Mediator of RNA polymerase II transcription subunit 12 OS=Caenorhabditis elegans OX=6239 GN=dpy-22 PE=1 SV=2	1	7	7	7	2.2	400.77	0	15.713	11	1	0	0	3	1	6	0	0	0	25.5678	19.4676		20.3656	23.7529		23.7345	19.6118			21.3389	20.3419	20.7964	22.2185	20.2867	21.8883	20.8549	20.2713	19.2114	0.713155	20.4691	0.235126	0.353784	1.35195	20.7885	0.0711405	0.120061	0.638793
Q22670	Rab3 GTPase-activating protein regulatory subunit	rbg-2	sp|Q22670|RBGPR_CAEEL Rab3 GTPase-activating protein regulatory subunit OS=Caenorhabditis elegans OX=6239 GN=rbg-2 PE=3 SV=1	1	5	5	5	6.1	149.91	0	27.584	4	1	1	1	1	0	0	0	0	0	25.6638	22.2844	22.0193	22.1116	22.8841	21.7723					22.3222	22.6475	18.9314	22.7	22.1241	20.9916	19.8957	20.3096	19.2143	1.49386	20.5534	0.119603	0.214103	2.13207	20.8725	0.00479288	0.0137705	0.638211
Q9XTQ6	Tyramine beta-hydroxylase	tbh-1	sp|Q9XTQ6|TBH1_CAEEL Tyramine beta-hydroxylase OS=Caenorhabditis elegans OX=6239 GN=tbh-1 PE=1 SV=3	1	7	7	7	16	74.962	0	27.149	17	0	0	0	0	0	3	5	4	5	26.5473			22.4989			23.8356	24.3322	24.2272	24.2378	20.1292	20.2672	21.6002	20.9622	20.5946	22.3539	23.5987	23.6398	23.8815	-3.04111	22.1861	0.000766274	0.00488259	-2.40309	22.5051	0.00149304	0.00553346	0.638022
Q17339	Female germline-specific tumor suppressor gld-1	gld-1	sp|Q17339|GLD1_CAEEL Female germline-specific tumor suppressor gld-1 OS=Caenorhabditis elegans OX=6239 GN=gld-1 PE=1 SV=1	1	16	16	16	43.8	50.586	0	148.4	64	9	6	10	11	8	14	1	2	3	31.705	28.0358	27.4205	27.6051	28.8058	27.6308	28.5876	21.8946	21.0417	24.9007	26.0464	25.9526	25.8076	26.7054	26.4033	26.5999	20.7371	20.2396	23.7235	4.36881	23.7511	0.000517251	0.00373363	5.00281	24.0681	0.000165267	0.00103913	0.633995
Q20224;Q20223	Fatty acid-binding protein homolog 2;Fatty acid-binding protein homolog 1	lbp-2	sp|Q20224|FABP2_CAEEL Fatty acid-binding protein homolog 2 OS=Caenorhabditis elegans OX=6239 GN=lbp-2 PE=1 SV=1;sp|Q20223|FABP1_CAEEL Fatty acid-binding protein homolog 1 OS=Caenorhabditis elegans OX=6239 GN=lbp-1 PE=2 SV=1	2	6	6	6	41	18.843	0	18.358	19	2	0	3	2	1	3	2	1	5	27.2611	23.8986	20.5908	23.1505	23.8941	22.6458	24.1244	23.5573	22.926	24.5223	22.6303	21.261	22.1885	22.5825	23.0397	22.3553	23.3947	23.7319	23.6623	-1.56969	22.8114	0.0158702	0.0479128	-0.937107	23.1277	0.0233325	0.0492274	0.632585
O17909	DNA helicase	chd-1	tr|O17909|O17909_CAEEL DNA helicase OS=Caenorhabditis elegans OX=6239 GN=chd-1 PE=1 SV=2	1	7	7	7	5.5	169	0	18.596	11	2	0	0	4	0	4	1	0	0	27.158	22.1424		22.8582	25.182		24.6116	20.6536			22.2007	21.2118	21.1711	23.8353	19.3153	23.3288	21.6058	20.0197	20.3655	0.864227	21.0958	0.18377	0.294218	1.49616	21.4117	0.16729	0.240685	0.631937
Q22307	ATP-dependent RNA helicase A	rha-1	sp|Q22307|DHX9_CAEEL ATP-dependent RNA helicase A OS=Caenorhabditis elegans OX=6239 GN=rha-1 PE=2 SV=3	1	16	16	16	15.9	144.21	0	56.624	43	5	1	5	15	5	7	3	1	1	28.682	25.2744	24.2536	24.7383	26.3731	25.142	25.9678	23.4164	24.085	21.5364	23.0004	23.2133	23.245	23.9629	23.9199	23.4595	22.4112	23.2768	21.6636	0.702382	22.8017	0.218809	0.33468	1.33022	23.1156	0.0136524	0.0319395	0.62784
Q20239	DUF5110 domain-containing protein	aagr-3	tr|Q20239|Q20239_CAEEL DUF5110 domain-containing protein OS=Caenorhabditis elegans OX=6239 GN=aagr-3 PE=1 SV=1	1	9	9	9	11.8	105.44	0	19.709	37	7	0	5	3	1	6	4	3	8	28.1879	25.7164		25.0068	24.3774	23.7071	25.1855	24.1927	24.8541	25.2553	23.8652	19.8767	23.3578	22.8497	22.6288	23.5041	23.4589	24.5464	24.0599	-1.65513	23.1942	0.119329	0.213714	-1.02752	23.508	0.0269722	0.0554008	0.62761
P90829	DNA polymerase delta catalytic subunit	F10C2.4	sp|P90829|DPOD1_CAEEL DNA polymerase delta catalytic subunit OS=Caenorhabditis elegans OX=6239 GN=F10C2.4 PE=3 SV=1	1	8	8	8	7.7	120.83	0	18.643	14	1	1	2	5	2	2	0	1	0	26.616	23.4634	20.6427	23.1261	24.4299	23.5552	23.5538	22.4656	21.878	20.1412	22.3499	22.0062	21.7521	22.8855	22.9444	22.1591	21.979	22.0262	21.1379	0.321677	21.8752	0.573083	0.678496	0.948615	22.1887	0.0679184	0.11565	0.626937
Q20720	Uncharacterized protein	CELE_F53F4.11	tr|Q20720|Q20720_CAEEL Uncharacterized protein OS=Caenorhabditis elegans OX=6239 GN=CELE_F53F4.11 PE=1 SV=2	1	12	12	12	24.5	59.887	0	47.898	54	8	2	8	5	8	8	4	6	5	30.3267	26.4381	25.8734	26.8333	27.3002	27.3339	27.5759	25.3519	25.8265	25.7517	25.1602	25.1123	25.1956	25.7295	25.8669	25.7497	25.0245	25.1335	24.9758	0.111428	25.1003	0.648519	0.739439	0.737451	25.4133	0.0018778	0.00658963	0.626022
Q21323	RNP (RRM RNA binding domain) containing	rnp-3	tr|Q21323|Q21323_CAEEL RNP (RRM RNA binding domain) containing OS=Caenorhabditis elegans OX=6239 GN=rnp-3 PE=1 SV=1	1	8	8	8	40.1	24.845	0	26.125	22	2	1	2	4	2	5	2	2	2	28.5866	24.6797	23.6433	23.3748	27.0833	24.1468	25.7437	23.8341	23.7423	23.5541	23.8856	23.5321	23.7699	24.7669	24.2697	24.0274	24.8078	24.6904	24.6098	-0.973442	24.2159	0.0106201	0.0358784	-0.347964	24.5286	0.168406	0.242016	0.625477
Q22135	RRM domain-containing protein	nifk-1	tr|Q22135|Q22135_CAEEL RRM domain-containing protein OS=Caenorhabditis elegans OX=6239 GN=nifk-1 PE=1 SV=1	1	11	11	11	32.2	33.919	0	32.534	46	3	3	8	6	4	8	5	3	6	29.1177	24.2572	23.7435	26.0627	25.6683	24.7716	26.2797	24.7439	24.8224	25.9969	22.5762	23.7515	23.4648	23.8192	24.1651	23.6837	23.798	24.2346	24.1319	-0.790694	23.6595	0.0820648	0.163871	-0.165511	23.9721	0.52649	0.609486	0.625184
Q21322	RNP (RRM RNA binding domain) containing	rnp-2	tr|Q21322|Q21322_CAEEL RNP (RRM RNA binding domain) containing OS=Caenorhabditis elegans OX=6239 GN=rnp-2 PE=1 SV=2	1	2	2	2	10.7	23.305	0	6.8276	6	1	0	0	2	0	2	0	0	1	24.6156	20.4966		22.2598	23.1971		22.1108	19.624		20.3637	21.156	20.0404	21.1715	21.9814	20.9278	21.3329	20.9598	19.5059	21.5989	0.101121	20.7388	0.873941	0.915076	0.725819	21.0511	0.254902	0.339275	0.624697
Q20757	Pumilio domain-containing protein 5	puf-5	sp|Q20757|PUF5_CAEEL Pumilio domain-containing protein 5 OS=Caenorhabditis elegans OX=6239 GN=puf-5 PE=2 SV=1	1	7	7	7	14.8	62.574	0	26.845	20	4	1	3	5	1	4	0	1	1	29.045	24.5295	24.1997	25.7413	26.2419	24.3292	26.1844		21.4654	21.5189	23.3703	24.3486	23.7526	24.9534	24.1183	24.2651	20.7888	21.4621	22.1849	2.3452	22.6512	0.00255603	0.0116555	2.967	22.9621	0.000288256	0.00156573	0.621794
G5EC87	Glucosidase 2 subunit beta	CELE_ZK1307.8	tr|G5EC87|G5EC87_CAEEL Glucosidase 2 subunit beta OS=Caenorhabditis elegans OX=6239 GN=CELE_ZK1307.8 PE=1 SV=1	1	13	13	13	41.6	58.062	0	58.557	37	2	0	5	5	2	9	8	0	6	28.035	24.7518		25.1144	25.3085	22.6096	25.9244	25.3247	22.0308	24.4377	22.7018	20.5896	23.0987	22.9766	21.8798	23.3965	24.1074	21.3776	23.269	-0.787983	22.524	0.33821	0.460635	-0.167026	22.8345	0.7902	0.838705	0.620957
Q9NEX6	Uncharacterized protein	CELE_Y105E8A.21	tr|Q9NEX6|Q9NEX6_CAEEL Uncharacterized protein OS=Caenorhabditis elegans OX=6239 GN=CELE_Y105E8A.21 PE=1 SV=1	1	6	6	6	8.1	104.86	0	11.996	7	0	0	0	1	2	3	0	0	1	25.3065			22.3115	21.0411	23.4462	23.3791			20.3853	20.3805	20.8829	21.3199	19.0116	23.154	22.2735	20.2538	20.0802	22.18	0.0231326	20.8495	0.972008	0.981457	0.641735	21.1588	0.529106	0.611583	0.618602
P91544	Uncharacterized protein	CELE_ZC204.12	tr|P91544|P91544_CAEEL Uncharacterized protein OS=Caenorhabditis elegans OX=6239 GN=CELE_ZC204.12 PE=1 SV=1	1	7	7	7	34.9	28.266	0	21.524	21	1	0	4	2	1	4	4	1	4	27.494	23.651	20.1729	24.6297	24.977	22.0723	24.7448	24.5826	22.1846	24.9968	22.7122	21.0425	22.9222	22.9886	21.973	23.5709	24.2495	22.6219	24.8734	-1.68931	23.0703	0.0283759	0.0739835	-1.07079	23.3795	0.0693013	0.117531	0.618519
Q23270	tRNA (guanine(26)-N(2))-dimethyltransferase	trm-1	sp|Q23270|TRM1_CAEEL tRNA (guanine(26)-N(2))-dimethyltransferase OS=Caenorhabditis elegans OX=6239 GN=trm-1 PE=1 SV=1	1	10	10	10	26.4	58.399	0	42.039	28	3	0	3	3	0	4	7	2	6	28.1347	24.9792		25.2961	24.6152	24.0437	25.5246	24.3494	24.7595	25.1147	23.464	20.4606	23.5216	22.8305	23.2443	23.219	23.9129	24.6549	24.1902	-1.77059	23.3674	0.0532569	0.118611	-1.15473	23.6753	0.00410746	0.0121499	0.615852
Q18674	Ribosomal RNA processing protein 1 homolog	rrp-1	sp|Q18674|RRP1_CAEEL Ribosomal RNA processing protein 1 homolog OS=Caenorhabditis elegans OX=6239 GN=rrp-1 PE=3 SV=2	1	3	3	3	8.1	45.87	0	6.0724	8	1	0	1	1	1	3	0	0	1	25.8046	22.6383		22.1984	22.332	22.3441	24.1371	21.7023	21.5705	21.6248	22.6805	21.1549	21.7686	22.1523	22.7003	22.5964	22.3666	22.27	21.965	-0.332562	22.0343	0.582072	0.685511	0.282464	22.3418	0.512038	0.59602	0.615026
Q9TZ93	Transcription elongation factor SPT4	spt-4	sp|Q9TZ93|SPT4H_CAEEL Transcription elongation factor SPT4 OS=Caenorhabditis elegans OX=6239 GN=spt-4 PE=3 SV=1	1	3	3	3	22.5	13.535	0	9.3199	8	3	0	1	1	1	2	0	0	0	27.7806	23.1952	22.395	23.5324	23.274	23.5097	25.0479	20.7926			23.1755	22.8644	22.3565	23.1117	23.8792	23.2488	21.5387	20.4736	21.3999	1.6614	21.9681	0.020138	0.0571678	2.27586	22.2753	0.00207125	0.00709822	0.614464
Q23155	Mitochondrial Ribosomal Protein, Small	mrps-11	tr|Q23155|Q23155_CAEEL Mitochondrial Ribosomal Protein, Small OS=Caenorhabditis elegans OX=6239 GN=mrps-11 PE=1 SV=1	1	4	4	4	29.3	22.586	0	8.9825	12	2	0	3	1	1	1	1	0	3	27.7516	24.8566		24.9079	24.8355	24.1647	23.5743	23.8323	24.6287	25.2475	23.9282	20.5259	24.1483	23.4015	22.9809	24.0467	25.2095	24.7346	25.1099	-2.15052	23.9428	0.0262192	0.0699425	-1.54169	24.2472	0.000781807	0.00333034	0.608838
A9D4S6	SYF pre-mRNA splicing factor homolog	syf-3	tr|A9D4S6|A9D4S6_CAEEL SYF pre-mRNA splicing factor homolog OS=Caenorhabditis elegans OX=6239 GN=syf-3 PE=1 SV=1	1	13	13	13	22	88.422	0	27.615	30	4	0	8	3	2	10	2	1	0	27.3155	23.9148	21.651	24.9248	23.0468	23.4144	25.3493	23.1459	24.0335	22.5691	22.2102	21.2945	23.7327	22.2432	22.8518	23.9682	22.4309	22.9621	22.2193	-0.124988	22.475	0.860482	0.905446	0.483595	22.7793	0.363537	0.452963	0.608583
H2KY89	Uncharacterized protein	CELE_F56C9.6	tr|H2KY89|H2KY89_CAEEL Uncharacterized protein OS=Caenorhabditis elegans OX=6239 GN=CELE_F56C9.6 PE=1 SV=1	1	13	13	13	51.2	38.739	0	221.86	34	5	3	5	9	1	11	0	0	0	29.7549	26.4846	26.3082	25.0991	27.057	25.561	27.1214			20.1677	24.1032	25.2847	23.3166	25.1465	23.8012	25.5823	20.8407	20.1627	19.7546	3.98215	22.2438	0.000259366	0.00230521	4.59068	22.548	4.4248e-05	0.000415518	0.60853
Q09364	Uncharacterized protein ZK1320.2	ZK1320.2	sp|Q09364|YS22_CAEEL Uncharacterized protein ZK1320.2 OS=Caenorhabditis elegans OX=6239 GN=ZK1320.2 PE=1 SV=1	1	2	2	2	13.5	23.125	0	8.2174	11	1	0	2	2	0	2	2	0	2	27.5469	23.6104		24.2807	24.9402		24.9612	24.6985		24.6889	22.8467	19.9745	24.0472	23.8309	20.3132	24.5474	24.5349	20.3265	25.1341	-1.04239	22.8107	0.387937	0.509218	-0.434692	23.1145	0.694695	0.760081	0.6077
Q21193	Profilin-3	pfn-3	sp|Q21193|PROF3_CAEEL Profilin-3 OS=Caenorhabditis elegans OX=6239 GN=pfn-3 PE=2 SV=1	1	8	8	8	69	13.531	0	44.095	54	9	0	8	8	3	7	8	3	8	30.2797	26.5037	23.4419	27.248	26.9614	24.773	27.3506	25.8145	24.7485	26.6849	25.2162	22.7273	25.2331	25.4384	24.3204	25.2258	25.1475	24.5286	25.606	-0.701853	24.7431	0.256515	0.376169	-0.0991537	25.0444	0.74839	0.805796	0.602699
O16289	Pept_C1 domain-containing protein	cpr-8	tr|O16289|O16289_CAEEL Pept_C1 domain-containing protein OS=Caenorhabditis elegans OX=6239 GN=cpr-8 PE=1 SV=1	1	2	2	2	6.9	36.78	0	5.5166	7	1	0	2	1	0	2	1	0	0	25.5105	22.8459		23.1451	23.1708		22.8449	22.7077		22.771	22.8837	18.842	23.0963	22.9866	21.0178	22.6211	23.4524	18.9388	23.3846	-0.317913	21.7663	0.800805	0.857987	0.283262	22.0669	0.779737	0.830845	0.601175
C2BR91	Cystatin	C39B5.5	tr|C2BR91|C2BR91_CAEEL Cystatin OS=Caenorhabditis elegans OX=6239 GN=C39B5.5 PE=1 SV=1	1	4	4	4	20.5	22.832	0	7.0992	8	1	0	2	1	0	1	1	1	1	25.0318	20.9071		23.0849	21.5986		22.3584	21.3749	20.3556	23.0674	21.1608	19.2938	21.5178	21.6303	20.6442	21.4996	22.3354	21.3353	21.5431	-1.08047	21.1977	0.149474	0.252711	-0.479884	21.498	0.361891	0.451355	0.60059
G5EC86	CCCH-type zinc finger protein oma-1	oma-1	sp|G5EC86|MOE1_CAEEL CCCH-type zinc finger protein oma-1 OS=Caenorhabditis elegans OX=6239 GN=oma-1 PE=1 SV=1	1	14	14	12	54.5	44.5	0	112.61	61	8	9	13	10	8	13	0	0	0	31.482	27.0403	28.0766	27.7197	27.9797	27.9999	29.0918				25.4742	25.9012	25.6747	26.0723	26.0124	26.7595	18.4843	19.2077	18.5008	6.95246	22.2071	1.07942e-06	6.73135e-05	7.55047	22.5061	2.87688e-07	2.27992e-05	0.598016
P34426	Lipid droplet-regulating VLDL assembly factor AUP1 homolog	F44B9.5	sp|P34426|AUP1_CAEEL Lipid droplet-regulating VLDL assembly factor AUP1 homolog OS=Caenorhabditis elegans OX=6239 GN=F44B9.5 PE=3 SV=2	1	4	4	4	9.7	44.227	0	10.619	13	1	0	4	1	1	1	1	1	3	26.5535	22.3218		24.8945	22.3269	22.2686	24.2116	22.6138	22.4648	23.7942	22.1111	19.3159	23.4234	21.8943	22.372	22.3767	23.11	22.9801	23.7287	-1.6561	22.4449	0.0987832	0.186858	-1.0586	22.7436	0.0258051	0.0534945	0.597503
H2L0S1	KH domain-containing protein	CELE_Y69A2AR.32	tr|H2L0S1|H2L0S1_CAEEL KH domain-containing protein OS=Caenorhabditis elegans OX=6239 GN=CELE_Y69A2AR.32 PE=1 SV=1	1	6	6	6	21.1	42.786	0	17.793	12	2	0	4	2	0	4	0	0	0	26.2971	22.3655	21.3827	22.9205	23.601	22.2896	24.1829				22.8721	19.9386	21.6444	22.4853	21.2617	22.4998	19.5492	19.2683	19.0495	2.19604	20.387	0.0130286	0.0416126	2.79324	20.6856	0.000660117	0.00294583	0.597197
Q23261	Probable methylthioribulose-1-phosphate dehydratase	ZC373.5	sp|Q23261|MTNB_CAEEL Probable methylthioribulose-1-phosphate dehydratase OS=Caenorhabditis elegans OX=6239 GN=ZC373.5 PE=3 SV=2	1	11	11	11	42.2	30.004	0	28.328	24	5	1	4	6	2	6	0	0	0	28.5685	24.6429	22.9907	24.9254	25.705	23.2869	25.8608				23.6594	23.1648	23.2644	24.3144	23.1517	24.4061	20.1266	17.7535	19.9624	4.08204	21.3218	0.000414935	0.00320118	4.67657	21.6191	0.000112148	0.000792264	0.594536
Q23232	tRNA (guanine-N(7)-)-methyltransferase non-catalytic subunit	wdr-4	sp|Q23232|WDR4_CAEEL tRNA (guanine-N(7)-)-methyltransferase non-catalytic subunit OS=Caenorhabditis elegans OX=6239 GN=wdr-4 PE=3 SV=1	1	16	16	16	42	43.638	0	55.743	60	8	3	7	12	9	8	3	3	7	29.7292	25.5599	25.0351	26.2912	26.7888	26.3233	26.6589	24.3562	24.9757	25.2734	23.6878	23.8193	24.2963	24.4196	24.8056	24.3564	23.6278	24.4215	24.1411	-0.128989	23.999	0.721738	0.800434	0.46373	24.2953	0.105845	0.165761	0.592719
O44144	PERMeable eggshell	perm-4	tr|O44144|O44144_CAEEL PERMeable eggshell OS=Caenorhabditis elegans OX=6239 GN=perm-4 PE=1 SV=2	1	5	5	5	20.5	34.966	0	211.13	25	4	0	3	4	0	3	5	2	4	28.5424	24.7847		24.9623	25.1982	21.7998	25.0835	26.2134	22.9978	26.0746	24.2301	20.5196	24.3696	24.5342	21.9278	24.434	26.0453	23.6897	26.2784	-2.29803	24.1888	0.03118	0.079178	-1.7058	24.4849	0.0296207	0.0597756	0.592234
O44191	Receptor Mediated Endocytosis	rme-2	tr|O44191|O44191_CAEEL Receptor Mediated Endocytosis OS=Caenorhabditis elegans OX=6239 GN=rme-2 PE=1 SV=3	1	3	3	3	5	102.94	0	8.0854	3	0	0	0	0	0	0	1	2	0	23.9024							20.6261	23.7452		19.3279	19.5868	21.0092	19.6755	21.4886	20.5356	22.1514	23.0201	19.9145	-1.72069	20.835	0.087564	0.171115	-1.12877	21.1309	0.185442	0.261947	0.591912
Q18822	Aldedh domain-containing protein	alh-10	tr|Q18822|Q18822_CAEEL Aldedh domain-containing protein OS=Caenorhabditis elegans OX=6239 GN=alh-10 PE=1 SV=1	1	16	16	16	41.5	55.388	0	54.903	36	9	1	5	8	3	9	1	0	0	29.073	25.9117	22.6493	25.8556	26.4515	22.8072	26.2798	21.4504		23.0835	24.0228	21.2736	23.5533	24.4844	21.8338	24.2954	20.0155	19.1297	21.5996	2.70161	21.5991	0.0115072	0.0380968	3.28958	21.8931	0.00262	0.00851108	0.587967
Q18240	Suppressor of presenilin-2	spr-2	sp|Q18240|SPR2_CAEEL Suppressor of presenilin-2 OS=Caenorhabditis elegans OX=6239 GN=spr-2 PE=2 SV=2	1	3	3	3	14.4	35.873	0	11.084	5	0	0	0	3	0	2	0	0	0	25.9459	21.6421		21.1742	24.3607		23.8412				21.5313	21.2838	21.2431	23.3649	19.599	22.8537	18.9048	20.505	20.3882	1.42001	20.6427	0.03909	0.0941129	2.00653	20.936	0.0770048	0.127304	0.586512
Q09527	Adenylate kinase isoenzyme 6 homolog	E02H1.6	sp|Q09527|KAD6_CAEEL Adenylate kinase isoenzyme 6 homolog OS=Caenorhabditis elegans OX=6239 GN=E02H1.6 PE=1 SV=2	1	5	5	5	41.2	21.024	0	40.123	26	3	0	3	3	2	4	4	2	5	28.0418	24.9285	23.1043	24.5594	24.9763	23.995	24.4514	24.7756	23.6034	24.7945	23.7201	22.0496	23.3572	23.6783	23.3539	23.8481	24.32	23.6111	24.0966	-0.96693	23.5258	0.0727702	0.149611	-0.382426	23.818	0.200002	0.278072	0.584504
Q965W3	Catechol-O-MethylTransferase family	comt-3	tr|Q965W3|Q965W3_CAEEL Catechol-O-MethylTransferase family OS=Caenorhabditis elegans OX=6239 GN=comt-3 PE=1 SV=2	1	13	13	12	68.1	24.81	0	97.41	91	18	6	14	23	8	15	3	1	3	34.1233	30.7496	29.8274	29.8367	31.7593	30.0426	31.2066	23.9788	22.2911	23.9704	29.5869	28.9166	28.6718	30.3452	28.7984	29.7805	24.1037	22.4931	24.1845	5.46468	26.3261	1.63966e-06	8.66289e-05	6.04762	26.6176	6.9951e-07	3.08295e-05	0.582933
O62146	Putative phospholipase B-like 2	F09B12.3	sp|O62146|PLBL2_CAEEL Putative phospholipase B-like 2 OS=Caenorhabditis elegans OX=6239 GN=F09B12.3 PE=1 SV=2	1	15	15	15	28.9	66.638	0	65.247	66	8	0	10	12	6	11	9	4	6	30.0916	26.446	25.2898	26.6798	27.3687	26.6403	27.0371	26.1554	26.3653	25.0443	24.6215	24.3061	24.6433	25.1578	25.4219	24.7378	25.1176	25.1661	24.5247	-0.412499	24.7299	0.201299	0.31373	0.169733	25.021	0.469058	0.555164	0.582231
O17570	60S ribosomal protein L38	rpl-38	sp|O17570|RL38_CAEEL 60S ribosomal protein L38 OS=Caenorhabditis elegans OX=6239 GN=rpl-38 PE=3 SV=2	1	2	2	2	32.9	8.0766	0	10.739	51	5	4	5	6	6	8	5	6	6	30.8667	27.3267	25.2735	27.8782	27.0287	26.6387	28.1193	26.833	25.8019	27.6726	26.901	25.1257	27.0568	26.3525	27.4918	26.9853	27.0811	25.2369	27.8082	-0.347533	26.535	0.560041	0.667998	0.234481	26.826	0.69875	0.763148	0.582014
Q9U280	Phospholipid-transporting ATPase tat-1	tat-1	sp|Q9U280|TAT1_CAEEL Phospholipid-transporting ATPase tat-1 OS=Caenorhabditis elegans OX=6239 GN=tat-1 PE=1 SV=3	1	5	5	5	3.7	128.41	0	6.7046	15	3	0	2	0	0	1	2	3	4	26.461	23.356		21.4746	20.0006	22.7495	25.211	22.4044	23.3827	23.6925	23.2105	19.5046	23.2959	21.9497	22.5241	23.2828	22.2774	23.6174	23.0705	-0.984796	22.4961	0.351982	0.474899	-0.402925	22.787	0.408968	0.49751	0.58187
O45595	Protection of telomeres homolog 2	pot-2	sp|O45595|POT2_CAEEL Protection of telomeres homolog 2 OS=Caenorhabditis elegans OX=6239 GN=pot-2 PE=3 SV=1	1	5	5	5	23.1	28.987	0	26.285	17	2	1	5	3	1	5	0	0	0	29.779	25.4177	22.8596	26.6299	26.0024	24.4857	26.8604		20.7141		24.215	22.9098	25.4074	24.4879	24.3729	25.4121	19.5596	20.8541	20.3523	3.92208	22.2164	0.000717396	0.00466491	4.50227	22.5065	2.39602e-05	0.000270459	0.58019
G5EBY6	PHF-5	phf-5	tr|G5EBY6|G5EBY6_CAEEL PHF-5 OS=Caenorhabditis elegans OX=6239 GN=phf-5 PE=1 SV=1	1	8	8	8	70	12.259	0	45.423	23	3	0	3	6	2	4	2	0	3	28.8372	25.1136	23.552	25.0145	26.5763	23.9623	25.574	23.9207	22.4932	23.9617	23.9585	23.3709	23.5608	24.7488	23.8389	24.0425	22.8447	22.7276	23.197	0.706965	23.2766	0.11571	0.209272	1.28698	23.5666	0.00473115	0.0136447	0.580016
Q20797	Putative syntaxin-5	syx-5	sp|Q20797|STX5_CAEEL Putative syntaxin-5 OS=Caenorhabditis elegans OX=6239 GN=syx-5 PE=3 SV=1	1	6	6	6	18.9	45.852	0	19.831	13	2	2	1	2	1	4	0	0	1	27.2474	22.8415	23.3701	24.5906	21.08	23.0694	24.9704		18.991	21.7784	22.1922	22.9581	22.335	22.9292	23.4613	22.8331	18.9942	21.7544	21.4242	1.77088	21.6097	0.0463405	0.107152	2.35026	21.8994	0.0101539	0.0254282	0.57938
Q93568	MPN domain-containing protein	CELE_F25H2.4	tr|Q93568|Q93568_CAEEL MPN domain-containing protein OS=Caenorhabditis elegans OX=6239 GN=CELE_F25H2.4 PE=1 SV=1	1	4	4	4	26.5	21.73	0	57.225	19	2	0	4	4	0	5	2	1	1	27.9825	24.808		25.3595	24.83	21.8112	25.572	24.3691	21.777	22.7075	23.3627	20.7793	24.0413	23.4264	22.4149	24.0748	23.7685	22.6931	23.1167	-0.46502	22.9602	0.552416	0.662482	0.112608	23.2491	0.804903	0.85238	0.577628
Q09622	Pumilio domain-containing protein 12	puf-12	sp|Q09622|PUF12_CAEEL Pumilio domain-containing protein 12 OS=Caenorhabditis elegans OX=6239 GN=puf-12 PE=4 SV=1	1	21	21	21	32	86.954	0	92.094	96	12	4	17	13	9	17	8	7	9	30.1667	26.0682	24.9423	27.202	27.1045	26.5929	27.8466	25.1249	24.6757	25.6841	24.5849	24.6327	25.2409	24.974	25.6321	25.5847	24.6208	24.8819	25.158	-0.0673925	24.8532	0.818425	0.871825	0.510045	25.1419	0.0472819	0.0864713	0.577438
O01876	Prion-like-(Q/N-rich)-domain-bearing protein	pqn-24	tr|O01876|O01876_CAEEL Prion-like-(Q/N-rich)-domain-bearing protein OS=Caenorhabditis elegans OX=6239 GN=pqn-24 PE=1 SV=3	1	3	3	3	12.6	29.998	0	15.094	15	2	0	3	1	0	2	3	1	3	26.9301	23.3412		22.6244	23.5268		25.617	24.5493	21.729	24.0341	23.0095	20.0412	22.4535	23.0527	21.2798	22.9001	24.7323	22.8688	24.0512	-2.04936	22.8594	0.0228722	0.0631851	-1.47322	23.1475	0.0206559	0.0444428	0.576144
O45757	Uncharacterized protein	CELE_T06E6.1	tr|O45757|O45757_CAEEL Uncharacterized protein OS=Caenorhabditis elegans OX=6239 GN=CELE_T06E6.1 PE=1 SV=1	1	9	9	9	27.8	48.53	0	54.886	22	5	1	3	6	2	4	1	0	0	28.6147	25.4822	23.9637	24.7228	26.7679	24.2907	25.4158	21.4394	21.5607	20.0893	24.052	23.0524	23.7775	24.8823	23.2651	24.462	21.6348	21.7811	21.3725	2.03117	22.6117	0.00384051	0.0161073	2.60702	22.8996	0.000649478	0.00291346	0.575852
Q18195	Elongator complex protein 4	elpc-4	sp|Q18195|ELP4_CAEEL Elongator complex protein 4 OS=Caenorhabditis elegans OX=6239 GN=elpc-4 PE=3 SV=1	1	3	3	3	10.8	37.632	0	11.743	5	1	1	1	1	0	1	0	0	0	26.8162	23.2641	23.1388	21.6046	23.8689	22.2083	23.2753	21.5141	21.5602	21.368	23.4017	23.8667	20.2825	23.7845	22.3392	23.1512	22.0809	22.1368	21.8433	0.496623	22.2686	0.576978	0.681199	1.0713	22.556	0.04894	0.08888	0.574681
P34369	Pre-mRNA-splicing factor 8 homolog	prp-8	sp|P34369|PRP8_CAEEL Pre-mRNA-splicing factor 8 homolog OS=Caenorhabditis elegans OX=6239 GN=prp-8 PE=1 SV=1	1	43	43	43	21.9	272.02	0	126.56	123	12	0	29	11	7	23	14	15	12	29.7338	26.0851	23.4837	26.9504	26.5305	25.1223	26.6784	25.9839	26.6392	25.2474	23.379	20.686	24.0483	23.3395	22.8308	23.6577	23.996	24.3029	23.5869	-1.25752	23.3332	0.149639	0.252868	-0.685962	23.619	0.0827304	0.134862	0.571555
Q17527	Fe2OG dioxygenase domain-containing protein	B0564.2	tr|Q17527|Q17527_CAEEL Fe2OG dioxygenase domain-containing protein OS=Caenorhabditis elegans OX=6239 GN=B0564.2 PE=1 SV=2	1	6	6	6	25.1	26.416	0	17.929	18	3	1	2	4	1	5	0	0	2	29.5009	26.325	23.575	26.4799	26.9311	24.379	26.4649	24.815	19.7342	25.2404	25.2455	24.5343	25.0157	25.819	25.4063	25.2825	24.5182	22.2934	25.3153	0.88958	24.4871	0.188793	0.298987	1.46031	24.7724	0.0446618	0.0826331	0.570729
P90868	Proteasome subunit beta	pbs-7	tr|P90868|P90868_CAEEL Proteasome subunit beta OS=Caenorhabditis elegans OX=6239 GN=pbs-7 PE=1 SV=2	1	15	15	15	83.5	26.682	0	120.22	94	10	2	14	15	7	12	13	7	14	30.91	27.2685	25.1665	28.1794	26.8638	26.8243	28.092	27.3045	27.0794	27.37	25.6254	24.1666	26.3494	25.5726	26.0611	26.2171	26.4463	26.6487	26.7933	-1.24897	26.0049	0.0259849	0.0694147	-0.679177	26.2898	0.0059649	0.0165866	0.569797
Q9N5E4	Cytochrome b-c1 complex subunit 7	CELE_T02H6.11	tr|Q9N5E4|Q9N5E4_CAEEL Cytochrome b-c1 complex subunit 7 OS=Caenorhabditis elegans OX=6239 GN=CELE_T02H6.11 PE=1 SV=1	1	2	2	2	24.6	15.12	0	5.5651	7	0	0	1	1	0	1	1	0	3	24.3812	20.4733		21.5452	21.7057		21.5442	20.4694		21.9469	20.3258	19.5509	20.5863	20.5835	20.3373	21.2484	21.6618	19.1056	21.7584	-0.687576	20.4981	0.35097	0.474109	-0.118839	20.7825	0.865568	0.896683	0.568737
Q65ZJ7	Thioredoxin domain-containing protein	C32D5.8	tr|Q65ZJ7|Q65ZJ7_CAEEL Thioredoxin domain-containing protein OS=Caenorhabditis elegans OX=6239 GN=C32D5.8 PE=1 SV=1	1	4	4	4	39.5	18.386	0	14.595	28	4	1	3	4	3	3	4	2	4	28.6732	25.523	22.158	26.1984	25.5598	24.4833	25.869	22.3709	24.8346	25.9903	24.6556	22.35	25.3069	24.5849	24.596	24.8316	23.7774	25.2288	25.3514	-0.681673	24.445	0.373425	0.496334	-0.115022	24.7283	0.758156	0.813777	0.566651
O76406	Kinetochore NuLl	knl-3	tr|O76406|O76406_CAEEL Kinetochore NuLl OS=Caenorhabditis elegans OX=6239 GN=knl-3 PE=1 SV=1	1	6	6	6	21.9	38.407	0	12.726	8	1	0	4	2	0	1	0	0	0	25.5363	21.3756		22.8566	22.6126		23.4691				21.5183	20.5072	21.4456	22.4833	20.7388	21.947	18.8743	19.2327	20.1891	1.72503	20.2945	0.0114123	0.0378486	2.291	20.5775	0.00502459	0.0142897	0.565966
P46554	Leucine carboxyl methyltransferase 1	lcmt-1	sp|P46554|LCMT1_CAEEL Leucine carboxyl methyltransferase 1 OS=Caenorhabditis elegans OX=6239 GN=lcmt-1 PE=3 SV=1	1	6	6	6	23.7	37.815	0	12.617	7	0	0	1	1	0	2	2	0	1	25.5008			23.0075	19.9333		23.8462	22.4194		22.0894	19.6044	21.1601	21.3375	21.2198	20.586	21.9938	22.4772	18.7497	22.7212	-0.615366	21.0084	0.571078	0.677176	-0.0495126	21.2913	0.956999	0.967683	0.565853
Q18288	UAS domain-containing protein	ubc-23	tr|Q18288|Q18288_CAEEL UAS domain-containing protein OS=Caenorhabditis elegans OX=6239 GN=ubc-23 PE=1 SV=5	1	3	3	3	8.1	45.212	0.00070721	3.8873	1	0	0	0	1	0	0	0	0	0	24.3141	20.5866			20.5033	19.6625	22.3449				20.4433	20.1278	18.7844	20.2995	20.0507	20.7026	18.6045	17.8485	19.5116	1.13033	19.22	0.0845888	0.167417	1.6961	19.5029	0.00528037	0.0148789	0.565763
Q19360	NEDD8-activating enzyme E1 catalytic subunit	rfl-1	sp|Q19360|UBA3_CAEEL NEDD8-activating enzyme E1 catalytic subunit OS=Caenorhabditis elegans OX=6239 GN=rfl-1 PE=1 SV=2	1	3	3	3	7	48.024	0	5.9251	8	1	0	3	2	0	1	0	0	1	25.0144	21.398		22.6317	22.542		21.4853	20.1476		20.7745	21.5434	19.1219	21.3215	21.376	20.811	21.4917	20.8945	20.1514	20.6509	0.0966439	20.6139	0.886628	0.923368	0.660648	20.8959	0.187287	0.263867	0.564004
Q9TYN2	tRNA-dihydrouridine(47) synthase [NAD(P)(+)]	CELE_Y37E11B.5	tr|Q9TYN2|Q9TYN2_CAEEL tRNA-dihydrouridine(47) synthase [NAD(P)(+)] OS=Caenorhabditis elegans OX=6239 GN=CELE_Y37E11B.5 PE=1 SV=1	1	2	2	2	4.7	62.666	0	5.0216	6	2	0	2	0	1	1	0	0	0	24.5507	23.1867	21.74		22.2429	22.0052		21.1661			22.2327	22.2608	19.4401	22.0545	22.3135	21.2474	22.0757	21.1603	19.3102	0.462484	21.08	0.597792	0.699826	1.02309	21.3603	0.161565	0.233685	0.560609
O62137	Acyl-coenzyme A oxidase acox-1.2	acox-1.2	sp|O62137|ACX12_CAEEL Acyl-coenzyme A oxidase acox-1.2 OS=Caenorhabditis elegans OX=6239 GN=acox-1.2 PE=1 SV=2	1	34	34	26	57.6	75.09	0	323.31	186	34	15	22	41	18	36	3	6	11	32.7675	29.3128	28.4295	29.1648	30.0854	29.2432	30.253	24.7356	26.1914	26.3122	26.0363	26.485	25.8329	26.5662	26.7313	26.7365	22.9579	24.3669	23.9922	2.34571	24.9452	0.000236928	0.00216132	2.90564	25.2252	1.88332e-05	0.000238012	0.559927
Q21799	Lipase_GDSL domain-containing protein	CELE_R07B7.8	tr|Q21799|Q21799_CAEEL Lipase_GDSL domain-containing protein OS=Caenorhabditis elegans OX=6239 GN=CELE_R07B7.8 PE=1 SV=2	1	2	2	2	5.7	50.026	0	5.9335	7	0	1	1	1	1	1	1	0	1	25.1003		21.7825	20.5719	21.1819	21.6466	22.3664	19.5389	20.0308	20.2924	19.3674	22.3494	20.7781	20.88	21.8766	21.4135	20.1994	20.6875	20.9556	0.217488	20.7229	0.768545	0.83506	0.775877	21.0021	0.143809	0.212396	0.558389
Q9XX00	BHLH domain-containing protein	sbp-1	tr|Q9XX00|Q9XX00_CAEEL BHLH domain-containing protein OS=Caenorhabditis elegans OX=6239 GN=sbp-1 PE=1 SV=1	1	6	6	6	7.5	125.16	0	8.3845	10	1	0	1	2	0	1	1	1	3	26.111	22.0851	20.3512	23.0153	22.9676	21.7447	23.1009	21.6522	22.5659	23.6827	21.7444	20.8641	21.4593	22.0273	21.7578	21.956	22.7506	23.6835	22.7056	-1.6906	22.2012	0.0188155	0.0545534	-1.13287	22.4801	0.0329316	0.0647065	0.557731
O01756	Uncharacterized protein	CELE_F55A12.5	tr|O01756|O01756_CAEEL Uncharacterized protein OS=Caenorhabditis elegans OX=6239 GN=CELE_F55A12.5 PE=1 SV=2	1	39	39	39	57.6	94.055	0	323.31	155	24	22	23	31	19	36	0	0	0	32.6448	28.298	28.8056	28.2311	29.5878	28.9192	29.7536	21.3446	22.6203	21.7045	25.4609	26.5498	25.3412	26.4806	26.2283	26.3155	18.0836	18.4035	18.3193	7.51516	22.0264	1.11251e-06	6.82579e-05	8.07266	22.3051	9.17458e-08	1.39255e-05	0.5575
B3GWA1	NONO (Conserved nuclear protein, aka PSF) homolog	nono-1	tr|B3GWA1|B3GWA1_CAEEL NONO (Conserved nuclear protein, aka PSF) homolog OS=Caenorhabditis elegans OX=6239 GN=nono-1 PE=1 SV=1	1	8	8	8	19.9	59.787	0	25.785	30	4	0	6	2	3	6	2	3	4	27.4193	23.4917	22.0437	24.4116	23.3344	24.5229	25.0623	21.5495	24.3379	23.9908	22.9263	21.5997	23.4702	22.3656	23.5966	23.7024	22.4197	24.1748	23.0223	-0.540193	22.9355	0.445989	0.564385	0.0159236	23.2136	0.973803	0.979986	0.556116
A0A8D9N0J4	HTH CENPB-type domain-containing protein	Y53G8AM.8	tr|A0A8D9N0J4|A0A8D9N0J4_CAEEL HTH CENPB-type domain-containing protein OS=Caenorhabditis elegans OX=6239 GN=Y53G8AM.8 PE=1 SV=1	1	8	8	8	14.4	94.537	0	26.188	13	1	1	2	3	1	5	0	0	0	27.0724	21.8476	22.1568	23.7196	23.4291	22.2402	24.6662				21.3479	22.2475	22.1811	22.0564	22.0546	23.3339	19.7246	19.2793	18.9937	2.59296	20.629	0.00116606	0.00654804	3.14908	20.9071	0.000525434	0.0024676	0.556113
Q9U1Q8	Heme Responsive protein	hrg-10	tr|Q9U1Q8|Q9U1Q8_CAEEL Heme Responsive protein OS=Caenorhabditis elegans OX=6239 GN=hrg-10 PE=1 SV=1	1	9	9	9	35.5	32.045	0	78.483	23	2	1	4	7	2	5	0	0	2	28.8884	24.8021	24.2713	25.2485	26.0901	24.9207	26.4135	19.1341		24.2186	23.9557	23.9053	24.116	24.4769	24.5439	24.6228	19.1178	19.8243	23.7605	3.09146	22.4466	0.0168386	0.0501207	3.64699	22.7244	0.0062937	0.0173236	0.555537
P34640	Probable ATP-dependent RNA helicase DDX55 homolog	ZK512.2	sp|P34640|DDX55_CAEEL Probable ATP-dependent RNA helicase DDX55 homolog OS=Caenorhabditis elegans OX=6239 GN=ZK512.2 PE=3 SV=2	1	13	13	13	26	65.828	0	28.84	52	7	2	11	3	3	11	4	3	8	28.8613	24.2234	20.6911	25.999	24.4184	24.3185	25.4399	24.3598	23.934	24.8347	24.3189	21.8425	25.155	23.795	24.4495	24.7342	23.8521	24.8992	24.5079	-0.647677	24.0959	0.413	0.533102	-0.0935468	24.373	0.761277	0.816666	0.554131
Q20128	Exosome complex component RRP45	exos-9	tr|Q20128|Q20128_CAEEL Exosome complex component RRP45 OS=Caenorhabditis elegans OX=6239 GN=exos-9 PE=1 SV=2	1	4	4	4	12.9	47.981	0	9.8628	12	1	0	3	1	1	4	0	2	0	26.1103	21.2203	21.2213	23.3273	22.1123	23.4449	23.2744		23.1374	22.1234	21.0804	21.6718	21.9354	21.7505	22.6487	21.9462	19.2612	23.1185	21.8982	0.136598	21.4943	0.879521	0.918138	0.689182	21.7706	0.420584	0.509298	0.552583
O62265	Str_synth domain-containing protein	CELE_F57C2.5	tr|O62265|O62265_CAEEL Str_synth domain-containing protein OS=Caenorhabditis elegans OX=6239 GN=CELE_F57C2.5 PE=1 SV=2	1	2	2	2	11	43.515	0	9.7474	5	0	0	1	0	0	0	2	0	2	23.3311			20.6022	19.8925		20.9406	20.8752		21.9501	19.2352	19.2242	20.5983	19.6943	20.5696	20.4507	21.6646	19.1715	22.2072	-1.32853	20.3502	0.113735	0.206811	-0.776215	20.6263	0.341272	0.431009	0.552318
Q9XWV9;Q18507;O44748;O17914	ENhancer of Uncoordination;ENhancer of Uncoordination;	enu-3.5	tr|Q9XWV9|Q9XWV9_CAEEL ENhancer of Uncoordination OS=Caenorhabditis elegans OX=6239 GN=enu-3.5 PE=4 SV=1;tr|Q18507|Q18507_CAEEL ENhancer of Uncoordination OS=Caenorhabditis elegans OX=6239 GN=enu-3.2 PE=1 SV=2;tr|O44748|O44748_CAEEL ENhancer of Uncoordinat	4	4	4	4	8.5	50.428	0	9.1865	5	1	0	1	2	0	1	0	0	0	25.4281	20.909		22.442	21.6886		23.4078	19.2646		19.9243	21.1081	20.8018	20.877	21.8136	21.3333	21.2967	20.0961	19.1803	20.4676	1.01431	20.4218	0.0764276	0.154891	1.56654	20.6979	0.0140252	0.0325913	0.55223
Q19326;Q17603	Probable histone chaperone asf-1;Probable histone chaperone asf-1-like protein	unc-85	sp|Q19326|ASF1_CAEEL Probable histone chaperone asf-1 OS=Caenorhabditis elegans OX=6239 GN=unc-85 PE=3 SV=2;sp|Q17603|ASF1L_CAEEL Probable histone chaperone asf-1-like protein OS=Caenorhabditis elegans OX=6239 GN=asfl-1 PE=3 SV=4	2	4	4	4	21.1	31.24	0	6.2441	4	0	0	0	1	0	2	0	0	1	25.9129	21.9647	17.1624	22.7024	23.0813	18.6866	23.8993	22.1113	18.2183	22.3374	21.9643	19.8826	22.0411	22.6354	19.8676	23.0416	22.6044	19.8686	22.9445	-0.50984	21.5509	0.559173	0.667638	0.0423516	21.827	0.960484	0.970949	0.552192
Q18490	Protein tost-1	tost-1	sp|Q18490|TOST1_CAEEL Protein tost-1 OS=Caenorhabditis elegans OX=6239 GN=tost-1 PE=1 SV=1	1	5	5	5	45.8	16.221	0	15.548	7	0	0	2	1	0	4	0	0	0	27.1348	21.8817		23.9757	22.5755		24.7632				21.4843	20.6223	22.2613	21.9562	20.8404	23.2272	20.4783	19.3282	19.779	1.59413	20.6589	0.0249126	0.0671633	2.14613	20.9349	0.0102347	0.0255799	0.551999
Q09437	Cyclin-dependent kinase 11.1	cdk-11.1	sp|Q09437|CD111_CAEEL Cyclin-dependent kinase 11.1 OS=Caenorhabditis elegans OX=6239 GN=cdk-11.1 PE=1 SV=1	1	4	3	3	5.4	83.566	0	5.4446	5	0	0	0	1	0	1	2	1	0	25.2619	22.5052		20.0767	22.6838	21.2209	22.1553	21.4361	21.5005		21.5148	20.2227	20.8626	22.3492	21.8925	20.0067	21.3543	22.1138	18.6519	0.160013	20.7867	0.857152	0.902838	0.709478	21.0614	0.402055	0.491616	0.549465
Q18877	Uncharacterized protein	C56A3.5	tr|Q18877|Q18877_CAEEL Uncharacterized protein OS=Caenorhabditis elegans OX=6239 GN=C56A3.5 PE=1 SV=1	1	3	3	3	8.5	42.791	0.0013667	3.3682	4	0	0	2	2	0	0	0	0	0	24.8925	21.5583		21.6605	22.8208		22.528				21.7743	20.0864	21.5138	21.7004	21.8921	21.4206	20.4185	20.0321	19.2033	1.24019	20.5047	0.0738094	0.150984	1.78642	20.7778	0.00636868	0.0174668	0.546234
P34499	Transthyretin-like protein 3	ttr-3	sp|P34499|TTR3_CAEEL Transthyretin-like protein 3 OS=Caenorhabditis elegans OX=6239 GN=ttr-3 PE=3 SV=1	1	6	5	5	52	15.981	0	10.529	10	0	0	1	2	0	3	1	0	3	26.0158	21.2813		22.3134	22.7948		23.902	22.5305	22.221	23.2954	21.6072	20.4886	21.397	21.976	21.0243	22.1215	22.3619	19.8149	22.6168	-0.433593	21.3811	0.580682	0.68451	0.109415	21.6526	0.876945	0.90551	0.543008
Q09973	uS12 prolyl 3-hydroxylase	C17G10.1	tr|Q09973|Q09973_CAEEL uS12 prolyl 3-hydroxylase OS=Caenorhabditis elegans OX=6239 GN=C17G10.1 PE=1 SV=1	1	4	4	4	15.2	54.994	0	11.65	9	2	0	1	0	1	0	1	1	3	25.5115	22.9881		21.9306	22.2913	23.2674	22.028	21.6583	21.1245	22.9102	22.1096	20.4754	22.1018	22.052	22.3779	21.8806	22.5758	21.7065	22.7016	-0.765658	21.9451	0.250615	0.370085	-0.224464	22.2157	0.643946	0.715412	0.541194
Q22716	60S ribosomal protein L32	rpl-32	tr|Q22716|Q22716_CAEEL 60S ribosomal protein L32 OS=Caenorhabditis elegans OX=6239 GN=rpl-32 PE=1 SV=1	1	4	4	4	27.6	15.516	0	12.024	36	5	0	6	7	2	5	7	1	3	31.2683	27.6239	24.3931	28.3257	28.5982	26.01	27.444	28.3836	26.6599	27.8416	26.3044	24.4735	26.7923	27.2624	25.8133	26.1173	27.6961	26.1828	27.2393	-1.18269	26.4481	0.0491534	0.11183	-0.64174	26.7185	0.112794	0.174347	0.540952
Q19803	Smr domain-containing protein	nonu-1	tr|Q19803|Q19803_CAEEL Smr domain-containing protein OS=Caenorhabditis elegans OX=6239 GN=nonu-1 PE=1 SV=2	1	7	7	7	12.3	74.654	0	14.36	11	5	0	2	2	0	2	0	0	0	26.8044	24.9239		22.8538	24.3255	22.5573	23.0866				23.62	20.1657	22.0034	22.738	22.6022	22.0717	18.9951	19.5794	19.0145	2.73334	20.563	0.0099907	0.0343933	3.27428	20.8335	0.000135397	0.000902013	0.540943
B3GWC3	Endo/exonuclease/phosphatase domain-containing protein	ccr-4	tr|B3GWC3|B3GWC3_CAEEL Endo/exonuclease/phosphatase domain-containing protein OS=Caenorhabditis elegans OX=6239 GN=ccr-4 PE=1 SV=1	1	10	10	10	17.7	77.075	0	24.066	13	2	0	4	1	0	6	0	0	0	27.1439	20.725		23.7798	21.1269		24.5849	21.0158		21.9069	21.1256	19.792	21.7587	21.1304	20.6514	22.5097	20.9908	17.9151	21.4388	0.777161	20.5035	0.376731	0.499211	1.31557	20.7727	0.145998	0.215096	0.538411
Q9XWN7	IU_nuc_hydro domain-containing protein	CELE_Y43F8C.13	tr|Q9XWN7|Q9XWN7_CAEEL IU_nuc_hydro domain-containing protein OS=Caenorhabditis elegans OX=6239 GN=CELE_Y43F8C.13 PE=1 SV=1	1	9	9	9	31.7	37.214	0	38.462	30	4	1	5	4	2	6	2	2	4	29.114	24.8083	24.547	25.9691	25.2188	25.2718	26.5885	24.2733	25.2166	24.2862	24.1787	23.2845	24.5877	24.4047	24.4228	24.8333	24.2255	24.9585	24.0312	-0.388136	24.211	0.406038	0.526438	0.148536	24.4793	0.620919	0.694904	0.536671
A5Z2V7	WD_REPEATS_REGION domain-containing protein	CELE_F02E9.10	tr|A5Z2V7|A5Z2V7_CAEEL WD_REPEATS_REGION domain-containing protein OS=Caenorhabditis elegans OX=6239 GN=CELE_F02E9.10 PE=1 SV=1	1	4	4	4	14.1	51.2	0	21.632	9	1	0	1	0	0	1	1	1	4	26.8509			24.5258	22.01		24.0054	23.2301	21.6141	25.1636	20.2197	19.0899	23.1627	21.7633	20.2161	22.1023	24.612	22.9922	24.913	-3.34829	22.4982	0.006403	0.0239499	-2.81181	22.7665	0.0010772	0.00429075	0.536479
Q9XWU9	Uncharacterized protein	CELE_Y37D8A.19	tr|Q9XWU9|Q9XWU9_CAEEL Uncharacterized protein OS=Caenorhabditis elegans OX=6239 GN=CELE_Y37D8A.19 PE=1 SV=1	1	4	4	4	45.5	10.302	0	14.017	20	1	2	2	2	3	2	2	3	3	28.5993	22.2515	23.0592	24.2732	22.9994	24.9415	24.1756	24.6063	25.7199	26.215	21.6349	23.0585	22.9817	22.1691	23.8422	23.2624	24.7266	25.1781	25.501	-2.5769	23.8468	0.000352542	0.00285942	-2.04401	24.1132	0.000763837	0.00326476	0.53289
O01530	Aspartic protease 6	asp-6	sp|O01530|ASP6_CAEEL Aspartic protease 6 OS=Caenorhabditis elegans OX=6239 GN=asp-6 PE=1 SV=1	1	7	7	7	22.6	41.519	0	47.535	54	8	0	9	8	3	8	7	5	6	30.0435	26.9815	23.6456	27.5365	26.9742	25.7388	27.6693	26.5702	25.7914	26.6717	24.992	22.8675	25.3766	24.8921	24.5833	25.3585	25.7128	24.9373	25.2845	-0.899509	24.8618	0.137614	0.238706	-0.366933	25.1281	0.18131	0.256681	0.532575
P34580	Putative ATP-dependent RNA helicase T26G10.1	T26G10.1	sp|P34580|DDX47_CAEEL Putative ATP-dependent RNA helicase T26G10.1 OS=Caenorhabditis elegans OX=6239 GN=T26G10.1 PE=3 SV=1	1	2	2	2	5.5	54.227	0	12.297	13	2	0	2	2	1	2	2	1	1	27.3345	24.3397	21.8534	24.6522	24.4345	23.9883	24.6973	23.539		23.1255	23.3855	22.5613	23.6704	23.2454	24.3594	23.6074	23.3803	19.5213	23.9297	0.928642	22.7414	0.359592	0.483011	1.4603	23.0073	0.19007	0.266701	0.531655
Q9U2U0	U2AF splicing factor	uaf-2	tr|Q9U2U0|Q9U2U0_CAEEL U2AF splicing factor OS=Caenorhabditis elegans OX=6239 GN=uaf-2 PE=1 SV=1	1	7	7	7	30.2	30.855	0	20.571	26	3	2	4	2	1	6	3	2	3	29.1422	25.1124	24.4373	25.8384	25.6074	25.594	26.2663	24.5837	23.6536	25.3805	23.9994	24.2705	24.1312	24.4268	25.0874	24.4799	24.2671	23.7263	24.5078	-0.03337	24.1504	0.922198	0.948889	0.497617	24.4159	0.137876	0.205518	0.530987
Q19727	Serine/threonine-protein kinase PRP4 homolog	prpf-4	tr|Q19727|Q19727_CAEEL Serine/threonine-protein kinase PRP4 homolog OS=Caenorhabditis elegans OX=6239 GN=prpf-4 PE=1 SV=1	1	10	10	10	15.4	90.949	0	29.394	19	1	0	1	3	2	3	5	2	2	27.4988	24.4634	23.133	22.5772	24.2212	22.94	24.7596	24.3682	24.0882	23.6243	23.3534	23.1175	22.326	23.9123	23.0046	23.4721	23.8243	24.2034	23.8946	-1.04177	23.4532	0.0354277	0.0880255	-0.511099	23.7185	0.147052	0.216396	0.530676
Q20228	40S ribosomal protein S9	rps-9	sp|Q20228|RS9_CAEEL 40S ribosomal protein S9 OS=Caenorhabditis elegans OX=6239 GN=rps-9 PE=3 SV=1	1	14	14	14	46.6	21.956	0	34.943	69	9	1	13	8	4	10	9	7	8	31.3873	28.4327	24.8984	28.8549	28.8789	27.3486	28.3699	28.1647	27.6198	27.0973	26.54	24.8267	27.2208	26.7859	26.6873	26.706	27.2293	27.3431	26.3853	-0.790045	26.5909	0.197636	0.309805	-0.259495	26.8561	0.293143	0.380326	0.53055
Q9NAN1	SUMO-activating enzyme subunit uba-2	uba-2	sp|Q9NAN1|SAE2_CAEEL SUMO-activating enzyme subunit uba-2 OS=Caenorhabditis elegans OX=6239 GN=uba-2 PE=3 SV=3	1	7	7	7	13.9	64.825	0	26.926	28	4	0	3	5	5	5	2	2	2	27.3899	24.5575	21.0302	24.4753	24.2119	23.257	24.6135	23.2055	21.8633	24.2791	22.7354	20.6133	22.8135	22.6571	22.1691	22.9233	22.5742	21.7191	23.4452	-0.525412	22.3168	0.467538	0.584757	0.00365589	22.5813	0.993959	0.994816	0.529068
P51404	40S ribosomal protein S13	rps-13	sp|P51404|RS13_CAEEL 40S ribosomal protein S13 OS=Caenorhabditis elegans OX=6239 GN=rps-13 PE=3 SV=2	1	4	4	4	31.8	17.316	0	29.058	28	4	1	3	2	4	3	4	3	4	29.3052	26.1377	22.7546	25.5298	26.4017	26.9553	25.497	26.3638	26.607	25.3146	25.3217	24.4123	25.9954	25.2584	26.103	25.9542	26.0174	26.1794	26.0645	-0.844008	25.6651	0.0507944	0.114604	-0.315252	25.9295	0.177973	0.253087	0.528756
O01582	DM domain-containing protein	dmd-7	tr|O01582|O01582_CAEEL DM domain-containing protein OS=Caenorhabditis elegans OX=6239 GN=dmd-7 PE=1 SV=2	1	5	5	5	14.5	49.146	0	18.358	13	3	0	2	2	2	4	0	0	0	26.805	24.0873	23.8637	23.1794	23.8526	24.5221	23.7412				22.7649	23.1129	22.6642	22.9804	24.1037	23.0396	18.8013	19.6841	19.3758	3.56025	21.0672	0.000153498	0.00159974	4.08751	21.3309	5.62964e-05	0.000486708	0.52726
Q9N5G3;Q9N5G2;O45236;O16971;Q19774;Q17726;O45709;Q19108;Q9N5G4;Q1EPL7	DeHydrogenases, Short chain	dhs-14	tr|Q9N5G3|Q9N5G3_CAEEL DeHydrogenases, Short chain OS=Caenorhabditis elegans OX=6239 GN=dhs-14 PE=1 SV=1	10	13	13	12	54.5	29.988	0	60.141	30	5	3	4	5	3	10	0	0	0	29.7655	26.3403	25.4377	25.8151	27.0399	25.5042	27.1167			20.5399	24.3056	24.5018	23.5978	25.1782	24.2881	24.5183	18.7804	20.3305	19.9317	4.45421	21.908	0.000100871	0.00116905	4.98068	22.1712	3.11302e-05	0.000325327	0.526467
O44150	Uncharacterized protein	C49A9.6	tr|O44150|O44150_CAEEL Uncharacterized protein OS=Caenorhabditis elegans OX=6239 GN=C49A9.6 PE=1 SV=1	1	2	2	2	5.6	40.665	0.0015812	3.2529	7	2	0	0	0	1	0	2	0	2	25.813	22.1751		21.7655		23.2784	21.9242	23.3087		23.3202	22.2363	19.7762	21.7374	19.9165	23.675	21.7376	23.4608	19.7416	23.4746	-0.975626	21.7378	0.337956	0.460453	-0.449302	22.001	0.731301	0.790103	0.526324
Q8WSN2	Skp1-related protein	skr-18	tr|Q8WSN2|Q8WSN2_CAEEL Skp1-related protein OS=Caenorhabditis elegans OX=6239 GN=skr-18 PE=1 SV=1	1	2	2	2	19.1	20.194	0	6.9341	7	2	0	1	2	0	1	1	0	0	26.3939	23.8055		22.8753	23.9911	22.0185	21.0191	19.7107		19.6928	23.0392	20.0729	22.2418	22.7902	22.0242	22.1123	21.7086	20.5574	21.709	0.459648	21.5548	0.559758	0.667998	0.983892	21.8169	0.0857846	0.139003	0.524244
Q19640	Bardet-Biedl syndrome 2 protein homolog	bbs-2	sp|Q19640|BBS2_CAEEL Bardet-Biedl syndrome 2 protein homolog OS=Caenorhabditis elegans OX=6239 GN=bbs-2 PE=2 SV=2	1	2	2	2	3.2	80.949	0.0015913	3.3368	10	0	0	1	1	1	0	3	1	3	27.3588			22.7972	24.1166	24.7359		25.4846	24.0732	25.3143	20.7003	19.9842	22.8061	23.9093	20.5059	20.6435	26.1054	19.4055	24.7243	-2.2482	22.2876	0.15124	0.254791	-1.72552	22.549	0.243605	0.326638	0.522681
Q22947	Ammonium_transp domain-containing protein	rhr-1	tr|Q22947|Q22947_CAEEL Ammonium_transp domain-containing protein OS=Caenorhabditis elegans OX=6239 GN=rhr-1 PE=1 SV=1	1	2	2	2	4.8	51.093	0	45.97	9	0	0	2	1	1	2	1	1	1	28.8653	25.7996		26.5963	25.5369	23.0377	25.8518	26.3921	23.791	25.1957	25.2085	20.4585	25.5857	24.638	23.2945	24.8828	26.5703	24.4598	26.3574	-2.04489	24.7734	0.0877503	0.171181	-1.52406	25.0338	0.0122131	0.0292929	0.520827
Q22285	Transthyretin-like protein 46	ttr-46	sp|Q22285|TTR46_CAEEL Transthyretin-like protein 46 OS=Caenorhabditis elegans OX=6239 GN=ttr-46 PE=3 SV=1	1	4	4	4	20.7	19.784	0	9.1517	13	1	1	2	1	1	2	1	1	3	27.7507	23.3138	23.2461	24.5208	24.2246	24.4876	24.3752	23.6155	23.9767	24.3456	23.3214	23.8441	23.5732	24.0104	24.8094	23.479	24.3301	24.7104	24.7061	-1.00262	24.0809	0.0129266	0.0413565	-0.482603	24.3409	0.174944	0.249808	0.520017
P45965	Uncharacterized protein T09A5.5	T09A5.5	sp|P45965|YNZ5_CAEEL Uncharacterized protein T09A5.5 OS=Caenorhabditis elegans OX=6239 GN=T09A5.5 PE=4 SV=1	1	3	3	3	32.5	19.352	0	8.1311	8	2	0	3	1	0	1	0	0	1	24.9423	22.2249		22.94	22.1929		22.7263			22.3659	21.5849	18.4881	22.4616	21.6019	20.3548	22.1367	19.1136	20.985	22.74	-0.101279	20.8955	0.928791	0.952837	0.418279	21.1553	0.630275	0.703099	0.519558
Q18943	Uncharacterized protein	CELE_D1054.10	tr|Q18943|Q18943_CAEEL Uncharacterized protein OS=Caenorhabditis elegans OX=6239 GN=CELE_D1054.10 PE=1 SV=1	1	5	5	5	31.4	20.58	0	14.99	24	4	0	2	3	0	2	6	3	4	28.1234	25.4037		24.8095	23.1507	22.5738	24.6687	25.9515	25.1098	25.1829	24.1253	20.0378	23.6279	23.4307	22.6107	23.3062	25.5967	25.8133	25.0808	-2.89992	24.047	0.0126838	0.0407167	-2.38104	24.3064	8.29626e-05	0.000638846	0.518879
Q9N5S7	ThioredoXin Domain Containing protein homolog	txdc-12.2	tr|Q9N5S7|Q9N5S7_CAEEL ThioredoXin Domain Containing protein homolog OS=Caenorhabditis elegans OX=6239 GN=txdc-12.2 PE=1 SV=1	1	12	12	12	45.1	30.205	0	83.752	119	16	10	9	18	12	10	20	12	12	33.0414	29.7531	27.69	28.5626	30.5728	28.5847	29.1582	30.6053	29.1238	29.0983	27.6149	26.1374	26.4507	28.2271	26.7977	26.7303	29.178	28.1984	27.822	-1.6651	27.5669	0.00255846	0.0116555	-1.14775	27.8256	0.0123525	0.0294602	0.517349
Q86LS4	DB domain-containing protein	dao-2	tr|Q86LS4|Q86LS4_CAEEL DB domain-containing protein OS=Caenorhabditis elegans OX=6239 GN=dao-2 PE=1 SV=1	1	7	7	7	60.3	15.298	0	21.669	20	2	1	5	1	2	4	1	1	3	28.7034	24.9858	25.185	26.2577	24.9301	26.0315	25.8131	23.8492	23.5309	24.709	24.1293	24.5799	24.8947	24.1095	25.5319	25.5143	23.9909	24.6947	25.0557	-0.0458391	24.5575	0.894361	0.928028	0.471454	24.8162	0.212236	0.292199	0.517293
Q09972	Sidoreflexin	sfxn-2	tr|Q09972|Q09972_CAEEL Sidoreflexin OS=Caenorhabditis elegans OX=6239 GN=sfxn-2 PE=1 SV=3	1	2	2	2	5.6	35.323	0	4.3351	7	1	0	1	0	1	1	1	1	1	25.4116	22.447		22.6366	22.0831	22.3847	22.5183	22.4361	22.6345	21.2822	22.4154	20.01	21.8044	21.7324	22.6671	21.3799	23.1114	23.329	21.8263	-1.34566	22.0827	0.115856	0.209367	-0.82906	22.341	0.141862	0.210387	0.516598
Q965W1	Fatty acid-binding protein homolog 9	lbp-9	sp|Q965W1|FABP9_CAEEL Fatty acid-binding protein homolog 9 OS=Caenorhabditis elegans OX=6239 GN=lbp-9 PE=3 SV=1	1	6	6	6	53.9	16.955	0	165.78	59	9	3	4	7	6	7	7	8	8	32.1439	28.5078	25.071	29.0566	28.8322	26.8775	28.9323	29.1267	26.6768	29.536	26.6167	22.873	27.0902	26.8261	24.4071	26.8953	28.0404	25.0251	28.4288	-1.63812	26.3457	0.124578	0.220827	-1.12192	26.6038	0.154434	0.225333	0.516199
Q20990	Uncharacterized protein	CELE_F58F9.3	tr|Q20990|Q20990_CAEEL Uncharacterized protein OS=Caenorhabditis elegans OX=6239 GN=CELE_F58F9.3 PE=1 SV=2	1	3	3	3	9	36.377	0	5.0992	13	0	0	2	1	0	3	3	2	2	26.3941	23.4241		23.4687	22.8583	21.7399	23.6992	23.8732	23.4391	23.2828	22.5777	20.1105	22.6675	22.0128	22.182	22.7094	23.4914	23.6514	22.8638	-1.55033	22.5604	0.0698531	0.144886	-1.03416	22.8185	0.0366413	0.0706458	0.516168
Q9N3T8	DNA mismatch repair protein	msh-6	tr|Q9N3T8|Q9N3T8_CAEEL DNA mismatch repair protein OS=Caenorhabditis elegans OX=6239 GN=msh-6 PE=1 SV=2	1	4	4	4	3	133.63	0	5.71	8	0	0	0	2	1	3	1	1	0	25.6153	20.8718	20.8085	21.2028	22.7908	23.0244	23.0705	22.114	22.3145	21.5922	20.8291	21.8412	21.7611	21.8546	22.7238	21.3998	22.1866	22.1354	21.3255	-0.405334	21.6798	0.512837	0.6269	0.110274	21.9376	0.829179	0.869644	0.515608
Q9XW37	Uncharacterized protein	CELE_Y69E1A.5	tr|Q9XW37|Q9XW37_CAEEL Uncharacterized protein OS=Caenorhabditis elegans OX=6239 GN=CELE_Y69E1A.5 PE=1 SV=1	1	3	3	3	22.1	19.224	0	8.344	14	3	1	1	3	1	1	2	1	1	27.3929	24.9213	22.5329	21.7234	25.4017	23.982	21.9271	24.6179	24.0515	21.1282	24.356	22.4817	23.5729	24.74	23.5939	23.6182	24.5046	24.0901	23.7266	-0.636929	23.7887	0.220568	0.336829	-0.123107	24.0456	0.712575	0.775353	0.513822
Q95Y97	RPA_C domain-containing protein	rpa-2	tr|Q95Y97|Q95Y97_CAEEL RPA_C domain-containing protein OS=Caenorhabditis elegans OX=6239 GN=rpa-2 PE=1 SV=1	1	7	7	7	39.9	32.043	0	23.072	25	3	0	5	5	0	5	2	0	5	26.5485	23.6932		24.0526	23.5984		24.0124	22.335		23.3149	21.9986	19.8273	22.4101	22.7948	20.6092	22.3719	22.1847	20.0165	23.1062	-0.357161	21.5906	0.681746	0.768631	0.156157	21.8472	0.837419	0.875629	0.513318
A6PVA1	NudC domain-containing protein 1	C44E4.5	tr|A6PVA1|A6PVA1_CAEEL NudC domain-containing protein 1 OS=Caenorhabditis elegans OX=6239 GN=C44E4.5 PE=1 SV=1	1	13	13	13	26	60.366	0	26.147	45	4	1	8	6	3	7	7	3	6	28.6645	24.0024	23.685	25.8647	23.9982	25.0238	25.9	24.8597	25.3662	24.7693	22.8347	23.0675	23.6059	23.3836	24.1104	23.5522	23.7572	24.6396	23.8073	-0.898625	23.6187	0.0612116	0.131479	-0.385937	23.875	0.230445	0.312407	0.512687
A0A8D9I6U5	Ubiquitin carboxyl-terminal hydrolase	usp-5	tr|A0A8D9I6U5|A0A8D9I6U5_CAEEL Ubiquitin carboxyl-terminal hydrolase OS=Caenorhabditis elegans OX=6239 GN=usp-5 PE=3 SV=1	1	35	35	35	52.2	89.058	0	301.76	160	22	18	24	31	18	28	5	4	10	32.6128	28.7936	28.4074	28.5546	29.8877	28.7525	29.7145	25.2104	25.138	26.3553	26.4936	26.8788	26.2871	27.264	26.8077	27.1247	24.1666	24.1411	24.9739	2.12595	25.4902	0.000151847	0.00158688	2.63829	25.7463	6.55928e-06	0.000121124	0.512334
Q9XWT3	Uterine Lumin Expressed/locailized	ule-5	tr|Q9XWT3|Q9XWT3_CAEEL Uterine Lumin Expressed/locailized OS=Caenorhabditis elegans OX=6239 GN=ule-5 PE=1 SV=1	1	6	6	6	33.1	19.533	0	25.898	36	3	1	3	3	4	5	7	5	5	30.9367	26.8716	24.6094	26.7384	27.1393	27.1415	27.2776	28.1831	28.2157	28.313	25.6752	24.6711	25.7804	25.6532	26.12	25.8825	27.5373	27.6907	27.6333	-2.2449	26.498	8.25776e-05	0.00103849	-1.73522	26.7529	5.63376e-06	0.000108786	0.509672
Q9U757	NTF2-related export protein	nxt-1	sp|Q9U757|NXT1_CAEEL NTF2-related export protein OS=Caenorhabditis elegans OX=6239 GN=nxt-1 PE=1 SV=1	1	4	4	4	32.1	15.479	0	33.929	11	2	0	0	3	1	2	2	1	0	26.9562	24.1601	21.712	20.4229	24.3819	22.5281	23.421	23.4487	22.4104	22.2359	22.7635	22.1767	21.5227	22.8359	22.7572	22.388	23.2088	23.0662	22.2557	-0.689229	22.4989	0.231051	0.349054	-0.183156	22.752	0.647691	0.718524	0.506073
Q9BL60	Related to yeast Vacuolar Protein Sorting factor	vps-20	tr|Q9BL60|Q9BL60_CAEEL Related to yeast Vacuolar Protein Sorting factor OS=Caenorhabditis elegans OX=6239 GN=vps-20 PE=1 SV=1	1	5	5	5	49	24.129	0	21.656	9	0	0	3	1	0	3	1	0	1	26.2069			24.3785	20.3462		24.0507	19.3909		22.3801	19.6252	20.059	22.6962	21.7392	20.0793	22.0748	21.7463	18.4505	22.4683	-0.0949261	20.8409	0.929353	0.953156	0.409368	21.0931	0.646914	0.717871	0.504294
Q0G828	NADAR domain-containing protein	CELE_F40F8.11	tr|Q0G828|Q0G828_CAEEL NADAR domain-containing protein OS=Caenorhabditis elegans OX=6239 GN=CELE_F40F8.11 PE=1 SV=1	1	16	16	16	33.1	51.65	0	139.63	63	10	9	8	13	11	11	0	0	1	31.867	27.7806	27.9308	27.282	29.2252	28.0909	28.9028			19.3723	26.3308	27.2104	25.7227	26.7867	26.8567	27.1316	20.0911	19.2196	18.9772	6.99202	22.9253	1.44906e-06	8.10619e-05	7.49574	23.1772	1.13922e-07	1.39255e-05	0.503718
O45293	Probable N-acetylgalactosaminyltransferase 8	gly-8	sp|O45293|GALT8_CAEEL Probable N-acetylgalactosaminyltransferase 8 OS=Caenorhabditis elegans OX=6239 GN=gly-8 PE=1 SV=1	1	10	10	10	24.9	48.357	0	40	45	5	1	8	7	5	7	4	3	5	29.0983	25.9255	23.7859	26.3283	25.9148	25.1433	26.8522	24.6698	24.2147	25.6141	24.301	23.6481	24.4756	24.5915	24.5002	24.8325	24.3964	24.0903	24.4284	-0.163504	24.2233	0.626102	0.723341	0.336359	24.4732	0.144728	0.213555	0.499863
G5EDT9	UBR E3 ubiquitin ligase homolog	ubr-5	tr|G5EDT9|G5EDT9_CAEEL UBR E3 ubiquitin ligase homolog OS=Caenorhabditis elegans OX=6239 GN=ubr-5 PE=1 SV=1	1	9	9	9	3.6	331.07	0	17.179	20	2	1	2	6	1	4	1	1	2	28.103	23.3752	19.6408	25.5359	24.5237	20.2484	25.0164	20.4398	20.7241	26.091	24.4998	23.1192	24.3039	25.6959	23.4506	24.2744	24.0347	24.3382	24.133	-0.194318	24.0715	0.65284	0.743756	0.305	24.3211	0.543915	0.62396	0.499318
Q95QS4	Uncharacterized protein	C34E10.10	tr|Q95QS4|Q95QS4_CAEEL Uncharacterized protein OS=Caenorhabditis elegans OX=6239 GN=C34E10.10 PE=1 SV=1	1	4	4	4	19	26.254	0	6.8991	5	0	0	3	0	0	0	1	0	1	25.2441	21.5057		23.8073		21.0353	21.293	21.7643	21.3245	21.4819	19.2161	19.4396	22.426	19.823	21.4575	21.2986	19.1452	21.8081	22.3145	-0.728709	20.7249	0.461997	0.580203	-0.229555	20.9745	0.763045	0.817835	0.499153
Q17474	2-HydroxyAcyl-CoA Lyase 1	hacl-1	tr|Q17474|Q17474_CAEEL 2-HydroxyAcyl-CoA Lyase 1 OS=Caenorhabditis elegans OX=6239 GN=hacl-1 PE=1 SV=2	1	14	14	14	28.9	69.151	0	107.93	84	12	3	11	12	7	12	11	7	9	30.468	27.4518	24.6938	27.3907	27.2548	26.3339	27.721	26.7098	26.6461	26.4509	25.1969	23.5743	25.6319	24.8888	25.4527	25.5585	25.377	25.5018	25.4859	-0.65388	25.128	0.196033	0.30789	-0.154909	25.3774	0.45956	0.546302	0.498971
[truncated: 3,986 more rows]
[truncated: 102 more columns]
