# Supplementary material for: Proximity labeling of DAF-16 FOXO highlights aging regulatory proteins
Source: Nat Commun. 2025 Dec 11;16:11355. doi: 10.1038/s41467-025-66409-0 (PMC12727705; doi:10.1038/s41467-025-66409-0)
Supplement: Supplementary file 4 — Supplementary Dataset 2 [file 41467_2025_66409_MOESM4_ESM.xlsx]

## Sheet: Riedel et al. comparison
DAF-16 interactors from Riedel et al. 2013, Nature Cell Biology													Artan et al.	Artan et al.	Artan et al.	Artan et al.
			Riedel et al.	Riedel et al.	Riedel et al.	Riedel et al.	Riedel et al.	Artan et al.	Artan et al.	Riedel et al.	Artan et al.	Artan et al.	Fold enrichment (log2)		Fold enrichment (log2)
Sequence name	Protein name	MW (kDa)	total MS/MS count	control MS/MS count	daf-2(e1370) MS/MS count	Wild-type MS/MS count	daf-18(mg198) MS/MS count	total MS/MS count	control MS/MS count	Sequence coverage (%)	Sequence coverage (%)	Unique Peptides	daf-16-TbID vs control	p-value	daf-2-daf-16-TbID vs daf-16-TbID	p-value
R13H8.1	DAF-16	59.7	221	0	79.5	48.5	92	167	2	71.1	38.8	24	10.65	1.15892e-06	0.06	0.8
F52D10.3	FTT-2	28	71	2	9	17.5	44	45	16	74.2	53.6	9	-0.19	0.4	-0.31	0.2
M117.2	PAR-5	28.2	51	3	15	5.5	30	133	45	78.6	54.4	9	-0.13	0.7	-0.42	0.1
Y17G7A.1	HMG-12	33	44	0	23	14.5	5.5	46	7	65.1	49.5	11	1.36	0.1	1.75	0.0006
M03F4.2	ACT-4	41.8	23	0	14	9	0	35	16	63	70.7	0	-2.29	0.3	1.02	0.5
C36E6.5	MLC-2	18.6	21	0	12	9	0	123	40	70	65.3	2	-0.68	0.05	0.06	0.5
K01C8.10	CCT-4	58.4	17	2	0.5	15.5	0	122	43	31.1	54.1	22	-0.18	0.5	-0.09	0.7
Y113G7B.23	SWSN-1	85	17	0	9.5	6.5	0	127	7	18.1	38.6	30	3.16	0.001	2.7	1e-05
K07E8.3	SDZ-24	26.9	16	0	11	0	5	11	4	62.7	22.9	3	-0.97	0.05	0.73	0.09
R07E5.2	PRDX-3	24.9	13	0	10	0.5	2	87	31	40.7	64.6	13	-0.78	0.03	0.16	0.5
C26D10.1	RAN-3	61.5	12	1	2	0	10	104	27	25.7	49.6	19	-0.4	0.2	0.99	0.01
Y55F3AR.3	CCT-8	59.7	12	0	6	6	0	232	55	16.1	59.3	30	2.35	1e-05	-0.39	0.08
Y66D12A.9	Y66D12A.9	28.7	12	0	4.5	7	0	69	9	39.9	51.2	12	1.68	0.05	1.54	6e-05
C56G2.7	C56G2.7	39.8	12	0	7.5	2.5	0.5	Not detected		29.9
Y71H2AM.17	SWSN-3	39	10	0	7	3	0	52	0	28.1	61.2	19	3.19	0.0009	3.13	7.38776e-07
H28O16.1c	H28O16.1c	54	10	0	6.5	3	0	Not detected		18.7
W02C12.3	HLH-30	56.8	10	0	5	3.5	0.5	6	0	23	16.8	7	2.74	0.003	0.35	0.6
F32A7.5a/c	F32A7.5a/c	92	10	2	4.5	4.5	0	Not detected		16.4
H43I07.2	H43I07.2	41.2	9	0	4	3	2	Not detected		23.8
PAR2.1	PAR2.1	19	9	0	8.5	0	0	Not detected		42.4
T21B10.7	CCT-2	57	8	0	3	5	0	185	43	24	68.4	34	1.2	0.001	-0.21	0.3
Y57G11C.3	Y57G11C.3	30.4	8	0	3	4.5	0	26	3	33.8	41.6	9	1.1	0.06	-0.42	0.26
W02F12.5	W02F12.5	49.8	8	0	2.5	4.5	0	Not detected		24.2
F25B5.4	UBQ-1/UBQ2	94	8	0	0.5	3.5	2.5	106	37	4.5	40.6	6	-0.36	0.2	-0.04	0.9
ZK484.3	ZK484.3	30.5	7	0	4	1	2	8	0	42.9	19.7	4	1.53	0.04	1.31	0.01
F25D7.4	F25D7.4	98.5	7	0	4	3	0	Not detected		7.8
B0464.7	BAF-1	9.9	7	0	3.5	1	2	29	12	62.9	77.5	7	-0.36	0.2	-0.16	0.4
ZK863.6	DPY-30	12.8	7	0	3.5	3	0	Not detected		45.5
Y94H6A.10	Y94H6A.10	20.8	7	0	2.5	0	4	54	17	26.5	42.5	6	0.33	0.4	-0.01	0.97
F26D12.1	FKH-7	85	7	0	3	3.5	0	Not detected		10.3
T12D8.8	HIP-1	44.7	7	0	0	6.5	0	122	36	10.2	51.4	16	0.19	0.4	-0.14	0.5
H19N07.3	H19N07.3	19.7	7	0	4.5	1.5	0	Not detected		34.5
CD4.6	PAS-6	28.3	7	0	3.5	2.5	0	58	20	28.5	70.4	13	-0.28	0.3	-0.05	0.8
T26A5.9	DLC-1	10.3	6	0	2	2	2	44	17	44.9	46.1	4	-1.36	0.05	-0.04	0.9
W09C3.4	W09C3.4	32.7	6	0	3	0	3	2	0	23.3	8.8	2	0.72	0.2	1.13	0.16
F35G2.2	F35G2.2	21.8	6	0	6	0	0	Not detected		21.1
ZK20.5	RPN-12	28.8	6	0	5	1	0	25	0	19.6	40	7	4.38	0.0002	-0.01	0.98
T21H3.3	CMD-1	16.8	6	0	3.5	1	1	25	1	58.4	24.2	5	4.93	0.0002	0.11	0.8
F27D4.2	LSY-22	31.5	6	0	3.5	2	0	1	0	30	12.6	2	ND	ND	ND	ND
F32A5.4	F32A5.4	26.4	6	0	5.5	0	0	13	3	20.2	22.2	3	-0.36	0.7	1.4	0.12
F59A2.1	NPP-9	95.5	6	0	2.5	2	0.5	558	67	9.3	82	62	4.91	9.09166e-08	0.67	0.05
T27E4.2	HSP-16.11	16.2	5	0	5	0	0	12	11	37.2	56.6	6	-4.57	0.0003	-0.1	0.9
F26E4.4	F26E4.4	44	5	0	4	0	1	36	1	14.2	36.8	12	3.49	0.003	0.67	0.36
F52E1.7	HSP-17	17.6	5	0	2.5	1	1	2	0	42.3	17.4	2	ND	ND	ND	ND
C36B1.4	PAS-4	28.2	5	0	2	1.5	1	59	20	34	59.3	14	-0.26	0.6	0.01	0.98
F10E7.7	RPL-33	13.8	5	0	3	1.5	0	65	25	31.5	58.1	8	-1.85	0.04	0.74	0.3
H20J04.5	PFD-2	16	5	0	2	2.5	0	84	12	29.8	75.2	14	4.31	3.33776e-07	-0.15	0.52
ZK945.2	PAS-7	27.7	5	0	0	4	0.5	17	0	22	26.8	6	2.86	0.002	0.05	0.91
K11D12.2	PQN-51	39.1	5	0	3.5	0	1	1	0	16.7	3.1	1	ND	ND	ND	ND
C53C9.2	C53C9.2	44.8	5	0	1	3.5	0	133	30	12.6	55.9	20	1.69	0.0002	-0.75	0.004
C26C6.5	DCP-66	76.8	5	0	3.5	1	0	98	0	9.1	50.7	28	6.65	2e-05	2.08	0.0001
W07G4.4	LAP-2	56	5	0	1.5	0	3	132	43	5.2	52.1	21	-0.23	0.34	-0.14	0.43
C52E4.3	SNR-4	13.2	5	0	1.5	2.5	0	28	13	22.9	66.9	8	-1.25	0.12	-0.03	0.96
C07G2.2	ATF-7	54.7	5	0	1.5	0	2.5	48	0	20	42.6	16	3.82	0.0004	1.31	0.02
T26A5.8	T26A5.8	15.1	4	0	3	1	0	Not detected		30.7
Y37D8A.9	MRG-1	38.4	4	0	3	1	0	8	0	21.7	22	6	-0.26	0.72	1.48	0.03
C06H2.1	ATP-5	21.8	4	0	0	3	1	113	35	19.4	74.3	13	-0.39	0.14	-0.13	0.5
ZK973.9	ZK973.9	25.4	4	0	2	2	0	2	0	12.9	10.7	2	ND	ND	ND	ND
F54D8.3b	ALH-1b	46	4	0	1	3	0	173	48	12.8	65.5	28	0.55	0.03	0.17	0.4
Y41C4A.10	ELB-1	13.2	4	0	1.5	2	0	8	4	32.2	51.7	4	-1.03	0.44	0.36	0.7
ZK970.4	VHA-9	13.3	4	0	2.5	1	0	45	12	27.3	44.6	6	0.39	0.18	0.16	0.42
F41G4.2	CAS-1	139.9	4	0	3.5	0	0	135	31	4.5	26.4	27	0.79	0.02	-0.45	0.04
F01G4.2	ARD-1	27.1	4	0	2.5	0.5	0	44	11	11.6	45.7	8	-0.21	0.75	0.49	0.37
Y71F9B.4	SNR-7	8.7	3	0	2	1	0	Not detected		23.4
F40G9.17	F40G9.17	26.6	3	0	1	1	1	Not detected		17.5
R10E4.2	SUP-26	39	3	0	2	0	1	12	1	15.9	8.4	4	2.39	0.01	-0.34	0.46
C18G1.5	HIL-4	25.9	3	0	1	0	2	11	0	15	21.3	4	1.42	0.21	2.32	0.01
F17C11.9	EEF-1G	44.4	3	0	3	0	0	115	40	12.1	39.2	18	-0.33	0.18	0.18	0.37
Y48B6A.14	HMG-1.1	10.6	3	0	0	3	0	11	4	10.5	31.6	4	-0.9	0.07	1.32	0.002
T06D8.8	RPN-9	44.1	3	0	3	0	0	30	3	9.6	32.6	11	1.83	0.002	0.21	0.43
H32C10.2	LIN-33	26.9	3	0	0	3	0	12	2	9.5	17.3	4	1.59	0.17	0.08	0.91
T05C12.7	CCT-1	58.8	3	0	2	1	0	141	38	5.6	48.6	23	0.26	0.3	-0.19	0.37
C04F6.3	CHT-1	66.8	3	0	3	0	0	Not detected		4.5
R07E5.8	CKU-80	82.3	3	0	3	0	0	20	0	3.2	18.1	11	1.23	0.07	1.66	0.02
H03A11.2	H03A11.2	138.4	3	0	1	2	0	25	8	2.1	17.7	3	2.13	0.002	-1.07	0.007
T27E4.3	HSP-16.48	16.3	3	0	1.5	1	0	6	0	33.6	26.6	2	1.52	0.02	0.85	0.13
F21C3.5	PFD-6	14.7	3	0	2	0.5	0	60	18	23.8	49.2	7	0.63	0.1	0.11	0.66
F26F4.11	RPB-8	17	3	0	2.5	0	0	18	5	23.6	43.2	6	-0.36	0.38	-0.07	0.84
R12E2.13	R12E2.13	22.8	3	0	2	0	0.5	13	6	15	22.3	4	-1.68	0.14	-0.86	0.28
Y105E8B.1b	LEV-11b	23	3	0	2.5	0	0	77	30	12.4	61.3	20	-0.7	0.05	0.08	0.76
R12E2.3	RPN-8	40.7	3	0	1.5	1	0	127	22	12.4	49.7	15	2.52	4e-05	-0.4	0.13
C15H11.7	PAS-1	27	3	0	2	0.5	0	66	24	10.2	56.5	12	-0.56	0.22	0.06	0.86
D1054.2	PAS-2	25.3	3	0	1	0	1.5	48	15	8.7	51.5	8	-0.16	0.52	0.12	0.58
T17E9.2	NMT-1	51.1	3	0	0	0	2.5	94	28	8.4	45.8	18	0.16	0.82	-0.49	0.46
C41D11.2	EIF-3.H	40.9	3	0	2	0	0.5	104	19	8.2	54	19	2.03	0.0002	-0.07	0.7
C27A12.10	MBD-2	23.9	3	0	1	1.5	0	15	0	7.1	20	5	2.56	0.006	2.47	0.003
B0041.4	RPL-4	38.6	3	0	0.5	0	2	191	61	7	67.5	28	-0.58	0.17	0.19	0.6
C27H6.2	RUVB-1	52.5	3	0	2.5	0	0	68	22	6.1	39.3	16	0	0.99	0.07	0.8
K07C5.3	K07C5.3	56.5	3	0	2.5	0	0	6	2	5.3	3.9	2	-0.52	0.44	0.22	0.64
W08E3.1	SNR-2	16.7	3	0	0.5	2	0	44	17	5	50.6	7	-0.73	0.09	-0.32	0.38
F56D12.5	VIG-1	40.4	3	0	0.5	0.5	1	123	32	13	47.4	17	1.23	0.002	0.07	0.77
F58A4.9	F58A4.9	16.6	2	0	0	0	2	Not detected		32.6
B0035.10	HIS-45	15.3	2	0	0	0	2	Not detected		23.5
C54F6.14	FTN-1	19.5	2	0	2	0	0	Not detected		20.6
C15F1.7	SOD-1	18.7	2	0	2	0	0	51	23	16.7	71.7	9	-1.22	0.001	0.35	0.13
R03H10.7	R03H10.7	40.9	2	0	2	0	0	Not detected		15
F45E4.2	PLP-1	25.5	2	0	2	0	0	21	1	12.4	52.7	8	1.39	0.01	-0.4	0.26
C02A12.4	LYS-7	30.9	2	0	2	0	0	6	5	11.3	18	4	ND	ND	ND	ND
C47B2.4	PBS-2	29.8	2	0	2	0	0	72	24	11.2	41.9	10	-0.58	0.1	0.21	0.47
F32E10.6	F32E10.6	42.3	2	0	0	0	2	Not detected		11.2
C08B11.7	UBH-4	37.1	2	0	2	0	0	64	17	10.6	63.6	17	0.61	0.21	-0.17	0.79
C03G6.5	C03G6.5	22	2	0	2	0	0	Not detected		10.3
ZC204.12	ZC204.12	28.2	2	0	2	0	0	21	9	9.9	34.9	7	-1.69	0.03	0.62	0.26
T08D10.1	NFYA-1	53.6	2	0	2	0	0	Not detected		8.5
F15E11.13	F15E11.13	17.2	2	0	2	0	0	Not detected		7.9
R05F9.10	SGT-1	36.4	2	0	2	0	0	68	23	7.7	-0.28	0.3	-0.13	0.47
K07D4.3	RPN-11	34.6	2	0	2	0	0	167	10	6.4	55.4	13	7.45	2.93624e-08	-0.51	0.09
W01A8.5	W01A8.5	35.1	2	0	2	0	0	Not detected		6.4
D1005.3	D1005.3	41.7	2	0	2	0	0	Not detected		6.1
K07A1.12	LIN-53	47.1	2	0	2	0	0	24	11	5.5	30.2	10	-0.8	0.26	-0.66	0.28
W08E3.2	W08E3.2	64	2	0	2	0	0	Not detected		5.1
Y77E11A.16	Y77E11A.16	40	2	0	0	2	0	Not detected		3.8
C02F4.2	TAX-6	67.3	2	0	2	0	0	22	7	3.4	14.9	8	-1.28	0.39	1.25	0.37
C53D5.6	IMB-3	122	2	0	2	0	0	205	62	2.7	41.7	34	0.07	0.76	0.06	0.74
Y49E10.15	SNR-6	10.6	2	0	1.5	0	0	2	0	43.3	15.6	1	ND	ND	ND	ND
F13G3.10	F13G3.10	10.8	2	0	1.5	0	0	54	12	19.8	59.4	5	1.92	0.002	0.69	0.1
F15E11.1	F15E11.1	17.4	2	0	2	0	0	Not detected		18.2
H20J04.8	MOG-2	29	2	0	1.5	0	0	13	1	15	36.8	7	0.11	0.88	1.4	0.01
B0213.5	NLP-30	7.2	2	0	1	0.5	0	Not detected		14.5
C54E10.6	C54E10.6	13.1	2	0	1.5	0	0	Not detected		14.3
T10B11.1	PCBD-1	16.2	2	0	0.5	1	0	28	9	13.4	43.7	6	-0.87	0.09	0.92	0.02
T19B10.4	PQN-70	26.1	2	0	1.5	0	0	20	1	13.2	39.1	6	2.58	0.005	1.75	0.0002
Y40B10A.6	Y40B10A.6	24.8	2	0	1.5	0	0	Not detected		12.8
F56D3.1	F56D3.1	49.2	2	0	0	0	1.5	32	13	10.4	14.1	7	-1.76	0.0003	0.08	0.83
F09E5.7	F09E5.7	34.1	2	0	1.5	0	0	3	1	9.3	4.5	1	ND	ND	ND	ND
ZK546.13	MDT-4	36.6	2	0	0.5	1	0	105	4	7.2	62.3	17	7.55	1.4957e-07	-0.08	0.78
K08F11.3	CIF-1	44.1	2	0	1	0.5	0	44	12	5.9	33.6	14	0.05	0.9	-0.07	0.8
F18A1.5	RPA-1	73.2	2	0	1.5	0	0	36	10	5.5	27.9	13	-1.06	0.26	1.66	0.06
W07B3.2	GEI-4	65.4	2	0	1.5	0	0	101	2	5.1	32.2	20	6.54	0.0002	2.24	0.0001
F56H1.4	RPT-5	48.1	2	0	1	0.5	0	107	28	4.4	62.8	22	0.22	0.42	-0.04	0.84
F54A3.3	CCT-3	60.4	2	0	0	1.5	0	158	53	4.2	56.4	28	-0.18	0.45	-0.18	0.39
F54F2.2	ZFP-1	92.2	2	0	1.5	0	0	28	0	2.5	21.3	13	1.39	0.32	4.06	0.0001
ZK867.1	SYD-9	58.4	2	0	1.5	0	0	37	0	2.4	23.8	11	3.83	0.0006	1.56	0.004
C01G8.9	SWSN-8	181	0.5	0	1	0	0	Not detected		0.7

## Sheet: Other comparisons
DAF-16 interactors from other studies									Artan et al.	Artan et al.	Artan et al.	Artan et al.	Artan et al.	Artan et al.
					Artan et al.	Artan et al.	Artan et al.	Artan et al.	Fold enrichment (log2)		Fold enrichment (log2)		Fold enrichment (log2)
Sequence name	Protein name	MW (kDa)	Other studies	Nature of interaction	MS/MS count	control MS/MS count	Sequence coverage (%)	Unique Peptides	daf-16-TbID vs control	p-value	daf-2-daf-16-TbID vs control	p-value	daf-2-daf-16-TbID vs daf-16-TbID	p-value
R11A8.4	SIR-2.1	69	Berdichevsky et al., 2006, Cell	co-IP	2	0	9.6	4	0.48	0.44	1.72	0.01	1.24	0.05
C02F4.2	TAX-6	62	Tao et al., 2013, eLife	co-IP	22	7	14.9	8	-1.28	0.39	-0.03	0.92	1.25	0.37
K11E8.1	UNC-43	80	Tao et al., 2013, eLife	co-IP	53	17	21.5	13	0.29	0.37	-0.23	0.4	-0.52	0.06
C46A5.9	HCF-1	87	Li et al., 2008, PLoS Biology	co-IP	144	25	63.6	38	1.09	0.01	3.11	<0.0001	2.02	3e-05
H19N07.2	MATH-33 (USP-7)	132	Heimbucher et al., 2015, Cell Metabolism	co-IP	77	30	26.6	24	-0.82	0.1	-0.93	0.01	-0.1	0.8
M117.2	PAR-5	28	Li et al., 2007, Developmental Biology	co-IP	133	45	54.4	9	-0.13	0.7	-0.55	0.02	-0.42	0.1
F52D10.3	FTT-2	28	Berdichevsky et al., 2006, Cell; Li et al., 2007, Developmental Biology	co-IP	45	16	53.6	9	-0.19	0.4	-0.51	0.02	-0.32	0.7
M142.6	RLE-1	105	Li et al., 2007, Developmental Cell	co-IP	0	0	4.5	4	Not quantified		Not quantified		Not quantified
W10G6.2	SGK-1	54	Hertweck et al., 2004, Developmental Cell	co-IP	98	15	54.4	20	1.44	0.001	1.06	0.003	-0.38	0.13
C12D8.10	AKT-1	62	Hertweck et al., 2004, Developmental Cell; (Tullet et al., 2008, Cell)	co-IP	50	10	32.3	16	0.53	0.15	0.68	0.02	0.15	0.57
F28H6.1	AKT-2	61	Hertweck et al., 2004, Developmental Cell	co-IP	18	0	18.4	8	3.51	0.001	2.9	0.002	-0.61	0.18
Y113G7B.17	PRMT-1	40	Takahashi et al., 2011, Cell Metabolism	co-IP	161	43	63.8	19	0.58	0.02	0.88	0.0005	0.3	0.12
C26D10.2	HEL-1	15	Seo et al., 2015, PNAS	co-IP	60	18	49.2	7	0.63	0.1	-0.12	0.44	0.11	0.7
C06A5.11	SIR-2.4	32	Chiang et al., 2012, PLoS Genetics	co-IP	1	0	4.5	1	Not quantified		Not quantified		Not quantified
B0478.1	JNK-1	53	Oh et al., 2005, PNAS	co-IP	Not detected
ZK370.2	SMA-2	48	Qi et al., 2017, PLoS Genetics	co-IP, Y2H	Not detected
R13F6.9	SMA-3	45	Qi et al., 2017, PLoS Genetics	co-IP, Y2H	Not detected
UNC-43 directly interacts with and phosphorylates DAF-16 while TAX-6 binds to DAF-16 and negatively regulates its nuclear transocation (Tao et al., 2013, eLife)
HCF-1 forms a complex with DAF-16 in worms (co-IP) (Li et al., 2008, Plos Biology)
DAF-16 co-IPs with FTT-2 and PAR-5 (Li et al., 2006, Developmental Biology)
DAF-16 co-IPs with FTT-2 in normal and stress condition while with SIR-2.1 only in stress conditions (Berdichevskyet al., 2006, Cell)
SMA-2 and SMA-3 co-IP with DAF-16 in HEK293 cells and interact with DAF-16 in yeast (Qi et al., Plos Genetics, 2017).
Tandem affinity purification and MudPIT analysis of DAF-16 identified five interactors (MATH-33, VRK-1, PPTR-2, KIN-10 and KIN-20) (Heimbucher et al., 2015, Cell Metabolism).
RLE-1 catalyzes DAF-16 ubiquitination by directly binding it (Li et al., 2007, Developmental Cell)
JNK-1 physically interacts with and phosphorylates DAF-16 (Oh et al., 2005, PNAS).
SGK-1, AKT-1 and AKT-2 interact with DAF-16 in pull-down experiments and phosphorylate DAF-16 in an in vitro kinase assay (Hertweck et al., 2004, Developmental Cell). AKT-1 phosphorylates DAF-16 in an in vitro kinase assay (Tullet et al., 2008, Cell).
PRMT-1 binds to and methylates DAF-16 in vitro (Takahashi et al., 2011, Cell Metabolism).
HEL-1 co-IPs with DAF-16 in HEK293 cells (Seo et al., 2015, PNAS).
SIR-2.4 interacts with DAF-16 and promotes its deacetylation (Chiang et al., 2012, PLoS Genetics
