# Supplementary material for: Proximity labeling of DAF-16 FOXO highlights aging regulatory proteins
Source: Nat Commun. 2025 Dec 11;16:11355. doi: 10.1038/s41467-025-66409-0 (PMC12727705; doi:10.1038/s41467-025-66409-0)
Supplement: Supplementary file 5 — Supplementary Dataset 3 [file 41467_2025_66409_MOESM5_ESM.xlsx]

## Sheet: Info
Filename	Percent and amount of samples analyzed on LCMS	Measurement finished at	Sample_replicate	Batch
20231031_E2_NEO4_Artan_deBono_MPLGmbH_Academic_MPLID23213_s1_45p.raw	45%-270 ng	2023-10-31_13:32:10	s1_1	1
20231031_E2_NEO4_Artan_deBono_MPLGmbH_Academic_MPLID23213_s2_45p.raw	45%-270 ng	2023-10-31_15:55:08	s2_1	1
20231031_E2_NEO4_Artan_deBono_MPLGmbH_Academic_MPLID23213_s3_45p.raw	45%-270 ng	2023-10-31_18:18:03	s3_1	1
20231031_E2_NEO4_Artan_deBono_MPLGmbH_Academic_MPLID23213_s4_45p.raw	45%-270 ng	2023-10-31_20:40:59	s4_1	1
20231117_E2_NEO5_Artan_deBono_MPLGmbH_Academic_MPLID23227_rep3_s1_45p.raw	45%-140 ng	2023-11-17_12:38:43	s1_3	2
20231117_E2_NEO5_Artan_deBono_MPLGmbH_Academic_MPLID23227_rep3_s2_45p.raw	45%-140 ng	2023-11-17_15:01:38	s2_3	2
20231117_E2_NEO5_Artan_deBono_MPLGmbH_Academic_MPLID23227_rep3_s3_45p.raw	45%-140 ng	2023-11-17_17:24:46	s3_3	2
20231117_E2_NEO5_Artan_deBono_MPLGmbH_Academic_MPLID23227_rep3_s4_45p.raw	45%-140 ng	2023-11-17_19:47:36	s4_3	2
20231117_E2_NEO5_Artan_deBono_MPLGmbH_Academic_MPLID23227_rep2_s2_45p.raw	45%-140 ng	2023-11-18_02:34:29	s2_2	2
20231117_E2_NEO5_Artan_deBono_MPLGmbH_Academic_MPLID23227_rep2_s3_45p.raw	45%-140 ng	2023-11-18_04:57:20	s3_2	2
20231117_E2_NEO5_Artan_deBono_MPLGmbH_Academic_MPLID23227_rep2_s4_45p.raw	45%-140 ng	2023-11-18_07:20:13	s4_2	2
20231117_E2_NEO5_Artan_deBono_MPLGmbH_Academic_MPLID23227_rep2_s1_45p.raw	45%-140 ng	2023-11-18_09:43:05	s1_2	2
Data processing DB search: FragPipe 20, 2023.03_UP000001940_6239_Caenorhabditis_elegans_1protein_per_gene + contaminant DB Search parameters: standard, trypsin/P, with oxidation(M), protein N-term acetylation, Phosphorylation(STY) as variable, and carbamidomethylation (C) as fixed modification. Ionquant activated, all data filtered at 1% PSM+protein FDR using Percolator; reverse hits were removed…
Disclaimer: The identification of post-translational modifications relies on algorithms and statistics, which means that a certain degree of error is intrinsic to the method. For this reason PTM identifications must be interpreted carefully. The “PEP” provides an estimate for the quality of an identification. PTM identifications with lower scores might still be correct but might require manual va…
Glossary of parameter terms in the ProteinGroups table: Representative protein: The Uniprot ID of the most representative protein of the protein group. Leading proteins: The Uniprot IDs of proteins belonging to the protein group. Total Peptides: total number of peptides (stripped sequences) in support of the protein. Protein Probability: confidence score determined by ProteinProphet. The higher t…
S1	Wild-type
S2	daf-2(e1370)
S3	akt-1(ok525)
S4	par-1::mSc::AID; eft-3p::TIR1

## Sheet: Coverage
Coverage map: Forkhead box protein O (O16850)
Sequence coverage: 65.4%
1 MQLEQKSSLH CSKCRNFLQK FSQDMQAWNC RELDSPLPSD ITLHNLEPAR
51 PDSGMSFSTD FDDDFFNLDL HQQERSASFG GVTQYSQQFL REKCSFSPYF
101 HTSLETVDSG RTSLYGSNEQ CGQLGGASSN GSTAMLHTPD GSNSHQTSFP
151 SDFRMSESPD DTVSGKKTTT RRNAWGNMSY AELITTAIMA SPEKRLTLAQ
201 VYEWMVQNVP YFRDKGDSNS SAGWKNSIRH NLSLHSRFMR IQNEGAGKSS
251 WWVINPDAKP GRNPRRTRER SNTIETTTKA QLEKSRRGAK KRIKERALMG
301 SLHSTLNGNS IAGSIQTISH DLYDDDSMQG AFDNVPSSFR PRTQSNLSIP
351 GSSSRVSPAI GSDIYDDLEF PSWVGESVPA IPSDIVDRTD QMRIDATTHI
401 GGVQIKQESK PIKTEPIAPP PSYHELNSVR GSCAQNPLLR NPIVPSTNFK
451 PMPLPGAYGN YQNGGITPIN WLSTSNSSPL PGIQSCGIVA AQHTVASSSA
501 LPIDLENLTL PDQPLMDTMD VDALIRHELS QAGGQHIHFD L
		* Only phosphosites with a best localization probability > 0.8 were highlighted in the sequence.

## Sheet: ProteinGroups_DAF-16_normalized
									Spectral count												Intensity [log2]												iBAQ intensity [log2]												Imputed LFQ intensity [log2]
Representative protein	Leading proteins	Gene name	Protein name	Fasta header	Molecular weight [kDa]	Total peptides	Sequence coverage	Protein Probability	WT_1	WT_2	WT_3	daf-2_1	daf-2_2	daf-2_3	akt-1_1	akt-1_2	akt-1_3	par-1-AID_1	par-1-AID_2	par-1-AID_3	WT_1	WT_2	WT_3	daf-2_1	daf-2_2	daf-2_3	akt-1_1	akt-1_2	akt-1_3	par-1-AID_1	par-1-AID_2	par-1-AID_3	WT_1	WT_2	WT_3	daf-2_1	daf-2_2	daf-2_3	akt-1_1	akt-1_2	akt-1_3	par-1-AID_1	par-1-AID_2	par-1-AID_3	WT_1	WT_2	WT_3	daf-2_1	daf-2_2
O16850	O16850	daf-16	Forkhead box protein O	sp|O16850|FOXO_CAEEL Forkhead box protein O OS=Caenorhabditis elegans OX=6239 GN=daf-16 PE=1 SV=3	59.7	41	65.4	1	167	204	165	167	216	96	141	156	138	136	223	128	35.8281	35.7336	35.1473	35.6206	35.4166	34.1185	35.5534	35.5395	34.4352	35.5906	36.2641	35.0953	35.8689	35.5164	35.0842	35.7006	35.3504	33.8997	35.4606	35.3715	34.2649	36.0483	36.4978	35.1463	32.9796	32.9796	32.9796	32.9796	32.9796
Q9TW45	Q9TW45	par-1	Serine/threonine-protein kinase par-1	sp|Q9TW45|PAR1_CAEEL Serine/threonine-protein kinase par-1 OS=Caenorhabditis elegans OX=6239 GN=par-1 PE=1 SV=1	126.27	22	26.5	1	18	2	4	20	6	6	9	12	3	0	0	0	28.8343	25.3316	25.9321	28.5547	26.2492	26.6001	27.7069	26.7396	25.4376	27.2459	20.9465	18.8456	27.5533	23.7926	24.5471	27.3128	24.8611	25.0595	26.2922	25.2496	23.9454	26.3817	19.8583	17.5747	24.6309	22.2843	23.413	24.9897	23.1201
Q20007	Q20007	CELE_F35A5.1	Titin-like	tr|Q20007|Q20007_CAEEL Titin-like OS=Caenorhabditis elegans OX=6239 GN=CELE_F35A5.1 PE=1 SV=4	252.32	235	72.2	1	461	300	431	604	574	395	432	336	505	441	395	479	36.0446	34.2255	35.3724	36.9065	36.2079	35.2204	35.9506	34.7754	35.4262	36.8462	35.4597	36.0255	33.9156	31.8384	33.1395	34.8166	33.9718	32.8317	33.6879	32.4375	33.086	35.1339	33.5235	33.9065	30.2864	28.9348	30.4624	31.3816	30.88
contam_A0A075B5P4	contam_A0A075B5P4	Ighg1	Ig gamma-1 chain C region secreted form (Fragment)	tr|contam_A0A075B5P4|A0A075B5P4_MOUSE Ig gamma-1 chain C region secreted form (Fragment) OS=Mus musculus GN=Ighg1 PE=1 SV=1	35.61	23	60.2	1	326	499	406	287	451	419	328	341	423	257	397	395	38.087	37.5697	37.3335	38.1423	37.7979	37.0769	38.3728	37.2294	37.2892	38.2066	37.1812	37.5787	38.7494	37.974	37.892	38.8439	38.3531	37.4796	38.9015	37.6829	37.7403	39.2857	38.0364	38.2512	34.8649	34.5043	34.5942	35.0744	34.5157
Q965K2	Q965K2	ddx-46	ATP-dependent RNA helicase	tr|Q965K2|Q965K2_CAEEL ATP-dependent RNA helicase OS=Caenorhabditis elegans OX=6239 GN=ddx-46 PE=1 SV=1	109.84	114	80	1	417	293	517	358	378	337	358	341	502	354	367	529	37.0754	35.3415	36.8848	36.8277	35.9742	35.9062	37.0054	36.24	36.5291	37.5172	36.2778	37.2959	35.7944	33.8024	35.4999	35.5859	34.5861	34.3655	35.5907	34.7501	35.0369	36.6529	35.1896	36.0249	31.8241	30.3151	32.4085	31.8852	31.0619
P02566	P02566	unc-54	Myosin-4	sp|P02566|MYO4_CAEEL Myosin-4 OS=Caenorhabditis elegans OX=6239 GN=unc-54 PE=1 SV=2	224.62	215	73.9	1	188	194	115	280	279	185	92	146	129	338	477	297	33.2953	32.5517	31.1971	34.5532	33.7454	32.3064	31.6551	31.9697	30.9724	35.9039	35.9871	34.3697	30.8507	29.8491	28.6486	32.1478	31.1938	29.6023	29.0769	29.3163	28.3167	33.8762	33.7354	31.9352	27.4202	27.0585	26.378	28.9901	28.2673
Q9GYT0	Q9GYT0	ech-1.2	Enoyl-CoA hydratase	tr|Q9GYT0|Q9GYT0_CAEEL Enoyl-CoA hydratase OS=Caenorhabditis elegans OX=6239 GN=ech-1.2 PE=1 SV=1	84.8	67	75.8	1	192	242	177	187	178	134	178	150	107	174	192	161	35.9628	35.8932	34.9227	36.2994	35.2846	34.2541	36.1715	34.8778	33.2819	36.4073	35.4289	35.1818	34.8993	34.5717	33.7553	35.2751	34.114	32.931	34.9744	33.6054	32.0072	35.7606	34.5583	34.1285	30.9214	31.2604	30.8576	31.5667	30.7989
U4PFH6	U4PFH6	aass-1	Saccharopine dehydrogenase	tr|U4PFH6|U4PFH6_CAEEL Saccharopine dehydrogenase OS=Caenorhabditis elegans OX=6239 GN=aass-1 PE=1 SV=1	105.59	71	76.2	1	161	99	103	124	119	116	129	79	122	149	133	127	35.1054	32.408	32.4195	34.1107	32.9347	33.1524	34.2192	32.3177	32.8966	35.0931	33.7005	33.5622	33.8833	30.9278	31.0934	32.9277	31.6055	31.6706	32.8634	30.8867	31.4633	34.2878	32.6712	32.3502	29.695	27.3689	27.9885	29.0904	28.0486
Q18164	Q18164	dpyd-1	Dihydropyrimidine dehydrogenase [NADP(+)]	sp|Q18164|DPYD_CAEEL Dihydropyrimidine dehydrogenase [NADP(+)] OS=Caenorhabditis elegans OX=6239 GN=dpyd-1 PE=3 SV=2	115.23	78	72	1	141	119	126	141	128	90	139	110	116	93	101	106	33.664	32.7893	32.5763	34.0878	32.6934	31.7574	34.0766	32.9921	32.1671	32.9491	32.1215	32.3063	32.2719	31.1392	31.0803	32.7349	31.1942	30.1057	32.5508	31.3912	30.5638	31.9738	30.9223	30.9243	28.1951	27.5874	28.145	28.8194	27.6627
contam_P00761	contam_P00761		Trypsin	sp|contam_P00761|TRYP_PIG Trypsin OS=Sus scrofa PE=1 SV=1	24.39	10	46.8	1	71	103	139	60	114	183	74	139	156	58	106	104	36.467	35.8092	35.717	36.2321	35.7565	35.9925	36.4002	35.8561	36.1277	36.1291	35.7831	36.0193	37.3704	36.4546	36.5164	37.1747	36.5528	36.6362	37.17	36.5506	36.8199	37.4493	36.8793	36.9328	34.3001	34.2126	34.4081	34.4575	34.3931
G5EG14	G5EG14	cacn-1	Splicing factor Cactin	sp|G5EG14|CATIN_CAEEL Splicing factor Cactin OS=Caenorhabditis elegans OX=6239 GN=cacn-1 PE=1 SV=1	77.37	63	73.2	1	123	137	114	126	124	59	116	94	66	95	107	100	33.6218	33.3935	32.7061	33.8665	33.1399	30.635	33.6846	32.756	30.7439	33.4114	32.7495	32.4923	32.8971	32.4108	31.8775	33.181	32.3082	29.6508	32.8262	31.8224	29.808	33.1035	32.2177	31.7777	28.7978	28.8235	28.7525	29.2785	28.6696
Q19727	Q19727	prpf-4	Serine/threonine-protein kinase PRP4 homolog	tr|Q19727|Q19727_CAEEL Serine/threonine-protein kinase PRP4 homolog OS=Caenorhabditis elegans OX=6239 GN=prpf-4 PE=1 SV=1	90.89	65	55.1	1	149	78	93	104	77	69	152	90	105	92	69	70	35.0348	32.1568	32.8047	33.8538	32.1539	32.0725	35.1987	32.9655	32.7767	34.3527	31.9821	32.1265	34.2683	31.1323	31.9343	33.1265	31.2804	31.0464	34.2986	31.9901	31.7991	34.003	31.4085	31.3702	30.2686	27.7506	28.9968	29.4926	27.8617
P29691	P29691	eef-2	Elongation factor 2	sp|P29691|EF2_CAEEL Elongation factor 2 OS=Caenorhabditis elegans OX=6239 GN=eef-2 PE=1 SV=4	94.74	73	77.1	1	98	93	79	114	108	67	90	72	92	201	116	98	32.8316	32.0808	31.7772	33.0224	32.3541	31.6862	32.8707	31.7751	31.3326	35.4814	32.9128	32.1569	31.735	30.7261	30.5767	31.9649	31.1504	30.3299	31.6404	30.4696	30.0247	34.8016	32.009	31.0704	27.7824	27.3882	27.6643	28.356	27.7881
O17732	O17732	pyc-1	Pyruvate carboxylase 1	sp|O17732|PYC1_CAEEL Pyruvate carboxylase 1 OS=Caenorhabditis elegans OX=6239 GN=pyc-1 PE=1 SV=1	129.2	76	74.3	1	114	29	97	110	90	100	88	71	109	155	106	131	33.2233	28.726	31.5901	32.9032	31.759	32.3894	32.587	31.0847	31.792	35.0683	32.6753	33.1715	31.5417	26.7864	29.8046	31.2608	29.9704	30.4481	30.7718	29.1942	29.8992	33.8035	31.1866	31.5	28.5475	24.708	27.9423	28.5728	27.559
O61853	O61853	CELE_F33E11.3	Protein phosphatase 1 regulatory subunit 21 N-terminal domain-containing protein	tr|O61853|O61853_CAEEL Protein phosphatase 1 regulatory subunit 21 N-terminal domain-containing protein OS=Caenorhabditis elegans OX=6239 GN=CELE_F33E11.3 PE=1 SV=2	74.9	63	83.4	1	116	104	99	105	94	63	97	73	65	66	84	82	33.8761	32.8323	32.5283	33.6363	32.4471	31.5316	33.6704	31.8541	31.0677	33.2792	32.3009	32.438	32.991	31.6891	31.5392	32.7903	31.4549	30.3869	32.6516	30.7601	29.9714	32.8109	31.6086	31.563	29.2512	28.4549	28.8193	29.2797	28.2545
Q23215	Q23215	scyl-1	Protein kinase domain-containing protein	tr|Q23215|Q23215_CAEEL Protein kinase domain-containing protein OS=Caenorhabditis elegans OX=6239 GN=scyl-1 PE=1 SV=2	90.11	64	73.5	1	102	80	75	112	95	67	112	68	85	78	84	79	33.9329	32.6476	32.3124	34.3126	33.1108	32.3972	34.0758	32.4631	32.3619	33.8831	32.9444	32.9651	32.8038	31.2605	31.0794	33.2227	31.8746	31.0085	32.8131	31.1251	31.0216	33.1708	32.0082	31.8462	29.4331	28.5068	28.7698	30.1581	29.1161
contam_P01863	contam_P01863;contam_P01865	Ighg	Ig gamma-2A chain C region, A allele	sp|contam_P01863|GCAA_MOUSE Ig gamma-2A chain C region, A allele OS=Mus musculus GN=Ighg PE=1 SV=1	36.37	15	50	1	88	84	90	85	80	84	92	72	82	76	63	79	34.4542	33.4582	33.1586	34.4017	33.3989	33.1134	35.0232	32.8669	32.9821	34.396	32.948	33.3485	35.6471	34.3931	34.2476	35.6338	34.4847	34.0467	36.0825	33.8509	33.9638	36.0057	34.3338	34.5515	30.7894	30.0898	30.5512	30.9812	30.1358
P18948	P18948	vit-6	Vitellogenin-6	sp|P18948|VIT6_CAEEL Vitellogenin-6 OS=Caenorhabditis elegans OX=6239 GN=vit-6 PE=1 SV=5	193.2	114	68.5	1	58	72	42	21	17	137	69	1	64	167	174	150	30.8781	30.5981	29.4746	29.1753	28.37	32.4857	31.6844	24.7579	30.1165	34.6948	33.6706	32.9058	28.749	28.2111	27.2416	27.0854	26.1339	30.097	29.4217	22.42	27.7763	32.9825	31.7344	30.7869	25.6246	25.6568	25.271	24.5073	23.7403
P10567	P10567	unc-15	Paramyosin	sp|P10567|MYSP_CAEEL Paramyosin OS=Caenorhabditis elegans OX=6239 GN=unc-15 PE=1 SV=2	100.57	139	86.6	1	48	33	0	175	46	16	25	40	3	448	356	10	30.5568	28.9386	25.2975	33.9902	29.7833	27.5079	29.2218	28.9333	26.0328	37.9487	35.9225	27.4398	29.1917	27.3155	23.8285	32.6643	28.3111	25.8831	27.7231	27.3593	24.4565	37.0004	34.7502	26.0848	25.3781	24.5587	22.611	28.7866	25.051
P0DM41	P0DM41;P0DM42	act-1	Actin-1	sp|P0DM41|ACT1_CAEEL Actin-1 OS=Caenorhabditis elegans OX=6239 GN=act-1 PE=1 SV=1	41.77	28	71	1	75	87	63	79	78	70	66	55	66	101	119	76	34.3682	34.1081	32.9204	34.4626	33.7955	33.5716	33.803	32.8286	32.7403	35.9032	35.1229	34.1191	34.409	33.891	32.8574	34.5427	33.7293	33.3529	33.7102	32.6606	32.57	36.3609	35.3566	34.1701	30.9327	30.9396	30.3892	31.2974	30.7596
Q9XWW0	Q9XWW0	cec-7	Chromo domain-containing protein	tr|Q9XWW0|Q9XWW0_CAEEL Chromo domain-containing protein OS=Caenorhabditis elegans OX=6239 GN=cec-7 PE=1 SV=1	54.73	58	76.2	1	78	81	69	63	74	72	70	64	64	36	45	61	31.6313	31.3038	30.6071	31.1429	30.563	30.9241	31.493	30.4337	29.8339	31.2491	30.0024	30.3861	30.9066	30.3212	29.7786	30.4574	29.7313	29.9398	30.6347	29.5001	28.8981	30.9412	29.4706	29.6715	27.6725	27.8467	27.6716	27.4744	27.0824
O17966	O17966	top-1	DNA topoisomerase 1	sp|O17966|TOP1_CAEEL DNA topoisomerase 1 OS=Caenorhabditis elegans OX=6239 GN=top-1 PE=2 SV=1	93.97	51	53.5	1	75	65	62	73	65	55	69	59	58	54	59	55	33.1788	31.8333	31.4016	32.8345	31.713	31.1363	32.6382	31.5815	31.1466	32.3858	31.6376	31.2439	32.5416	30.9381	30.6605	32.2365	30.9687	30.2394	31.8674	30.7354	30.2983	32.1654	31.1933	30.6168	28.7833	27.7994	28.0887	28.6824	27.7572
P34498	P34498	mog-1	Probable pre-mRNA-splicing factor ATP-dependent RNA helicase mog-1	sp|P34498|MOG1_CAEEL Probable pre-mRNA-splicing factor ATP-dependent RNA helicase mog-1 OS=Caenorhabditis elegans OX=6239 GN=mog-1 PE=1 SV=2	129.34	69	56.8	1	94	23	58	107	76	50	82	53	79	52	65	62	32.0324	28.241	30.2712	32.285	30.5883	30.2369	31.8562	30.4874	30.3339	31.51	30.5861	30.6715	30.6139	26.5644	28.7488	30.9057	29.0626	28.5587	30.304	28.86	28.7041	30.5082	29.3604	29.263	27.0604	24.0509	26.2416	27.6648	26.0949
Q09437	Q09437	cdk-11.1	Cyclin-dependent kinase 11.1	sp|Q09437|CD111_CAEEL Cyclin-dependent kinase 11.1 OS=Caenorhabditis elegans OX=6239 GN=cdk-11.1 PE=1 SV=1	83.52	44	53.7	1	70	56	57	59	58	44	70	47	75	63	51	70	32.7501	31.3335	31.6413	32.1357	31.0832	30.611	32.97	31.2066	31.9436	33.1788	31.3997	32.7702	31.8649	30.1904	30.6523	31.2897	30.091	29.4662	31.9512	30.1126	30.8472	32.7105	30.7075	31.8952	28.095	27.062	27.8783	27.8352	26.9911
Q21902	Q21902	mcm-5	DNA replication licensing factor mcm-5	sp|Q21902|MCM5_CAEEL DNA replication licensing factor mcm-5 OS=Caenorhabditis elegans OX=6239 GN=mcm-5 PE=3 SV=1	84.88	59	77.7	1	83	60	60	75	64	55	67	57	37	58	62	50	32.4473	30.7293	30.3758	31.8998	30.7018	30.3055	31.8927	30.4583	28.7745	31.7275	31.1105	30.3697	31.1377	29.1617	28.9623	30.6293	29.2852	28.7363	30.4494	28.9398	27.2537	30.8346	29.9937	29.0702	27.2186	25.8889	26.0866	26.9723	25.8642
Q21827	Q21827	R07E5.1	G patch domain-containing protein 1 homolog	sp|Q21827|GPTC1_CAEEL G patch domain-containing protein 1 homolog OS=Caenorhabditis elegans OX=6239 GN=R07E5.1 PE=1 SV=1	92.57	48	58.5	1	66	58	68	43	52	44	60	48	78	55	44	59	31.9898	30.9696	31.1985	30.7873	30.2421	30.5515	32.0042	30.7626	31.4323	32.2171	30.3865	30.9813	31.3083	30.03	30.413	30.1449	29.4534	29.6102	31.1889	29.8721	30.5395	31.9523	29.8978	30.3098	27.552	26.8944	27.8518	26.6178	26.2742
Q18386	Q18386	tbck-1	TBC domain-containing protein kinase-like protein	tr|Q18386|Q18386_CAEEL TBC domain-containing protein kinase-like protein OS=Caenorhabditis elegans OX=6239 GN=tbck-1 PE=1 SV=3	96.44	46	55.4	1	72	47	48	66	49	42	64	37	40	46	42	53	32.2587	30.4743	30.2985	31.9612	30.8345	30.1943	31.6989	29.7131	29.5049	31.9434	30.8098	31.0448	31.2639	29.2216	29.1999	31.0056	29.7327	28.9399	30.5705	28.5095	28.299	31.3654	30.0079	30.0601	27.8193	26.4978	26.9494	27.7983	26.8103
U4PBJ9	U4PBJ9	fln-1	Calponin-homology (CH) domain-containing protein	tr|U4PBJ9|U4PBJ9_CAEEL Calponin-homology (CH) domain-containing protein OS=Caenorhabditis elegans OX=6239 GN=fln-1 PE=1 SV=1	246.4	53	29.5	1	49	42	41	56	62	48	48	47	42	65	57	62	30.9663	29.7275	29.7705	31.2211	30.539	29.9294	30.9692	29.7997	29.4496	32.2413	30.9344	30.9726	28.4587	26.962	27.1591	28.7528	27.9244	27.1622	28.328	27.0833	26.7309	30.1506	28.6197	28.4752	25.7028	24.865	25.4773	26.2392	25.6853
G5EEK8	G5EEK8	sca-1	Calcium-transporting ATPase	tr|G5EEK8|G5EEK8_CAEEL Calcium-transporting ATPase OS=Caenorhabditis elegans OX=6239 GN=sca-1 PE=1 SV=1	115.44	57	53.9	1	46	39	24	51	57	47	42	40	38	114	62	41	30.7511	29.7116	29.0619	31.0698	30.5724	30.3166	30.6726	29.6514	29.1958	34.2663	31.0645	30.0886	29.5904	28.2928	27.7973	29.9482	29.3046	28.8962	29.3782	28.2818	27.8238	33.5223	30.0966	28.9379	25.8921	25.3906	25.2999	26.5583	26.1837
P12844	P12844	myo-3	Myosin-3	sp|P12844|MYO3_CAEEL Myosin-3 OS=Caenorhabditis elegans OX=6239 GN=myo-3 PE=2 SV=1	225.37	134	65.9	1	25	29	2	100	91	17	5	18	3	196	129	90	29.318	28.5723	26.0343	31.3894	30.4569	27.7943	27.4617	28.1928	25.9115	34.1359	31.6834	30.5634	26.8864	25.8827	23.4988	28.997	27.9183	25.103	24.8964	25.5523	23.2687	32.1211	29.4446	28.1419	24.3237	23.8912	22.6749	26.2573	25.3771
Q10663	Q10663	icl-1	Bifunctional glyoxylate cycle protein	sp|Q10663|GCP_CAEEL Bifunctional glyoxylate cycle protein OS=Caenorhabditis elegans OX=6239 GN=icl-1 PE=1 SV=2	108.56	65	77.6	1	47	23	23	73	56	47	31	22	23	133	64	61	29.9696	28.2263	28.1429	31.4523	30.0875	29.9653	29.6466	28.0858	27.9747	34.5166	30.8686	30.7239	28.5776	26.5763	26.6469	30.0994	28.5883	28.3136	28.1208	26.4848	26.3715	33.5413	29.6694	29.3419	25.0189	23.8506	24.354	26.6615	25.4997
Q18688	Q18688	daf-21	Heat shock protein 90	sp|Q18688|HSP90_CAEEL Heat shock protein 90 OS=Caenorhabditis elegans OX=6239 GN=daf-21 PE=1 SV=1	80.23	58	74.9	1	41	50	40	51	52	40	50	42	23	112	53	37	30.7755	30.2605	29.7136	31.1953	30.6327	29.4658	31.0147	29.676	28.3832	34.632	30.9736	29.7286	30.0091	29.236	28.8432	30.468	29.7591	28.4397	30.1146	28.7006	27.4055	34.2823	30.4	28.9722	26.1119	25.9679	26.0597	26.728	26.325
contam_P04264	contam_P04264	KRT1	Keratin, type II cytoskeletal 1	sp|contam_P04264|K2C1_HUMAN Keratin, type II cytoskeletal 1 OS=Homo sapiens GN=KRT1 PE=1 SV=6	66	45	56.4	1	28	48	67	57	45	61	19	51	55	33	54	49	30.2735	30.9151	32.2721	32.4628	30.3032	31.7554	28.9808	30.9405	31.3565	31.3606	31.32	30.9836	29.6821	30.0657	31.5768	31.9106	29.6047	30.9044	28.2557	30.1403	30.5539	31.186	30.9215	30.4023	25.9108	26.8366	28.8374	28.0851	26.5564
A7DTF2	A7DTF2	obr-1	Oxysterol-binding protein	tr|A7DTF2|A7DTF2_CAEEL Oxysterol-binding protein OS=Caenorhabditis elegans OX=6239 GN=obr-1 PE=1 SV=1	95.12	45	58	1	68	43	35	59	55	39	43	30	27	48	68	39	31.5211	30.1134	29.3368	31.2436	30.5131	29.8532	30.5413	29.3338	28.3784	31.8095	31.3087	30.1636	30.4577	28.7919	28.1694	30.2193	29.3426	28.5301	29.3442	28.0615	27.1038	31.1629	30.4381	29.1103	26.7606	25.7495	25.6066	26.733	26.1406
Q9BKQ8	Q9BKQ8	ddx-35	Probable ATP-dependent RNA helicase DHX35 homolog	sp|Q9BKQ8|DHX35_CAEEL Probable ATP-dependent RNA helicase DHX35 homolog OS=Caenorhabditis elegans OX=6239 GN=ddx-35 PE=3 SV=1	82.49	43	62.8	1	49	67	49	35	39	30	46	34	43	39	26	39	30.8039	31.1519	30.0474	29.7105	29.5253	28.9774	30.9607	29.6065	29.3952	31.1229	29.2387	29.8662	29.7744	29.8644	28.9139	28.7201	28.3887	27.6883	29.7976	28.3681	28.1545	30.5102	28.4021	28.8468	26.028	26.7139	26.2548	25.2092	25.2181
Q9N4H7	Q9N4H7	copa-1	Coatomer subunit alpha	tr|Q9N4H7|Q9N4H7_CAEEL Coatomer subunit alpha OS=Caenorhabditis elegans OX=6239 GN=copa-1 PE=1 SV=2	137.62	65	65	1	59	5	38	62	41	47	49	39	43	83	32	36	31.024	27.6066	28.9836	31.0482	29.366	29.1978	30.541	28.9658	29.0499	33.0034	29.2861	29.3777	29.3207	25.6453	27.1764	29.3841	27.5556	27.2349	28.7041	27.0536	27.1355	31.7169	27.7757	27.6845	25.8628	23.1911	24.9786	26.1794	24.7723
Q95XY4	Q95XY4	nol-6	Nucleolar protein 6	tr|Q95XY4|Q95XY4_CAEEL Nucleolar protein 6 OS=Caenorhabditis elegans OX=6239 GN=nol-6 PE=1 SV=4	118.1	57	57.4	1	55	33	35	54	45	37	48	39	45	45	42	33	31.3548	29.4078	29.3319	31.1061	29.9456	29.5969	31.0304	29.8245	29.6218	31.5453	30.1987	29.5085	29.7634	27.5584	27.6366	29.5539	28.2471	27.7459	29.3054	28.0243	27.8192	30.3707	28.8001	27.9272	26.253	24.7538	25.2682	26.3107	25.2524
Q95QN2	Q95QN2	ddx-23	RNA helicase	tr|Q95QN2|Q95QN2_CAEEL RNA helicase OS=Caenorhabditis elegans OX=6239 GN=ddx-23 PE=1 SV=1	84.72	50	60.7	1	51	38	41	52	45	35	53	46	29	37	38	45	31.0744	30.3127	30.2133	31.0954	30.2993	29.3988	31.4106	30.5788	28.6899	31.3895	30.5268	30.7891	30.2278	29.2081	29.2627	30.288	29.3456	28.2925	30.4303	29.5233	27.6321	30.9597	29.873	29.9526	26.4553	26.0295	26.5205	26.7	26.0209
contam_P01867	contam_P01867	Igh-3	Ig gamma-2B chain C region	sp|contam_P01867|IGG2B_MOUSE Ig gamma-2B chain C region OS=Mus musculus GN=Igh-3 PE=1 SV=3	44.23	15	45	1	49	43	37	39	36	32	50	36	38	21	23	31	32.8663	31.954	31.503	32.595	31.933	31.6337	33.0112	31.3986	31.4627	32.4047	31.1813	31.6193	33.5287	32.3584	32.0614	33.2965	32.4883	32.0364	33.5399	31.852	31.9139	33.4838	32.0365	32.2918	29.7451	29.1221	29.3824	29.8434	29.14
Q9U1Q4	Q9U1Q4	glp-4	Valine--tRNA ligase	sp|Q9U1Q4|SYV_CAEEL Valine--tRNA ligase OS=Caenorhabditis elegans OX=6239 GN=glp-4 PE=1 SV=1	118.85	59	62.3	1	37	24	25	52	32	35	40	31	34	82	41	36	30.0897	28.1916	28.4858	30.5407	29.1869	28.9724	30.2133	28.7389	28.6799	32.9561	29.5392	29.5105	28.7246	26.5685	27.0168	29.2148	27.7147	27.3476	28.7145	27.1649	27.1036	32.0078	28.367	28.1555	24.9753	23.7354	24.4026	25.5761	24.415
V6CLP5	V6CLP5	ketn-1	Kettin homolog	sp|V6CLP5|KETN1_CAEEL Kettin homolog OS=Caenorhabditis elegans OX=6239 GN=ketn-1 PE=1 SV=1	554.53	117	29.2	1	29	12	7	64	25	42	19	13	18	125	80	52	29.327	27.6653	27.3945	30.1766	28.7389	28.6751	29.007	27.599	27.941	32.5395	30.3747	29.6509	25.673	23.7533	23.6366	26.5618	24.9778	24.7615	25.2194	23.7361	24.0758	29.3023	26.9135	26.007	24.2394	23.3268	23.7033	25.2312	23.9236
B7FAR9	B7FAR9	CELE_Y43F8B.1	Prion-like-(Q/N-rich)-domain-bearing protein	tr|B7FAR9|B7FAR9_CAEEL Prion-like-(Q/N-rich)-domain-bearing protein OS=Caenorhabditis elegans OX=6239 GN=CELE_Y43F8B.1 PE=1 SV=1	78.64	51	70	1	33	40	27	43	42	39	25	23	23	56	61	42	29.4743	29.2303	27.8765	30.2897	29.1228	28.8862	29.0755	28.0227	27.1158	31.9881	30.7497	29.6934	28.4108	27.9088	26.7092	29.2654	27.9523	27.5631	27.8784	26.7503	25.8411	31.3415	29.8791	28.64	24.986	25.0114	24.3729	25.9126	24.8818
P34600	P34600	ZK1098.1	WW domain-containing protein ZK1098.1	sp|P34600|YO61_CAEEL WW domain-containing protein ZK1098.1 OS=Caenorhabditis elegans OX=6239 GN=ZK1098.1 PE=1 SV=2	84.61	40	52.9	1	50	44	37	42	35	23	49	29	36	32	34	34	31.2511	30.1377	29.6778	30.6489	29.6535	28.5903	31.1967	29.5781	29.3734	30.7964	29.832	29.9425	30.4439	29.0726	28.7668	29.881	28.7393	27.5236	30.2559	28.5621	28.3551	30.4061	29.2177	29.1455	27.2371	26.4807	26.4302	27.0024	26.0391
Q9N5S7	Q9N5S7	txdc-12.2	Thioredoxin domain-containing protein	tr|Q9N5S7|Q9N5S7_CAEEL Thioredoxin domain-containing protein OS=Caenorhabditis elegans OX=6239 GN=txdc-12.2 PE=1 SV=1	30.19	17	51	1	35	33	34	32	35	45	27	27	37	32	32	33	32.9975	32.2154	32.5072	32.5832	32.5745	32.9025	32.5293	31.7109	32.3415	33.2367	31.9849	32.4873	34.0384	32.9983	33.4441	33.6632	33.5084	33.6837	33.4365	32.5429	33.1712	34.6944	33.2186	33.5383	29.8347	29.4323	30.1844	29.9119	29.9509
contam_P13645	contam_P13645	KRT10	Keratin, type I cytoskeletal 10	sp|contam_P13645|K1C10_HUMAN Keratin, type I cytoskeletal 10 OS=Homo sapiens GN=KRT10 PE=1 SV=6	58.79	37	58.7	1	30	30	53	55	31	48	9	34	37	12	37	33	31.0307	29.7762	31.8232	32.8341	30.3627	31.2624	31.0106	30.2047	29.9426	30.4693	30.6181	30.3052	30.6931	29.1806	31.3816	32.5357	29.918	30.6651	30.5393	29.6582	29.3938	30.5485	30.4734	29.9777	27.2878	27.0546	29.7158	29.7116	27.0763
contam_P20762	contam_P20762		Ig gamma-2C chain C region	sp|contam_P20762|IGG2C_RAT Ig gamma-2C chain C region OS=Rattus norvegicus PE=2 SV=1	36.55	6	29.5	1	35	36	35	31	32	42	38	38	34	18	26	31	29.0234	27.739	27.3464	28.5999	27.532	28.128	29.2259	27.7066	27.0688	28.4761	27.2126	27.7541	29.4794	27.937	27.6984	29.095	27.8808	28.3243	29.5482	27.9536	27.3135	29.3488	27.8614	28.2201	27.5281	26.8301	27.2773	27.5937	26.5481
H2L2D0	H2L2D0	rbm-25	RRM domain-containing protein	tr|H2L2D0|H2L2D0_CAEEL RRM domain-containing protein OS=Caenorhabditis elegans OX=6239 GN=rbm-25 PE=1 SV=1	82.67	39	56.9	1	48	41	36	39	29	21	44	38	37	24	29	34	31.1899	29.9559	29.5765	30.2119	29.1055	28.4888	31.1273	29.8754	29.2949	30.508	29.4481	29.5515	30.4653	28.9732	28.7479	29.5264	28.2737	27.5045	30.269	28.9418	28.359	30.2002	28.9163	28.8369	26.7715	25.978	26.1552	26.0475	25.2194
P34466	P34466	clu-1	Clustered mitochondria protein homolog	sp|P34466|CLU_CAEEL Clustered mitochondria protein homolog OS=Caenorhabditis elegans OX=6239 GN=clu-1 PE=3 SV=1	139.83	68	56.2	1	44	1	40	34	2	35	18	23	48	83	6	53	29.7293	25.0327	28.6584	29.4703	26.4813	28.2932	28.9656	27.89	28.7708	32.5064	27.5376	29.5402	27.9423	22.9878	26.7676	27.7226	24.5873	26.2466	27.045	25.8942	26.7727	31.1362	25.9435	27.7634	24.4653	21.1903	24.3598	24.5457	22.1177
G5EEG8	G5EEG8	frm-1	Moesin/ezrin/radixin homolog 1	tr|G5EEG8|G5EEG8_CAEEL Moesin/ezrin/radixin homolog 1 OS=Caenorhabditis elegans OX=6239 GN=frm-1 PE=1 SV=1	525.56	50	13.3	1	53	38	24	57	42	39	34	36	18	24	41	16	31.3768	30.4592	28.7111	31.5465	30.4538	30.0361	30.5993	30.068	31.0061	30.9044	31.1534	28.6962	27.9847	26.8091	25.2151	28.1936	26.9546	26.3844	27.0736	26.467	27.4028	27.9292	27.9542	25.3142	27.6273	26.9641	26.0532	28.1259	27.1238
P02567	P02567	myo-1	Myosin-1	sp|P02567|MYO1_CAEEL Myosin-1 OS=Caenorhabditis elegans OX=6239 GN=myo-1 PE=1 SV=3	223.19	148	59.5	1	32	7	2	70	33	2	2	10	3	75	165	74	29.343	28.1292	26.9971	30.6237	28.9823	26.1833	27.428	27.1789	25.5038	32.0739	32.6102	30.4209	26.9245	25.4527	24.4746	28.2444	26.4566	23.5051	24.8758	24.5514	22.8741	30.0722	30.3845	28.0124	26.1046	24.8257	24.4043	27.3129	25.7354
P90735	P90735	eat-6	Sodium/potassium-transporting ATPase subunit alpha	tr|P90735|P90735_CAEEL Sodium/potassium-transporting ATPase subunit alpha OS=Caenorhabditis elegans OX=6239 GN=eat-6 PE=1 SV=1	110.93	53	53.1	1	27	22	16	35	35	33	30	29	25	73	39	25	29.3717	28.5328	27.7199	29.8564	29.3869	29.0694	29.8057	28.8869	28.3165	33.3345	29.9701	28.8999	28.211	27.1141	26.4553	28.7349	28.1191	27.649	28.5113	27.5173	26.9446	32.5906	29.0022	27.7493	24.3126	23.9176	23.7451	25.0687	24.7884
contam_P06330	contam_P06330		Ig heavy chain V region AC38 205.12	sp|contam_P06330|HVM51_MOUSE Ig heavy chain V region AC38 205.12 OS=Mus musculus PE=1 SV=1	12.93	5	44.1	1	32	31	32	29	29	48	33	23	30	21	27	31	30.6594	34.2963	33.9806	34.2296	33.3585	34.5704	34.0276	34.351	33.6456	34.3821	33.4161	34.1481	32.2149	35.5937	35.4321	35.8243	34.8069	35.8663	35.4494	35.6976	34.9899	36.3543	35.1644	35.7137	33.3147	33.0122	33.1938	33.4369	32.6194
P12845	P12845	myo-2	Myosin-2	sp|P12845|MYO2_CAEEL Myosin-2 OS=Caenorhabditis elegans OX=6239 GN=myo-2 PE=1 SV=2	222.91	140	57.8	1	39	7	2	66	27	2	1	8	2	76	166	66	29.0898	26.5851	25.8489	30.4304	28.9841	25.8717	28.0524	26.9724	25.6133	31.9091	32.3587	30.1916	26.6324	23.8698	23.2876	28.0122	26.4197	23.1547	25.4613	24.3062	22.9448	29.8685	30.0942	27.7443	24.5608	22.9746	23.0276	25.7238	24.1912
P53013	P53013	eft-4	Elongation factor 1-alpha	sp|P53013|EF1A_CAEEL Elongation factor 1-alpha OS=Caenorhabditis elegans OX=6239 GN=eft-4 PE=3 SV=1	50.64	25	72.6	1	34	33	27	34	36	31	37	32	23	35	31	30	32.0488	31.3425	30.2471	31.9642	31.4173	30.8208	32.0126	31.0038	29.6859	33.0016	31.2514	30.6886	31.8267	30.8623	29.921	31.7813	31.0881	30.339	31.6567	30.5728	29.2525	33.1963	31.2221	30.4766	27.9194	27.6548	27.2114	28.0132	27.736
contam_P35908	contam_P35908	KRT2	Keratin, type II cytoskeletal 2 epidermal	sp|contam_P35908|K22E_HUMAN Keratin, type II cytoskeletal 2 epidermal OS=Homo sapiens GN=KRT2 PE=1 SV=2	65.39	46	80.6	1	22	17	41	47	23	47	8	29	32	9	29	30	29.2072	28.0979	30.3978	31.692	28.5641	30.4812	27.524	29.1853	28.7257	28.8144	29.4516	29.2374	28.2481	26.8808	29.3348	30.772	27.4979	29.2624	26.4312	28.0173	27.5553	28.272	28.6853	28.2884	25.1248	24.205	26.9783	27.6149	24.727
Q8WTL6	Q8WTL6	hpo-29	N-alpha-acetyltransferase 16, NatA auxiliary subunit	tr|Q8WTL6|Q8WTL6_CAEEL N-alpha-acetyltransferase 16, NatA auxiliary subunit OS=Caenorhabditis elegans OX=6239 GN=hpo-29 PE=1 SV=2	98.38	57	65.5	1	39	26	19	38	31	20	32	24	14	78	25	24	32.5977	28.1829	28.08	31.1157	31.2804	27.6925	32.7649	28.0695	27.3279	32.2773	32.5096	28.2158	31.2326	26.5598	26.611	29.7898	29.8082	26.0677	31.2661	26.4955	25.7516	31.329	31.3374	26.8608	27.2289	26.4221	26.7163	27.4507	26.5057
A0A0U1RML5	A0A0U1RML5	sago-2	Piwi domain-containing protein	tr|A0A0U1RML5|A0A0U1RML5_CAEEL Piwi domain-containing protein OS=Caenorhabditis elegans OX=6239 GN=sago-2 PE=1 SV=1	99.5	51	60.9	1	43	25	23	46	27	22	24	13	6	61	53	39	30.2315	28.5563	28.2296	30.3984	28.9522	28.0423	28.9955	27.56	26.6259	31.9731	30.3625	29.5172	28.787	26.8538	26.6811	28.993	27.4006	26.3382	27.4173	25.9065	24.9702	30.9454	29.1108	28.0828	25.607	24.4335	24.7384	25.9343	24.59
O62431	O62431	qars-1	Probable glutamine--tRNA ligase	sp|O62431|SYQ_CAEEL Probable glutamine--tRNA ligase OS=Caenorhabditis elegans OX=6239 GN=qars-1 PE=3 SV=1	88.21	55	69.7	1	27	23	18	38	32	29	22	20	11	65	28	21	29.1452	28.3133	27.6712	29.6923	28.8238	28.5355	29.0685	27.8252	26.6106	32.5015	28.7511	28.04	27.9845	26.8945	26.4065	28.5707	27.556	27.1151	27.7741	26.4556	25.2386	31.7575	27.7832	26.8893	24.5356	23.9136	23.9179	25.3422	24.4448
contam_P01868	contam_P01868	Ighg1	Ig gamma-1 chain C region secreted form	sp|contam_P01868|IGHG1_MOUSE Ig gamma-1 chain C region secreted form OS=Mus musculus GN=Ighg1 PE=1 SV=1	35.68	29	36.7	1	51	23	19	22	19	18	34	13	21	22	17	17	33.4776	30.6139	29.8717	32.6026	30.7912	29.2766	32.8059	28.6789	29.982	32.6841	29.7062	29.7327	34.033	30.9114	30.3233	33.1973	31.2396	29.5724	33.2277	29.0254	30.3262	33.6564	30.4545	30.2983	30.7829	28.7676	28.7002	30.9578	29.2514
Q23463	Q23463	eftu-2	Tr-type G domain-containing protein	tr|Q23463|Q23463_CAEEL Tr-type G domain-containing protein OS=Caenorhabditis elegans OX=6239 GN=eftu-2 PE=1 SV=1	110.41	35	48.9	1	34	24	19	38	29	20	29	28	29	38	22	26	29.6422	28.4071	27.9521	29.9291	28.7021	28.072	29.7652	28.468	28.0887	31.1217	28.5249	28.7658	28.2771	26.784	26.4831	28.6031	27.2299	26.4473	28.2664	26.894	26.5124	30.1734	27.3527	27.4108	25.1253	24.2973	24.5591	25.7622	24.6795
Q9TYL9	Q9TYL9	copb-1	Coatomer subunit beta	tr|Q9TYL9|Q9TYL9_CAEEL Coatomer subunit beta OS=Caenorhabditis elegans OX=6239 GN=copb-1 PE=1 SV=1	107.46	42	56.3	1	20	21	20	27	31	26	24	27	23	52	23	21	28.9006	27.9929	27.6764	29.4188	28.5822	28.1052	29.048	28.1762	27.8339	31.6906	28.6778	28.1177	27.5629	26.3972	26.2349	28.1204	27.1375	26.508	27.5767	26.6297	26.2851	30.7698	27.533	26.7901	24.4239	24.0278	24.3779	25.1562	24.652
P09446	P09446	hsp-1	Heat shock protein hsp-1	sp|P09446|HSP1_CAEEL Heat shock protein hsp-1 OS=Caenorhabditis elegans OX=6239 GN=hsp-1 PE=1 SV=2	69.68	36	59.7	1	17	37	11	29	34	17	25	24	14	43	34	20	28.8053	29.4571	27.8429	29.4505	29.0385	27.3701	29.6111	28.0703	27.2816	31.5603	29.4213	28.3299	27.9982	28.392	26.9318	28.6826	28.1243	26.3033	28.6703	27.0543	26.2633	31.17	28.8071	27.5329	25.5245	26.6098	25.3191	26.6267	26.2128
Q06561	Q06561	unc-52	Basement membrane proteoglycan	sp|Q06561|UNC52_CAEEL Basement membrane proteoglycan OS=Caenorhabditis elegans OX=6239 GN=unc-52 PE=1 SV=2	368.82	56	22.6	1	39	15	30	28	17	33	31	29	35	9	3	3	30.0185	27.9926	28.4701	29.5346	28.0032	28.5116	29.9201	28.5683	28.6171	29.1539	27.3515	26.9662	26.9977	24.7137	25.3453	26.5528	24.8752	25.231	26.7656	25.3385	25.385	26.5498	24.5235	23.9554	24.8207	23.4868	24.5518	24.6022	23.3873
O17352	O17352	aagr-4	Glycoside hydrolase family 31 N-terminal domain-containing protein	tr|O17352|O17352_CAEEL Glycoside hydrolase family 31 N-terminal domain-containing protein OS=Caenorhabditis elegans OX=6239 GN=aagr-4 PE=1 SV=3	104.02	47	58.1	1	28	13	27	35	39	34	22	16	42	31	25	30	29.4289	28.1564	28.5952	29.6897	29.0738	28.8776	29.2207	27.975	29.1603	30.7768	28.8585	29.1924	28.177	26.6465	27.2394	28.4769	27.7148	27.3661	27.8352	26.5142	27.6972	29.9417	27.7995	27.9506	25.0576	24.1909	25.1122	25.5625	25.1299
P48156	P48156	rps-8	Small ribosomal subunit protein eS8	sp|P48156|RS8_CAEEL Small ribosomal subunit protein eS8 OS=Caenorhabditis elegans OX=6239 GN=rps-8 PE=3 SV=1	23.74	18	66.3	1	15	29	23	16	23	26	19	32	33	17	16	20	29.0349	30.4641	29.7987	28.7498	29.7556	30.1487	29.9099	30.9283	30.6546	30.1318	28.6455	29.821	30.2278	31.399	30.8877	29.9819	30.8414	31.082	30.9692	31.9122	31.6363	31.7415	30.0312	31.0239	25.4322	27.1372	27.0158	25.3641	26.6341
Q22866	Q22866	lev-11	Tropomyosin isoforms a/b/d/f	sp|Q22866|TPM1_CAEEL Tropomyosin isoforms a/b/d/f OS=Caenorhabditis elegans OX=6239 GN=lev-11 PE=1 SV=1	32.98	30	74.3	1	22	31	15	26	24	27	17	15	15	34	33	32	29.0431	29.4226	27.5795	29.4393	28.862	28.7259	28.3496	27.6766	27.5846	31.2699	29.7255	29.3884	29.3185	29.4399	27.751	29.7538	29.0303	28.7416	28.4913	27.743	27.6487	31.962	30.1937	29.6738	24.633	25.4171	24.3138	25.3805	24.8356
P34455	P34455	aco-2	Probable aconitate hydratase, mitochondrial	sp|P34455|ACON_CAEEL Probable aconitate hydratase, mitochondrial OS=Caenorhabditis elegans OX=6239 GN=aco-2 PE=3 SV=2	83.99	34	54.4	1	23	24	23	33	35	22	25	24	10	29	34	22	29.876	29.4909	29.1349	30.6844	30.1627	29.6201	30.2097	29.1795	27.949	31.6401	30.513	29.5438	29.1095	28.4664	28.2645	29.9571	29.2892	28.594	29.3095	28.2042	26.9713	31.2904	29.9394	28.7874	26.4867	26.4366	26.6407	27.72	27.2895
contam_P35527	contam_P35527	KRT9	Keratin, type I cytoskeletal 9	sp|contam_P35527|K1C9_HUMAN Keratin, type I cytoskeletal 9 OS=Homo sapiens GN=KRT9 PE=1 SV=3	62.03	27	57.1	1	8	28	30	16	23	32	8	23	37	17	27	23	27.3403	29.1451	29.6975	28.5813	28.4758	29.6703	27.2754	28.801	29.6515	29.8996	29.3547	28.9225	27.0026	28.5495	29.2559	28.2829	28.0311	29.073	26.8041	28.2545	29.1026	29.9788	29.2099	28.595	24.3753	25.8334	26.7175	25.3067	25.25
Q23500	Q23500	aco-1	Cytoplasmic aconitate hydratase	sp|Q23500|ACOHC_CAEEL Cytoplasmic aconitate hydratase OS=Caenorhabditis elegans OX=6239 GN=aco-1 PE=1 SV=1	96.6	43	59	1	20	19	21	25	23	13	25	22	20	61	37	16	28.307	27.7603	27.4651	28.6586	27.9294	26.751	29.088	27.8258	27.1766	32.7608	29.2927	27.6245	27.1779	26.3732	26.2322	27.5688	26.6933	25.3623	27.8253	26.4878	25.8364	32.0486	28.3565	26.5056	23.5635	23.4469	23.7404	24.2433	23.6302
P34339	P34339	egl-45	Eukaryotic translation initiation factor 3 subunit A	sp|P34339|EIF3A_CAEEL Eukaryotic translation initiation factor 3 subunit A OS=Caenorhabditis elegans OX=6239 GN=egl-45 PE=3 SV=1	124.33	58	53.9	1	23	0	22	33	19	24	23	19	26	72	9	15	28.4631	24.9201	27.615	28.968	27.5711	27.8193	28.7347	27.4896	27.5721	32.0504	27.2717	27.4196	26.8718	23.0707	25.9197	27.4158	25.8727	25.9683	27.0097	25.6894	25.7695	30.8758	25.8731	25.8383	23.9387	21.4052	24.268	24.7289	23.5899
P46549	P46549	kin-18	Serine/threonine-protein kinase SULU	sp|P46549|SULU_CAEEL Serine/threonine-protein kinase SULU OS=Caenorhabditis elegans OX=6239 GN=kin-18 PE=1 SV=1	112.8	39	38.5	1	41	16	19	32	23	26	23	21	17	7	15	16	29.7938	27.878	27.7087	29.5154	28.3821	28.2448	29.3292	28.057	27.7277	28.6113	28.2151	28.1673	28.7643	26.5905	26.5753	28.5251	27.2456	26.9557	28.166	26.8186	26.487	27.9986	27.3785	27.1479	25.2894	24.0224	24.3824	25.3777	24.1916
contam_P02768	contam_P02768	ALB	Serum albumin	sp|contam_P02768|ALBU_HUMAN Serum albumin OS=Homo sapiens GN=ALB PE=1 SV=2	69.32	34	65.8	1	4	26	28	2	29	27	5	32	34	3	20	30	27.7815	29.1832	29.0046	27.704	28.9852	29.0174	28.0339	29.3259	28.8141	27.5049	28.7031	29.1849	26.9744	28.118	28.0936	26.936	28.071	27.9506	27.0931	28.3099	27.7958	27.1146	28.0888	28.3878	25.2577	26.2258	26.8404	25.6207	26.2605
Q8I103	Q8I103	zoo-1	Tight junction protein ZO-1	tr|Q8I103|Q8I103_CAEEL Tight junction protein ZO-1 OS=Caenorhabditis elegans OX=6239 GN=zoo-1 PE=1 SV=3	128.76	36	40.3	1	28	11	28	18	17	17	22	22	26	10	13	20	28.5743	26.826	27.6971	28.1467	27.296	27.3767	28.5037	27.6699	27.6204	28.8471	26.8317	27.7781	26.9371	24.9308	25.956	26.5486	25.5518	25.4798	26.7329	25.8238	25.772	27.6267	25.3874	26.151	24.3792	22.9257	24.1615	24.1441	23.3209
Q22498	Q22498	copg-1	Probable coatomer subunit gamma	sp|Q22498|COPG_CAEEL Probable coatomer subunit gamma OS=Caenorhabditis elegans OX=6239 GN=copg-1 PE=3 SV=1	96.24	43	61.8	1	17	16	10	25	26	17	20	23	12	47	17	12	28.4509	27.6035	26.8613	29.088	28.1692	27.4524	28.7557	27.742	26.9323	31.8038	28.118	27.1153	27.2287	26.1234	25.5352	27.905	26.84	25.9706	27.3998	26.311	25.499	30.9984	27.0887	25.9032	23.5877	23.0895	23.1543	24.497	23.7166
contam_P03987	contam_P03987		Ig gamma-3 chain C region	sp|contam_P03987|IGHG3_MOUSE Ig gamma-3 chain C region OS=Mus musculus PE=1 SV=2	43.9	15	54	1	21	14	17	22	23	17	25	11	18	16	13	18	31.0992	29.8034	29.5086	30.8839	30.0647	29.5105	31.3321	29.3746	29.4584	30.7658	29.4491	29.7133	31.2921	29.7383	29.5975	31.1159	30.1505	29.4437	31.3914	29.3586	29.4401	31.3755	29.8349	29.9163	27.6567	26.7148	27.0753	27.8757	27.0888
Q19305	Q19305	spon-1	Spondin-1	tr|Q19305|Q19305_CAEEL Spondin-1 OS=Caenorhabditis elegans OX=6239 GN=spon-1 PE=1 SV=2	92.36	33	44.1	1	23	16	14	30	16	15	28	11	16	15	20	17	29.9307	27.7276	27.3695	29.7855	27.9258	27.4434	29.7319	27.1769	26.994	29.8191	28.6457	28.2019	28.8341	26.373	26.169	28.728	26.7221	26.0872	28.5016	25.8714	25.6862	29.1393	27.7419	27.1154	25.5532	24.1433	24.4519	25.7505	24.1261
Q9N5U1	Q9N5U1	pygl-1	Alpha-1,4 glucan phosphorylase	tr|Q9N5U1|Q9N5U1_CAEEL Alpha-1,4 glucan phosphorylase OS=Caenorhabditis elegans OX=6239 GN=pygl-1 PE=1 SV=1	101.55	51	60.9	1	12	9	10	24	16	15	18	7	15	66	23	17	28.1542	28.1386	28.4062	28.6079	28.3694	27.8134	29.5034	28.5384	27.4999	32.1049	29.2375	28.6572	26.8166	26.543	26.9647	27.3094	26.9247	26.2161	28.0321	26.9919	25.9511	31.1841	28.0927	27.3297	25.6478	25.053	25.5148	26.4302	25.791
P49632	P49632	ubq-2	Ubiquitin-ribosomal protein eL40 fusion protein	sp|P49632|RL40_CAEEL Ubiquitin-ribosomal protein eL40 fusion protein OS=Caenorhabditis elegans OX=6239 GN=ubq-2 PE=3 SV=2	14.64	7	43	1	20	16	24	19	20	20	19	18	22	11	14	17	31.2023	30.1849	30.7774	31.0245	30.632	30.2551	31.1505	30.3856	29.8691	31.1006	30.1898	30.6234	32.9802	31.7047	32.4514	32.8415	32.3027	31.7733	32.7946	31.9546	31.4357	33.2953	32.1605	32.4113	28.1694	28.0922	29.4115	28.5098	28.7967
Q95XM9	Q95XM9	ddx-27	RNA helicase	tr|Q95XM9|Q95XM9_CAEEL RNA helicase OS=Caenorhabditis elegans OX=6239 GN=ddx-27 PE=1 SV=2	82.43	35	61.2	1	28	20	17	20	11	14	26	31	17	19	4	7	29.3461	27.9535	27.7211	28.678	27.4733	27.4545	29.6442	28.2295	27.349	29.5514	27.2282	26.9349	28.461	26.8103	26.732	27.832	26.4811	26.3097	28.6254	27.1354	26.2527	29.0831	26.536	26.0599	25.0593	24.369	24.7407	24.8672	23.9901
Q7Z072	Q7Z072	tnt-2	Troponin T	tr|Q7Z072|Q7Z072_CAEEL Troponin T OS=Caenorhabditis elegans OX=6239 GN=tnt-2 PE=1 SV=1	48.66	26	44.2	1	24	18	9	19	23	18	14	11	8	28	34	18	30.3335	29.0582	27.3982	30.2258	29.0682	28.4608	29.4953	27.559	27.1312	31.8174	30.9101	29.5054	30.5263	28.9931	27.4872	30.4579	29.154	28.394	29.5545	27.5429	27.1129	32.4271	31.2958	29.7084	27.0135	26.2078	25.3678	27.0439	26.1444
O18196	O18196	noa-1	G domain-containing protein	tr|O18196|O18196_CAEEL G domain-containing protein OS=Caenorhabditis elegans OX=6239 GN=noa-1 PE=1 SV=4	88.43	30	44.6	1	26	21	16	28	18	16	17	18	15	14	19	14	29.4974	28.0197	27.359	29.4628	28.1	27.4335	29.1004	27.5866	27.2152	29.5527	28.3618	27.8644	28.4679	26.7322	26.2256	28.4725	26.9634	26.1443	27.9372	26.3482	25.9745	28.94	27.5251	26.845	25.0177	23.9793	24.0586	25.2302	23.9699
P46551	P46551	cdk-12	Cyclin-dependent kinase 12	sp|P46551|CDK12_CAEEL Cyclin-dependent kinase 12 OS=Caenorhabditis elegans OX=6239 GN=cdk-12 PE=1 SV=4	82.38	26	38.2	1	27	22	19	16	17	9	24	17	11	18	13	16	29.7148	29.0922	28.4154	28.7673	28.2148	27.3062	29.5115	28.1165	26.9996	30.2851	28.3234	28.6134	29.1235	28.2428	27.7201	28.2151	27.5163	26.4552	28.7864	27.3162	26.197	30.1105	27.9248	28.0321	25.8907	25.4279	25.3961	25.2849	24.6713
Q22601	Q22601	apa-2	AP-2 complex subunit alpha	tr|Q22601|Q22601_CAEEL AP-2 complex subunit alpha OS=Caenorhabditis elegans OX=6239 GN=apa-2 PE=1 SV=2	104.11	27	32.1	1	24	13	10	25	17	13	19	13	12	26	15	14	29.2469	27.3123	26.7579	29.2109	28.058	27.4113	28.9699	27.3177	26.9897	30.189	28.1204	27.7302	27.9093	25.7167	25.3164	27.9125	26.6133	25.814	27.4986	25.7711	25.4409	29.2682	26.9756	26.4026	25.4392	24.0341	24.3387	25.6885	24.5579
Q10578	Q10578	rpb-2	DNA-directed RNA polymerase II subunit RPB2	sp|Q10578|RPB2_CAEEL DNA-directed RNA polymerase II subunit RPB2 OS=Caenorhabditis elegans OX=6239 GN=rpb-2 PE=2 SV=2	134.82	42	39.6	1	21	1	12	43	16	34	14	12	19	24	9	11	29.4064	25.0203	27.8332	29.9425	28.0162	28.9568	28.5103	27.3989	27.7212	30.2001	27.6365	27.9171	27.9619	23.3177	26.2847	28.5371	26.4646	27.2526	26.9321	25.7455	26.0655	29.1724	26.3848	26.4826	24.5741	21.2734	24.1104	25.2563	23.6847
O02328	O02328	eif-3.C	Eukaryotic translation initiation factor 3 subunit C	sp|O02328|EIF3C_CAEEL Eukaryotic translation initiation factor 3 subunit C OS=Caenorhabditis elegans OX=6239 GN=eif-3.C PE=3 SV=2	103.78	40	42.4	1	15	14	13	24	19	20	17	16	13	49	11	6	28.0447	26.6142	26.714	28.5742	27.3197	26.911	28.3411	26.9178	26.6895	31.338	27.1749	26.2779	26.7928	25.1043	25.3582	27.3615	25.9608	25.3994	26.9556	25.457	25.2264	30.5029	26.1159	25.0361	23.6306	22.8128	23.3776	24.4457	23.3588
A0A4V6M3U0	A0A4V6M3U0	eps-8	SH3 domain-containing protein	tr|A0A4V6M3U0|A0A4V6M3U0_CAEEL SH3 domain-containing protein OS=Caenorhabditis elegans OX=6239 GN=eps-8 PE=1 SV=1	107.26	46	62.6	1	21	8	6	16	8	7	16	13	8	82	12	9	28.5123	26.3823	25.5495	28.2493	26.2511	25.5161	28.4639	26.4227	25.8548	33.3353	27.5901	26.2888	27.2604	24.8724	24.1937	27.0366	24.8921	24.0046	27.0784	24.9619	24.3917	32.5002	26.5311	25.047	24.7655	23.6245	23.4714	24.8498	23.5015
Q23050	Q23050	clik-1	Calponin-like protein OV9M	tr|Q23050|Q23050_CAEEL Calponin-like protein OV9M OS=Caenorhabditis elegans OX=6239 GN=clik-1 PE=1 SV=1	44.34	22	63.8	1	22	18	8	18	13	21	13	6	9	17	21	19	29.0119	27.8798	26.6692	28.3676	27.2688	27.926	27.8736	26.2664	26.2759	29.7571	28.3015	28.124	28.9153	27.5251	26.4687	28.3101	27.0652	27.5698	27.6433	25.9609	25.9681	30.0773	28.3977	28.0375	25.0154	24.4023	23.7457	24.5006	23.6905
Q20168	Q20168	copb-2	Probable coatomer subunit beta'	sp|Q20168|COPB2_CAEEL Probable coatomer subunit beta' OS=Caenorhabditis elegans OX=6239 GN=copb-2 PE=3 SV=3	111.04	37	49.8	1	13	6	13	21	17	19	13	17	11	43	16	13	28.0665	26.2399	27.0793	28.5661	27.6822	27.3701	28.4277	27.1607	26.9725	31.5029	27.6951	27.3954	26.7014	24.6167	25.6103	27.2402	26.21	25.7454	26.929	25.5867	25.3962	30.5546	26.5229	26.0404	23.4309	22.5507	23.7864	24.1946	23.5082
Q21000	Q21000	myo-5	MYOsin heavy chain structural genes	tr|Q21000|Q21000_CAEEL MYOsin heavy chain structural genes OS=Caenorhabditis elegans OX=6239 GN=myo-5 PE=1 SV=1	226.86	112	54.6	1	0	0	0	28	0	0	0	1	0	95	115	0	25.3731	21.2313	20.6583	29.0178	25.6494	20.6001	23.5074	21.9577	20.3409	32.327	31.2279	26.1849	22.9285	18.5287	18.1098	26.6125	23.0978	17.896	20.9292	19.3043	17.6851	30.2992	28.9762	23.7505	21.7208	21.1423	21.2075	23.8506	21.6123
Q9XXN4	Q9XXN4	ngp-1	Nucleolar GTP-binding protein 2	tr|Q9XXN4|Q9XXN4_CAEEL Nucleolar GTP-binding protein 2 OS=Caenorhabditis elegans OX=6239 GN=ngp-1 PE=1 SV=2	73.32	34	57.1	1	24	7	18	20	4	14	32	15	8	19	0	0	29.4391	26.8162	27.6802	28.7927	26.4967	27.3414	30.1854	27.2747	26.7141	30.0976	25.7189	24.8053	28.7575	25.8766	26.8947	28.1503	25.708	26.4002	29.3702	26.3842	25.8213	29.8328	25.2302	24.1339	25.0643	23.0726	24.4497	24.7339	22.8477
P34268	P34268	fli-1	Protein flightless-1 homolog	sp|P34268|FLII_CAEEL Protein flightless-1 homolog OS=Caenorhabditis elegans OX=6239 GN=fli-1 PE=2 SV=2	144.72	32	30.9	1	15	7	16	18	10	15	10	7	28	21	15	32	28.4201	26.9397	27.8541	28.3259	27.1945	27.2767	28.1885	26.5879	28.3508	29.9473	28.3536	29.3806	26.7385	25.0001	26.0686	26.6834	25.4058	25.3354	26.3733	24.6974	26.4581	28.6825	26.8649	27.7091	24.1756	23.3281	24.5719	24.5187	23.4445
Q23315	Q23315	ears-1	glutamate--tRNA ligase	tr|Q23315|Q23315_CAEEL glutamate--tRNA ligase OS=Caenorhabditis elegans OX=6239 GN=ears-1 PE=1 SV=1	125.12	56	63.5	1	16	0	13	27	1	28	4	14	18	72	1	13	28.3292	24.9221	27.6109	29.1964	25.9457	28.1277	27.5368	27.0992	27.3667	32.3565	26.1892	27.5975	26.9641	23.299	26.1419	27.8705	24.4735	26.503	26.038	25.5252	25.7904	31.4082	25.017	26.2425	24.6783	21.8301	24.8285	25.6699	23.2082
P37806	P37806	unc-87	Protein unc-87	sp|P37806|UNC87_CAEEL Protein unc-87 OS=Caenorhabditis elegans OX=6239 GN=unc-87 PE=1 SV=3	62.69	20	42.7	1	17	21	7	20	19	16	6	8	5	29	26	17	28.3141	27.8083	26.2903	28.5623	28.005	27.778	27.5125	26.7059	26.4643	30.5557	29.09	27.9606	27.4674	26.7036	25.3398	27.7548	27.0513	26.6717	26.5322	25.6503	25.4064	30.1258	28.4362	27.1241	24.7756	24.6628	24.044	25.2073	24.4459
Q21926	Q21926	iars-1	Isoleucine--tRNA ligase, cytoplasmic	sp|Q21926|SYIC_CAEEL Isoleucine--tRNA ligase, cytoplasmic OS=Caenorhabditis elegans OX=6239 GN=iars-1 PE=3 SV=1	129.93	50	46.7	1	17	0	12	26	13	22	12	12	12	58	5	14	28.103	22.9691	26.628	28.8111	27.0181	27.4568	27.8241	26.6223	26.6964	31.7935	26.6769	26.9979	26.633	21.241	25.054	27.3802	25.441	25.7271	26.2203	24.9433	25.0151	30.7403	25.3997	25.5379	23.6448	20.33	23.3194	24.6047	22.9161
Q9XWI6	Q9XWI6	eif-3.B	Eukaryotic translation initiation factor 3 subunit B	sp|Q9XWI6|EIF3B_CAEEL Eukaryotic translation initiation factor 3 subunit B OS=Caenorhabditis elegans OX=6239 GN=eif-3.B PE=3 SV=2	83.01	32	48.6	1	13	18	15	26	20	13	18	16	3	31	13	10	27.9801	27.3185	26.9646	28.5486	27.6162	26.6088	28.5643	27.0045	25.7922	30.6965	27.1815	26.8333	27.0575	26.1379	25.9381	27.6651	26.5866	25.4266	27.5081	25.873	24.6584	30.1907	26.4517	25.9208	23.7123	23.5173	23.7132	24.5679	23.8695
Q09622	Q09622	puf-12	Pumilio domain-containing protein 12	sp|Q09622|PUF12_CAEEL Pumilio domain-containing protein 12 OS=Caenorhabditis elegans OX=6239 GN=puf-12 PE=4 SV=1	86.9	42	51.4	1	23	13	10	29	18	16	18	19	4	49	10	3	28.7175	27.5993	26.8929	29.2746	27.8098	27.2297	28.7572	27.6455	25.7987	31.6334	27.2037	26.1948	27.7584	26.3822	25.8299	28.3547	26.7436	26.011	27.6645	26.4775	24.6284	31.0911	26.4374	25.2458	24.209	23.5644	23.4879	25.0057	23.8162
Q21210	Q21210	CELE_K04C2.2	TOG domain-containing protein	tr|Q21210|Q21210_CAEEL TOG domain-containing protein OS=Caenorhabditis elegans OX=6239 GN=CELE_K04C2.2 PE=1 SV=1	109.79	43	44.3	1	18	11	10	28	20	18	16	15	10	47	10	6	29.0464	26.9488	27.7137	29.2154	27.9532	27.6012	28.9293	27.6529	27.2698	31.5235	27.6551	28.0056	27.7088	25.3532	26.2721	27.9169	26.5085	26.0039	27.458	26.1064	25.7209	30.6027	26.5103	26.6781	26.3103	25.1701	25.7835	26.955	26.0527
G5ECZ0	G5ECZ0	hum-5	Myosin IA	tr|G5ECZ0|G5ECZ0_CAEEL Myosin IA OS=Caenorhabditis elegans OX=6239 GN=hum-5 PE=1 SV=1	116.48	56	54.2	1	21	1	0	26	11	6	10	0	0	55	49	14	28.6428	26.4977	26.8835	28.9332	27.5596	26.2431	27.7221	25.8912	25.2231	31.6001	30.1193	27.9206	27.1477	24.7445	25.2844	27.4772	25.9574	24.4883	26.0933	24.1871	23.5167	30.5217	28.8169	26.4356	25.2213	23.1093	23.4033	25.5303	24.3094
Q21624	Q21624	cor-1	Coronin-like protein cor-1	sp|Q21624|CORO_CAEEL Coronin-like protein cor-1 OS=Caenorhabditis elegans OX=6239 GN=cor-1 PE=2 SV=2	67.17	26	57.2	1	18	30	11	11	15	6	9	13	4	14	31	15	28.8206	29.1995	26.8972	28.2984	27.8784	26.4291	27.8199	27.2545	25.8348	29.5604	29.2766	28.3555	28.4829	28.6038	26.4556	28	27.4337	25.8318	27.3486	26.708	25.2859	29.6396	29.1318	28.028	24.5068	25.3378	23.75	24.2795	23.9897
H2KZD5	H2KZD5	csr-1	Piwi domain-containing protein	tr|H2KZD5|H2KZD5_CAEEL Piwi domain-containing protein OS=Caenorhabditis elegans OX=6239 GN=csr-1 PE=1 SV=1	116.24	32	35.8	1	24	11	9	35	29	20	11	7	5	32	22	11	28.9553	27.3763	26.7358	29.7066	28.515	27.8804	28.0787	26.6206	26.4597	30.6038	28.5619	27.5642	27.5632	25.7262	25.2398	28.3537	27.0158	26.2287	26.553	25.0196	24.8564	29.6285	27.3627	26.1822	24.5889	23.511	23.4784	25.566	24.5454
G5EFC4	G5EFC4	cdc-5l	Cell division cycle 5-like protein	tr|G5EFC4|G5EFC4_CAEEL Cell division cycle 5-like protein OS=Caenorhabditis elegans OX=6239 GN=cdc-5l PE=1 SV=1	85.65	36	53.5	1	26	18	9	25	22	17	15	26	8	15	16	5	29.001	28.1105	26.9808	29.0111	28.089	27.613	28.5054	28.1007	26.7277	29.3801	28.063	26.6571	28.0063	26.8577	25.8821	28.0555	26.9872	26.3586	27.377	26.897	25.5218	28.8021	27.2611	25.6725	24.6757	24.0886	23.7805	24.9478	24.0887
Q95PX7	Q95PX7	tcer-1	WW domain-containing protein	tr|Q95PX7|Q95PX7_CAEEL WW domain-containing protein OS=Caenorhabditis elegans OX=6239 GN=tcer-1 PE=1 SV=1	103.6	28	33.9	1	23	9	11	18	15	13	20	18	16	7	14	11	28.7941	26.9406	27.1276	28.4629	27.1473	27.0463	28.7735	27.6804	26.9737	28.0859	27.3874	27.1742	27.4845	25.373	25.7141	27.1924	25.7306	25.477	27.3303	26.1618	25.4529	27.1931	26.2707	25.8746	24.7974	23.3926	24.093	24.7838	23.6673
Q9N5V3	Q9N5V3	imb-3	Importin N-terminal domain-containing protein	tr|Q9N5V3|Q9N5V3_CAEEL Importin N-terminal domain-containing protein OS=Caenorhabditis elegans OX=6239 GN=imb-3 PE=1 SV=2	121.95	26	33.7	1	16	5	9	20	17	18	12	14	15	35	15	8	28.263	26.2817	26.7823	28.5903	27.6212	27.6737	28.4208	27.1762	27.1215	31.5433	27.837	26.9901	26.8979	24.6586	25.3133	27.2644	26.149	26.0489	26.922	25.6021	25.5452	30.595	26.6647	25.6351	24.4724	22.9739	23.9893	25.0423	24.1401
P54811	P54811	cdc-48.1	Transitional endoplasmic reticulum ATPase homolog 1	sp|P54811|TERA1_CAEEL Transitional endoplasmic reticulum ATPase homolog 1 OS=Caenorhabditis elegans OX=6239 GN=cdc-48.1 PE=1 SV=1	89.73	33	51.8	1	12	12	9	14	18	9	14	13	11	42	28	12	27.5766	26.821	26.2923	28.1565	27.6292	26.2183	28.221	26.9818	26.1149	31.2513	28.6242	27.0582	26.4476	25.434	25.0593	27.0667	26.3931	24.8296	26.9583	25.6439	24.7746	30.539	27.688	25.9393	24.3961	24.0618	24.2731	25.0071	24.5428
Q19901	Q19901	hum-1	Unconventional myosin-Ie	tr|Q19901|Q19901_CAEEL Unconventional myosin-Ie OS=Caenorhabditis elegans OX=6239 GN=hum-1 PE=1 SV=1	124.81	45	46.8	1	22	1	6	34	13	13	6	7	8	36	23	18	28.6973	25.1744	26.0161	29.2969	27.5811	26.8963	27.8832	26.2441	26.4904	30.6425	28.6778	28.0338	27.1775	23.3966	24.3924	27.8163	25.9542	25.1168	26.2297	24.5153	24.7594	29.5395	27.3508	26.524	24.1032	21.867	23.119	24.7351	23.4014
O61199	O61199	ogdh-1	2-oxoglutarate dehydrogenase, mitochondrial	sp|O61199|ODO1_CAEEL 2-oxoglutarate dehydrogenase, mitochondrial OS=Caenorhabditis elegans OX=6239 GN=ogdh-1 PE=1 SV=2	115.59	36	44.6	1	11	8	8	29	22	9	5	7	10	29	37	12	28.1069	26.8924	26.6505	29.1066	28.196	26.7284	27.547	26.467	26.4609	30.5111	29.4598	27.8134	27.1121	25.6397	25.5518	28.151	27.0942	25.474	26.4186	25.2633	25.2549	29.9332	28.6579	26.8287	23.741	23.1281	23.5002	24.7483	24.0222
W6RRY4	W6RRY4	CELE_F33D4.6	Titin	tr|W6RRY4|W6RRY4_CAEEL Titin OS=Caenorhabditis elegans OX=6239 GN=CELE_F33D4.6 PE=1 SV=1	77.05	19	34.4	1	20	13	17	21	20	13	14	4	11	9	15	2	29.4406	27.4985	29.2148	29.3937	28.4754	27.5345	29.5711	30.54	26.4905	28.4858	28.0804	25.4248	29.1596	26.9594	28.8298	29.1518	28.0873	26.9938	29.1563	30.0501	25.9982	28.6215	27.9922	25.1539	26.3338	24.8588	26.1157	26.6656	25.9754
G5EFG4	G5EFG4	abcf-2	ABC transporter domain-containing protein	tr|G5EFG4|G5EFG4_CAEEL ABC transporter domain-containing protein OS=Caenorhabditis elegans OX=6239 GN=abcf-2 PE=1 SV=1	70.33	28	44.4	1	21	28	11	20	16	11	13	18	8	5	14	10	29.4811	28.9558	26.875	29.0361	27.8318	26.8579	29.2082	27.9037	26.2746	28.3629	27.9382	26.626	28.8439	28.0606	26.1339	28.4381	27.0875	25.961	28.4373	27.0576	25.4262	28.1425	27.4939	25.9989	25.1658	25.0907	23.8971	24.9658	24.1514
A0A486WWC6	A0A486WWC6	CELE_Y37E3.17	Dimethylglycine dehydrogenase, mitochondrial	tr|A0A486WWC6|A0A486WWC6_CAEEL Dimethylglycine dehydrogenase, mitochondrial OS=Caenorhabditis elegans OX=6239 GN=CELE_Y37E3.17 PE=1 SV=1	92.78	38	49.5	1	7	11	14	22	21	16	12	7	6	33	23	14	28.0247	26.9962	26.782	28.8515	27.8721	27.1158	28.4425	26.7448	26.1246	30.8045	28.1842	27.3788	26.8025	25.516	25.456	27.6685	26.5429	25.634	27.0867	25.3138	24.6912	29.9992	27.1549	26.1668	23.8577	23.6927	23.9929	25.0511	24.296
Q03577	Q03577	dars-1	Aspartate--tRNA ligase, cytoplasmic	sp|Q03577|SYDC_CAEEL Aspartate--tRNA ligase, cytoplasmic OS=Caenorhabditis elegans OX=6239 GN=dars-1 PE=3 SV=1	59.9	22	50.3	1	23	13	10	16	13	13	16	11	7	17	8	6	28.7489	27.2752	26.6138	28.0334	27.234	27.1304	28.4094	26.6375	26.2684	29.2162	26.9614	26.796	28.0673	26.3356	25.8283	27.391	26.4453	26.1892	27.5941	25.747	25.3756	28.9514	26.4727	26.1245	24.7018	23.6532	23.6373	24.3664	23.6716
O44411	O44411	nog-1	Nucleolar GTP-binding protein 1	sp|O44411|NOG1_CAEEL Nucleolar GTP-binding protein 1 OS=Caenorhabditis elegans OX=6239 GN=nog-1 PE=1 SV=1	78.44	31	49.6	1	9	15	17	14	9	9	15	5	8	20	1	1	27.8557	27.9083	27.9742	27.9362	27.1283	27.0278	28.9091	26.8729	26.6147	30.1542	26.3238	26.0035	27.0486	26.8432	27.0632	27.1683	26.2142	25.961	27.9683	25.8569	25.5964	29.7639	25.7096	25.2065	23.6983	23.8948	24.5296	23.9899	23.2803
Q27371	Q27371	mup-2	Troponin T	sp|Q27371|TNNT_CAEEL Troponin T OS=Caenorhabditis elegans OX=6239 GN=mup-2 PE=2 SV=1	47.01	26	39.3	1	17	13	6	17	13	13	10	8	9	17	24	10	29.6256	28.6426	27.2988	29.4644	28.5953	28.0688	28.5577	27.0427	26.7966	30.7691	29.8622	28.5335	29.9884	28.7474	27.5577	29.8664	28.851	28.172	28.7869	27.1966	26.9482	31.5487	30.4178	28.9064	25.8598	25.1325	24.5138	25.9307	25.1199
P48154	P48154	rps-1	Small ribosomal subunit protein eS1	sp|P48154|RS3A_CAEEL Small ribosomal subunit protein eS1 OS=Caenorhabditis elegans OX=6239 GN=rps-1 PE=3 SV=2	28.94	19	61.9	1	5	19	11	7	10	18	7	17	21	7	5	7	27.9122	28.6087	27.855	27.2406	27.6877	28.7038	28.4777	28.628	28.44	28.7162	26.6772	27.2896	28.3681	28.8067	28.207	27.7357	28.0366	28.9001	28.8	28.875	28.6847	29.589	27.326	27.7556	24.1991	25.2937	25.178	24.0275	24.4837
Q9TYV5	Q9TYV5	nsun-1	26S rRNA (cytosine-C(5))-methyltransferase nsun-1	sp|Q9TYV5|NSUN1_CAEEL 26S rRNA (cytosine-C(5))-methyltransferase nsun-1 OS=Caenorhabditis elegans OX=6239 GN=nsun-1 PE=1 SV=2	73.86	25	36.9	1	12	10	9	21	15	9	15	9	3	36	9	11	28.3697	27.0206	26.7241	29.1879	28.0442	27.1326	28.4745	27.166	25.2903	31.7489	27.3419	27.2972	28.0887	26.4815	26.3392	28.946	27.6561	26.5919	28.0598	26.676	24.7981	31.8846	27.2537	27.0263	24.319	23.7626	24.1639	25.4657	24.5378
Q9XUW5	Q9XUW5	ddx-17	RNA helicase	tr|Q9XUW5|Q9XUW5_CAEEL RNA helicase OS=Caenorhabditis elegans OX=6239 GN=ddx-17 PE=1 SV=1	60.39	27	49.7	1	20	18	6	22	16	5	16	12	7	13	14	15	29.0118	28.1696	27.1242	28.8089	27.7552	26.8885	28.824	27.2026	26.4225	29.1042	27.6931	27.8728	28.2453	27.1451	26.2538	28.0816	26.8816	25.8623	27.9239	26.2272	25.4449	28.7546	27.1195	27.1165	25.2235	24.671	24.1024	25.4623	24.1809
Q9TZL8	Q9TZL8	pfk-1.1	ATP-dependent 6-phosphofructokinase 1	sp|Q9TZL8|PFKA1_CAEEL ATP-dependent 6-phosphofructokinase 1 OS=Caenorhabditis elegans OX=6239 GN=pfk-1.1 PE=3 SV=2	89.68	26	41.5	1	9	11	12	20	17	7	13	13	3	26	14	10	26.991	27.2098	26.7881	28.1267	27.5891	25.7808	27.8274	26.6326	25.1079	30.6133	27.6368	27.0428	26.1839	26.1447	25.8771	27.3587	26.6749	24.7141	26.8866	25.6166	24.0896	30.223	27.0226	26.2458	23.4394	23.7556	24.0899	24.7563	24.2476
O61815	O61815	B0511.6	ATP-dependent RNA helicase	tr|O61815|O61815_CAEEL ATP-dependent RNA helicase OS=Caenorhabditis elegans OX=6239 GN=B0511.6 PE=1 SV=2	61.24	17	40.1	1	16	13	11	12	12	11	14	13	11	9	8	9	29.2191	28.045	27.2328	28.0614	27.397	27.3182	29.0674	27.6241	26.9389	28.3922	26.8127	26.9284	28.6277	27.1956	26.5374	27.5092	26.6985	26.4672	28.3424	26.8238	26.1363	28.2177	26.4142	26.3471	25.1028	24.3815	24.227	24.3545	23.6949
G5EC69	G5EC69	CELE_T13H5.1	Receptor-type tyrosine-protein phosphatase kappa	tr|G5EC69|G5EC69_CAEEL Receptor-type tyrosine-protein phosphatase kappa OS=Caenorhabditis elegans OX=6239 GN=CELE_T13H5.1 PE=1 SV=1	100.47	25	29.6	1	20	13	8	25	17	10	12	13	4	7	13	10	29.0563	27.3565	26.745	28.9218	27.7933	26.8981	28.3337	27.4934	25.9763	29.1815	28.2063	27.1643	27.8646	25.9067	25.4493	27.7692	26.4944	25.4467	27.0082	26.0928	24.5733	28.4065	27.2074	25.9826	24.9107	24.1338	23.8865	25.1567	24.2315
Q22540	Q22540	CELE_T18D3.1	WD repeat-containing protein 89	tr|Q22540|Q22540_CAEEL WD repeat-containing protein 89 OS=Caenorhabditis elegans OX=6239 GN=CELE_T18D3.1 PE=1 SV=1	58.65	19	49.1	1	18	12	5	14	8	5	16	6	10	8	11	16	28.64	27.3529	26.1826	28.1552	27.0218	25.9381	28.7331	26.6676	26.4632	28.1732	27.1766	27.7914	28.359	26.8138	25.7977	27.9133	26.6337	25.3975	28.3184	26.1777	25.9709	28.3089	27.0884	27.5205	24.8405	24.1623	23.6349	24.8137	23.7068
P54889	P54889	alh-13	Probable delta-1-pyrroline-5-carboxylate synthase	sp|P54889|ALH13_CAEEL Probable delta-1-pyrroline-5-carboxylate synthase OS=Caenorhabditis elegans OX=6239 GN=alh-13 PE=3 SV=2	86.64	25	36.4	1	14	19	12	11	19	10	11	8	3	17	9	8	28.5188	28.068	27.2636	28.2831	27.7703	26.9576	28.3255	26.9467	25.6104	29.6702	27.9571	27.2254	27.4893	26.7805	26.1301	27.2928	26.6337	25.6684	27.1623	25.7083	24.3697	29.0575	27.1204	26.206	24.257	24.2263	23.9628	24.4749	23.928
Q9XXK1	Q9XXK1	atp-1	ATP synthase subunit alpha, mitochondrial	sp|Q9XXK1|ATPA_CAEEL ATP synthase subunit alpha, mitochondrial OS=Caenorhabditis elegans OX=6239 GN=atp-1 PE=1 SV=1	57.75	17	33.5	1	9	11	10	13	13	12	12	12	12	13	11	13	27.7358	27.4907	26.8047	28.3468	27.9337	27.0661	28.4857	26.885	26.8196	30.0748	28.0505	27.5957	27.0986	26.5955	26.0636	27.7488	27.1895	26.1693	27.7148	26.0389	25.9712	29.8544	27.6062	26.9686	23.7728	23.9012	23.8718	24.5723	24.2179
P90897	P90897	rde-12	DEAD-box ATP-dependent RNA helicase rde-12	sp|P90897|RDE12_CAEEL DEAD-box ATP-dependent RNA helicase rde-12 OS=Caenorhabditis elegans OX=6239 GN=rde-12 PE=1 SV=4	103.77	26	35.6	1	14	12	13	16	17	13	10	22	9	18	11	1	28.2377	27.2883	26.872	28.3047	27.6176	27.2317	27.923	27.6637	26.2122	29.3816	27.4004	25.4485	26.8456	25.6382	25.376	26.9518	26.1185	25.58	26.3972	26.0628	24.6089	28.4063	26.2011	24.0665	24.0512	23.5265	23.655	24.5244	23.7679
Q19869	Q19869	rpl-26	Large ribosomal subunit protein uL24	sp|Q19869|RL26_CAEEL Large ribosomal subunit protein uL24 OS=Caenorhabditis elegans OX=6239 GN=rpl-26 PE=3 SV=1	16.06	14	66.9	1	7	13	15	5	12	16	6	11	21	4	5	11	26.0129	26.8381	26.7748	26.3033	26.3813	27.4359	26.3332	26.8562	27.0565	27.1905	25.678	26.634	27.5684	28.1355	28.2263	27.8979	27.8296	28.7317	27.755	28.2027	28.4007	29.1628	27.4263	28.1995	23.2247	24.0488	24.4806	23.3262	23.6587
contam_P01806	contam_P01806;contam_P01807;contam_P01808		Ig heavy chain V region 441	sp|contam_P01806|HVM36_MOUSE Ig heavy chain V region 441 OS=Mus musculus PE=4 SV=1	12.9	9	74.1	1	13	8	10	12	13	7	14	9	12	8	10	13	29.8764	29.2187	28.7539	29.7329	28.9414	28.6562	30.2124	28.4721	28.4217	29.6835	28.568	28.7916	31.2392	30.3235	30.0128	31.1349	30.1972	29.7594	31.4415	29.626	29.5733	31.4631	30.1237	30.1645	27.1487	26.7224	26.867	27.2024	26.7259
Q9GZH5	Q9GZH5	rpn-1	26S proteasome non-ATPase regulatory subunit 2	tr|Q9GZH5|Q9GZH5_CAEEL 26S proteasome non-ATPase regulatory subunit 2 OS=Caenorhabditis elegans OX=6239 GN=rpn-1 PE=1 SV=1	107.31	34	45.9	1	7	6	8	14	10	12	12	10	9	40	15	8	27.4831	26.5314	26.4146	28.066	27.1858	26.5184	27.9876	26.5763	26.2697	30.9446	27.5908	26.8096	25.9879	24.7782	24.8155	26.61	25.5836	24.7636	26.3588	24.8723	24.5633	29.8662	26.2884	25.3246	23.6484	23.0389	23.6013	24.2042	23.6815
Q21253	Q21253	gsnl-1	Gelsolin-like protein 1	sp|Q21253|GELS1_CAEEL Gelsolin-like protein 1 OS=Caenorhabditis elegans OX=6239 GN=gsnl-1 PE=1 SV=1	54.56	18	38.5	1	9	8	6	17	14	10	12	7	7	15	14	16	27.777	27.4799	26.3331	29.1177	28.0061	26.5405	28.0904	26.1623	26.0894	29.0112	28.6192	27.8296	27.5548	26.9997	26.007	28.9348	27.6769	26.0587	27.7346	25.7313	25.6561	29.2059	28.5899	27.6175	24.6305	24.5028	24.2337	25.7963	24.9114
H2KYE0	H2KYE0	nra-4	Nicotinic receptor-associated protein 4	sp|H2KYE0|NRA4_CAEEL Nicotinic receptor-associated protein 4 OS=Caenorhabditis elegans OX=6239 GN=nra-4 PE=1 SV=1	121.82	42	45.6	1	7	0	3	14	11	17	6	7	13	45	12	6	27.2693	24.85	25.2921	27.4385	26.5544	26.8287	27.1016	26.4835	26.0776	31.032	27.1122	26.5812	25.5236	22.8463	23.4425	25.732	24.7016	24.8233	25.2223	24.5289	24.1207	29.7031	25.5593	24.8456	23.0185	21.2936	22.2891	23.4516	22.6119
Q9N5K1	Q9N5K1	sacy-1	RNA helicase	tr|Q9N5K1|Q9N5K1_CAEEL RNA helicase OS=Caenorhabditis elegans OX=6239 GN=sacy-1 PE=1 SV=1	70.43	40	64.1	1	15	32	5	6	9	3	23	37	17	1	1	3	27.9141	28.819	26.9237	27.0726	26.8846	24.7355	29.381	29.1559	27.4354	27.2453	25.678	25.8765	26.8846	27.5315	25.7902	26.0822	25.748	23.4463	28.2178	27.9175	26.1947	26.6326	24.8414	24.8571	23.9771	24.9247	23.7004	23.4724	23.2614
Q17832	Q17832	vgln-1	K Homology domain-containing protein	tr|Q17832|Q17832_CAEEL K Homology domain-containing protein OS=Caenorhabditis elegans OX=6239 GN=vgln-1 PE=1 SV=2	134.26	55	46.8	1	1	1	4	7	1	7	2	1	14	61	5	10	26.7955	24.3573	25.2103	27.1263	25.3034	26.0242	26.797	24.5756	26.5395	31.4325	26.7427	26.6578	25.0923	22.396	23.4031	25.4621	23.493	24.0613	24.9601	22.6634	24.625	30.146	25.2322	24.9647	22.7234	21.0914	23.1098	23.5969	22.1772
O01757	O01757	nath-10	RNA cytidine acetyltransferase	sp|O01757|NAT10_CAEEL RNA cytidine acetyltransferase OS=Caenorhabditis elegans OX=6239 GN=nath-10 PE=3 SV=1	116.93	36	42.6	1	20	4	7	22	12	11	11	13	7	37	6	5	28.2245	26.1183	26.2854	28.303	26.9377	26.2452	27.6468	26.5886	25.9616	30.405	26.8915	26.2605	26.78	24.4157	24.7369	26.8976	25.3861	24.541	26.0686	24.9351	24.3059	29.3773	25.6398	24.8261	23.6899	22.4402	23.0749	24.1393	22.9385
Q19328	Q19328	tsn-1	Staphylococcal nuclease domain-containing protein	tr|Q19328|Q19328_CAEEL Staphylococcal nuclease domain-containing protein OS=Caenorhabditis elegans OX=6239 GN=tsn-1 PE=1 SV=1	100.71	38	51.8	1	7	2	3	18	14	6	10	7	8	44	22	2	27.5358	26.0117	25.8147	28.3954	27.5549	26.2798	27.9899	26.2575	26.2854	31.7138	28.4465	26.0668	26.2839	24.5017	24.4588	27.1827	26.196	24.7682	26.6044	24.7967	24.8223	30.8787	27.3875	24.825	23.3126	22.4139	22.8449	24.2048	23.4421
Q09996	Q09996	lars-1	Leucine--tRNA ligase	sp|Q09996|SYLC_CAEEL Leucine--tRNA ligase OS=Caenorhabditis elegans OX=6239 GN=lars-1 PE=3 SV=2	134.43	44	43.8	1	6	0	10	18	2	20	2	4	10	55	0	7	28.0319	22.5196	26.7244	28.0803	25.3693	27.322	26.7096	26.266	26.3747	31.2945	24.9301	26.8221	26.4405	20.6702	25.0291	26.5281	23.6709	25.471	24.9845	24.4657	24.5721	30.1199	23.5316	25.2408	23.6762	20.1261	23.6821	24.2626	22.0567
H2KZS2	H2KZS2	CELE_T23E7.2	Aggrecan core protein	tr|H2KZS2|H2KZS2_CAEEL Aggrecan core protein OS=Caenorhabditis elegans OX=6239 GN=CELE_T23E7.2 PE=1 SV=2	108	35	49.7	1	7	1	5	19	8	12	2	7	4	59	9	11	27.5089	24.5558	26.2834	29.3251	27.1321	27.2223	26.414	26.4312	25.6681	33.2969	27.7671	27.4286	26.6238	23.4127	25.2944	28.4792	26.1399	26.0775	25.3952	25.3372	24.5718	32.8286	27.0748	26.5536	23.9159	21.7922	23.6848	25.8333	23.8895
P27604	P27604	ahcy-1	Adenosylhomocysteinase	sp|P27604|SAHH_CAEEL Adenosylhomocysteinase OS=Caenorhabditis elegans OX=6239 GN=ahcy-1 PE=3 SV=1	47.51	19	45.5	1	9	8	7	11	14	5	12	10	11	19	9	0	27.4628	26.7751	26.0419	27.6822	27.4143	25.9091	28.4714	26.5133	26.5193	29.9713	27.2363	24.6246	27.4333	26.4875	25.9084	27.6919	27.2777	25.6199	28.3082	26.2749	26.2786	30.3586	27.3996	24.6052	23.669	23.4608	23.5473	24.2373	23.8132
Q9N3S4	Q9N3S4	rnp-6	Poly(U)-binding-splicing factor rnp-6	sp|Q9N3S4|PUF60_CAEEL Poly(U)-binding-splicing factor rnp-6 OS=Caenorhabditis elegans OX=6239 GN=rnp-6 PE=1 SV=1	81.56	16	29.2	1	12	10	10	9	7	10	8	8	12	10	10	16	27.8123	26.754	26.8771	27.288	26.2585	26.4653	27.3027	26.2952	26.7161	28.4297	27.2505	27.8443	26.8897	25.5734	25.8506	26.4046	25.2289	25.2831	26.2464	25.1637	25.5823	27.9239	26.5208	26.9319	24.4464	23.6815	24.4818	24.2328	23.2109
Q21086	Q21086	nst-1	Guanine nucleotide-binding protein-like 3 homolog	sp|Q21086|GNL3_CAEEL Guanine nucleotide-binding protein-like 3 homolog OS=Caenorhabditis elegans OX=6239 GN=nst-1 PE=3 SV=1	62.3	25	42.8	1	10	15	9	8	7	1	8	6	9	8	1	2	27.3638	27.4973	26.7504	26.8523	26.3669	25.3855	27.88	26.0778	26.4563	28.0676	26.0842	25.7022	26.8197	26.6952	26.1024	26.3473	25.7158	24.5818	27.2022	25.3248	25.701	27.9403	25.733	25.1682	23.4218	23.8881	23.8665	23.3954	23.0385
Q9N4F3	Q9N4F3	apb-1	AP complex subunit beta	tr|Q9N4F3|Q9N4F3_CAEEL AP complex subunit beta OS=Caenorhabditis elegans OX=6239 GN=apb-1 PE=1 SV=2	105.19	39	43.8	1	12	4	2	13	9	9	9	6	7	46	7	5	27.3757	26.1782	25.6663	27.5164	26.6402	26.6056	27.443	26.2104	25.8798	31.1159	27.0336	26.3233	26.2466	24.7912	24.4334	26.4265	25.4041	25.2169	26.1803	24.8724	24.5395	30.4036	26.0974	25.2044	23.7916	22.7721	22.9749	24.3142	23.3758
O01541	O01541	aars-2	Alanine--tRNA ligase, cytoplasmic	sp|O01541|SYAC_CAEEL Alanine--tRNA ligase, cytoplasmic OS=Caenorhabditis elegans OX=6239 GN=aars-2 PE=2 SV=1	106.72	29	38.7	1	6	7	7	14	10	9	8	9	7	31	12	6	26.8303	25.3767	25.6761	27.1832	26.4471	25.4441	26.9992	25.8727	25.2027	30.2107	27.2799	25.9452	25.4118	23.7001	24.1536	25.8039	24.9215	23.766	25.447	24.2453	23.573	29.209	26.0542	24.5367	23.0909	22.5497	23.0003	23.7306	23.101
contam_P01801	contam_P01801		Ig heavy chain V-III region J606	sp|contam_P01801|HVM32_MOUSE Ig heavy chain V-III region J606 OS=Mus musculus PE=1 SV=1	12.8	7	53	1	11	12	7	10	12	9	9	8	10	5	7	9	29.1769	28.5105	27.8085	29.0989	28.0516	27.9616	29.5607	27.7218	27.4433	28.8712	27.368	28.0876	30.9548	30.0303	29.4824	30.9159	29.7224	29.4798	31.2049	29.2908	29.01	31.0658	29.3387	29.8755	26.0542	25.9143	26.1151	25.9917	25.2677
G5EBH0	G5EBH0	egl-8	1-phosphatidylinositol 4,5-bisphosphate phosphodiesterase beta egl-8	sp|G5EBH0|PLCB_CAEEL 1-phosphatidylinositol 4,5-bisphosphate phosphodiesterase beta egl-8 OS=Caenorhabditis elegans OX=6239 GN=egl-8 PE=1 SV=1	160.8	25	19.4	1	14	2	10	17	8	11	6	10	13	9	7	13	28.206	25.3315	26.3197	27.9623	26.6324	26.7519	27.0024	26.4418	26.4753	28.437	26.824	27.3135	26.5244	23.3919	24.5342	26.3198	24.8438	24.8107	25.1871	24.5513	24.5825	27.1722	25.3353	25.642	24.2182	22.3118	23.4131	24.2612	23.1764
Q20970	Q20970	mars-1	Methionine--tRNA ligase, cytoplasmic	sp|Q20970|SYMC_CAEEL Methionine--tRNA ligase, cytoplasmic OS=Caenorhabditis elegans OX=6239 GN=mars-1 PE=3 SV=1	101.65	35	40.1	1	12	2	3	19	8	15	10	7	3	36	7	3	27.7125	26.211	25.5991	28.5145	27.1295	26.9153	27.7204	25.8323	26.0733	31.1964	27.2987	26.3824	26.4904	24.7308	24.273	27.3315	25.8002	25.4335	26.3646	24.4012	24.6399	30.3911	26.2694	25.1704	23.4826	22.6051	22.9236	24.2756	23.2774
Q23158	Q23158	atn-1	Alpha-actinin, sarcomeric	tr|Q23158|Q23158_CAEEL Alpha-actinin, sarcomeric OS=Caenorhabditis elegans OX=6239 GN=atn-1 PE=1 SV=1	107.11	81	79.7	1	3	0	0	1	0	0	0	0	0	132	2	0	23.136	20.6003		24.9396	23.3101	19.3614	20.2768	19.4721		34.0226	23.6055	23.4106	21.5215	18.7278		23.3643	21.5885	17.4873	18.5287	17.6487		32.8249	22.1838	21.8063	22.1855	20.9253	18.5435	22.9694	20.9976
Q9GRZ9	Q9GRZ9	tcc-1	Ribosome-binding protein 1	tr|Q9GRZ9|Q9GRZ9_CAEEL Ribosome-binding protein 1 OS=Caenorhabditis elegans OX=6239 GN=tcc-1 PE=1 SV=1	75.85	36	60.1	1	6	2	2	12	8	15	6	5	0	47	8	2	26.4199	25.5164	24.6222	27.2004	26.2089	26.7058	26.4476	25.3653	23.6119	31.5027	26.5046	25.5282	25.4252	24.2636	23.5236	26.2449	25.107	25.4515	25.3192	24.1617	22.4059	30.9248	25.7027	24.5436	22.7897	21.9961	21.6629	23.6697	22.6719
G5EBY3	G5EBY3	nmy-2	Myosin-11	tr|G5EBY3|G5EBY3_CAEEL Myosin-11 OS=Caenorhabditis elegans OX=6239 GN=nmy-2 PE=1 SV=1	231.1	66	37	1	9	2	0	22	9	1	0	1	0	6	76	11	27.5463	25.3269	24.4482	28.9707	27.6707	25.2966	24.0724	24.7753	24.0106	29.1306	30.061	27.834	25.0143	22.5369	21.8122	26.4778	25.0316	22.505	21.4067	22.0344	21.2674	27.0154	27.7218	25.3121	22.8825	22.0392	22.1298	23.9324	22.8246
Q27492	Q27492	rpc-2	DNA-directed RNA polymerase subunit beta	tr|Q27492|Q27492_CAEEL DNA-directed RNA polymerase subunit beta OS=Caenorhabditis elegans OX=6239 GN=rpc-2 PE=1 SV=2	129	28	27.8	1	15	0	5	21	15	14	7	5	5	17	17	7	27.9466	25.7033	26.4357	28.266	27.3946	26.8405	27.2317	26.3334	25.9822	29.351	27.907	26.8953	26.5281	24.0268	24.9132	26.8866	25.869	25.1623	25.6795	24.706	24.3525	28.3493	26.6813	25.4869	23.8817	22.0995	23.3681	24.41	23.4724
Q9N3X2	Q9N3X2	rps-4	Small ribosomal subunit protein eS4	sp|Q9N3X2|RS4_CAEEL Small ribosomal subunit protein eS4 OS=Caenorhabditis elegans OX=6239 GN=rps-4 PE=1 SV=1	29.03	15	57.9	1	2	10	11	0	8	13	4	12	16	8	3	11	25.7936	27.6223	27.0628	25.9067	26.8961	27.2044	26.9393	27.3932	27.914	28.4021	26.5876	27.7323	26.069	27.6396	27.2343	26.2213	27.0643	27.2202	27.081	27.4596	27.9781	29.0942	27.0558	28.0178	22.6941	24.0865	24.3094	22.9403	23.639
Q20036	Q20036	clec-136	C-type lectin domain-containing protein	tr|Q20036|Q20036_CAEEL C-type lectin domain-containing protein OS=Caenorhabditis elegans OX=6239 GN=clec-136 PE=1 SV=2	25.93	1	11.4	0.9909	6	3	10	11	5	12	4	12	12	2	12	11	27.8421	26.8942	26.7829	27.3417	24.0332	26.6431	28.0964	24.8833	26.4207	27.6288	25.8616	26.7647	28.5045	27.2986	27.3414	28.0432	24.5885	27.0459	28.6251	25.3367	26.8718	28.708	26.7168	27.4371	26.9928	25.658	26.3978	26.2244	23.5006
O45815	O45815	act-5	Actin	tr|O45815|O45815_CAEEL Actin OS=Caenorhabditis elegans OX=6239 GN=act-5 PE=1 SV=1	41.85	25	50.4	1	5	8	3	5	7	7	5	6	4	16	17	12	26.8156	27.2177	25.8937	27.3579	27.023	26.0731	27.3212	26.1525	26.2426	30.5987	28.766	27.6071	26.8565	27.0006	25.8307	27.438	26.9568	25.8543	27.2284	25.9845	26.0722	31.0564	28.9998	27.6581	24.6051	24.8428	24.3161	25.2209	24.8262
Q18115	Q18115	rpn-2	26S proteasome non-ATPase regulatory subunit 1	sp|Q18115|PSMD1_CAEEL 26S proteasome non-ATPase regulatory subunit 1 OS=Caenorhabditis elegans OX=6239 GN=rpn-2 PE=3 SV=4	105.94	34	43.9	1	4	4	4	13	14	7	7	8	6	32	12	6	27.1199	26.1611	26.149	27.6995	27.07	26.1732	27.7335	26.1891	25.8232	30.6034	27.5039	26.373	25.8978	24.6809	24.8229	26.5166	25.7408	24.6914	26.3777	24.758	24.3899	29.798	26.4746	25.161	23.5346	22.9608	23.7026	24.3313	23.6935
O45865	O45865	ant-1.1	ADP/ATP translocase	tr|O45865|O45865_CAEEL ADP/ATP translocase OS=Caenorhabditis elegans OX=6239 GN=ant-1.1 PE=1 SV=1	33.02	17	50	1	9	5	6	11	8	10	8	4	9	21	11	7	27.2904	25.9629	25.6625	27.3224	26.3272	26.6522	27.3659	25.6516	26.2639	30.896	27.405	26.9891	27.2609	25.6754	25.5291	27.332	26.1906	26.3631	27.2027	25.4132	26.0232	31.2833	27.5683	26.9697	23.8466	22.9836	23.3047	24.1989	23.4216
Q19974	Q19974	nol-10	NUC153 domain-containing protein	tr|Q19974|Q19974_CAEEL NUC153 domain-containing protein OS=Caenorhabditis elegans OX=6239 GN=nol-10 PE=1 SV=1	85.36	32	46.2	1	12	21	13	5	2	5	16	34	7	2	1	0	28.0012	28.2639	27.3067	26.2803	25.5745	26.3638	28.6413	29.0505	25.8561	27.1081	25.5833	23.3614	27.1546	27.1592	26.3561	25.4728	24.6208	25.2575	27.661	27.9949	24.7982	26.6783	24.9295	22.5249	24.3018	24.6107	24.5343	23.6098	22.5723
Q23290	Q23290	gck-2	Mitogen-activated protein kinase kinase kinase kinase 3	tr|Q23290|Q23290_CAEEL Mitogen-activated protein kinase kinase kinase kinase 3 OS=Caenorhabditis elegans OX=6239 GN=gck-2 PE=3 SV=1	92.32	19	27	1	18	11	5	18	13	6	9	5	2	5	12	9	28.3404	26.5683	25.8979	28.4139	26.9158	26.0789	27.7647	26.1085	24.7834	28.1042	27.4844	26.819	27.6588	25.6287	25.1124	27.7715	26.1271	25.1376	26.9495	25.2181	23.8906	27.8394	26.9956	26.1475	24.5838	23.3978	23.2639	25.014	23.7071
Q9U2D8	Q9U2D8	tbc-17	Rab-GAP TBC domain-containing protein	tr|Q9U2D8|Q9U2D8_CAEEL Rab-GAP TBC domain-containing protein OS=Caenorhabditis elegans OX=6239 GN=tbc-17 PE=1 SV=4	119.43	15	17.1	1	12	7	6	12	10	11	10	13	7	5	7	7	27.6445	25.9954	25.8756	27.282	26.4396	26.175	27.3255	26.5772	25.6641	27.2253	26.297	26.2303	26.2794	24.3723	24.4065	25.9561	24.9674	24.5503	25.8267	25.0032	24.0878	26.277	25.1247	24.8753	23.9996	22.8862	23.2925	24.0734	23.4255
Q9NAG4	Q9NAG4	mac-1	Protein mac-1	sp|Q9NAG4|MAC1_CAEEL Protein mac-1 OS=Caenorhabditis elegans OX=6239 GN=mac-1 PE=1 SV=2	88.92	23	34.8	1	8	15	8	4	14	4	3	14	4	20	22	9	27.4709	27.3607	26.6957	27.0174	27.4189	26.0726	26.9654	27.0485	25.546	29.7796	28.2889	27.176	26.5483	26.1801	25.6692	26.134	26.3892	24.8904	25.9091	25.917	24.4122	29.2738	27.5592	26.2635	23.7158	23.6362	23.6392	23.4871	23.5475
G5ECM6	G5ECM6	tufm-1	Elongation factor Tu, mitochondrial	tr|G5ECM6|G5ECM6_CAEEL Elongation factor Tu, mitochondrial OS=Caenorhabditis elegans OX=6239 GN=tufm-1 PE=1 SV=1	54.6	22	44	1	22	11	6	9	8	9	13	9	5	17	6	9	29.2197	27.1191	26.523	27.738	26.8478	27.4272	28.391	27.2274	25.6095	29.664	26.6547	27.4973	28.6756	26.3171	25.875	27.2331	26.1967	26.6235	27.7133	26.4744	24.8542	29.5368	26.3035	26.9633	25.5444	24.0707	23.7898	24.6091	23.784
Q9NEN6	Q9NEN6	rps-6	Small ribosomal subunit protein eS6	sp|Q9NEN6|RS6_CAEEL Small ribosomal subunit protein eS6 OS=Caenorhabditis elegans OX=6239 GN=rps-6 PE=1 SV=1	28.12	14	50.4	1	3	11	12	0	9	10	3	11	12	4	5	6	25.8258	27.5117	26.8404	24.9546	26.7234	27.4923	26.6576	27.8932	27.7203	26.1102	26.1448	26.4516	26.7291	28.157	27.6398	25.8971	27.5197	28.136	27.4273	28.5877	28.4125	27.4304	27.241	27.3651	22.829	24.6769	24.727	23.3316	24.1852
Q22716	Q22716	rpl-32	60S ribosomal protein L32	tr|Q22716|Q22716_CAEEL 60S ribosomal protein L32 OS=Caenorhabditis elegans OX=6239 GN=rpl-32 PE=1 SV=1	15.51	10	53.7	1	3	8	13	4	5	13	4	13	17	4	4	7	25.3258	27.4486	27.6128	25.4421	26.6903	27.9714	26.0871	28.0805	27.5392	26.2673	26.2114	26.5262	26.6886	28.5534	28.8717	26.844	27.946	29.0745	27.3162	29.2345	28.6909	28.0469	27.7671	27.8991	22.8345	25.0971	25.7698	23.3851	24.3684
contam_P18527	contam_P18527		Ig heavy chain V region 914	sp|contam_P18527|HVM56_MOUSE Ig heavy chain V region 914 OS=Mus musculus PE=1 SV=1	10.65	8	83.5	1	10	9	7	10	8	9	8	5	8	6	7	8	29.5443	28.59	28.0372	29.4564	28.3969	28.3985	29.8239	27.8897	28.2024	29.4318	27.9054	28.2698	31.5852	30.3728	29.9742	31.5364	30.3307	30.1797	31.7311	29.7216	30.0321	31.8895	30.1391	30.3208	27.1734	26.5913	26.7762	27.383	26.5321
H2KYV3	H2KYV3	C18B2.5	G domain-containing protein	tr|H2KYV3|H2KYV3_CAEEL G domain-containing protein OS=Caenorhabditis elegans OX=6239 GN=C18B2.5 PE=1 SV=1	77.61	27	49.4	1	8	9	2	7	4	3	7	7	2	48	10	4	26.7128	26.3092	24.0752	26.6406	26.2366	24.2562	26.4679	25.6862	23.8976	31.8335	27.1387	25.5802	26.1214	25.4598	23.3799	26.0884	25.5382	23.4051	25.7429	24.8859	23.095	31.659	26.7401	24.9989	23.5555	23.484	22.4095	23.7768	23.454
G5EES3	G5EES3	alg-1	Protein argonaute-2	tr|G5EES3|G5EES3_CAEEL Protein argonaute-2 OS=Caenorhabditis elegans OX=6239 GN=alg-1 PE=1 SV=1	113.04	30	35.8	1	9	4	3	13	8	7	6	7	7	30	11	6	27.5768	26.1706	26.0405	27.7197	26.9619	26.48	27.687	26.3876	26.0057	30.7685	27.0192	26.5944	26.582	24.9179	24.9419	26.7641	25.86	25.2256	26.5586	25.184	24.7997	30.1905	26.2173	25.6098	23.8156	23.1718	23.4339	24.51	23.8951
Q9TZQ3	Q9TZQ3	pgl-1	Guanyl-specific ribonuclease pgl-1	sp|Q9TZQ3|PGL1_CAEEL Guanyl-specific ribonuclease pgl-1 OS=Caenorhabditis elegans OX=6239 GN=pgl-1 PE=1 SV=1	78.41	28	36.6	1	8	6	3	13	12	19	5	0	2	26	10	6	27.2828	25.9507	25.663	27.5678	27.3156	27.6483	26.9705	25.3273	25.0538	30.5156	27.7036	26.6509	26.1538	24.5637	24.43	26.4779	26.0795	26.2596	25.7078	23.9893	23.7136	29.8034	26.7674	25.532	23.5506	22.6242	22.9227	24.173	23.6983
O01590	O01590	acds-10	APH domain-containing protein	tr|O01590|O01590_CAEEL APH domain-containing protein OS=Caenorhabditis elegans OX=6239 GN=acds-10 PE=1 SV=2	111.59	45	53.6	1	9	0	0	18	4	2	6	1	3	58	7	5	27.2897	23.6706	24.265	27.8684	26.0992	24.621	27.9576	24.4695	24.4963	31.276	26.9718	26.0522	25.7218	21.8447	22.5932	26.3396	24.4242	22.7935	26.256	22.6927	22.7172	30.1249	25.5967	24.4944	23.3876	22.0375	22.3994	24.0491	22.7169
P19826	P19826	deb-1	Vinculin	sp|P19826|VINC_CAEEL Vinculin OS=Caenorhabditis elegans OX=6239 GN=deb-1 PE=1 SV=2	120.7	62	69.4	1	0	0	0	0	0	0	0	0	0	118	0	0										33.4267												32.1188
P34540	P34540	unc-116	Kinesin heavy chain	sp|P34540|KINH_CAEEL Kinesin heavy chain OS=Caenorhabditis elegans OX=6239 GN=unc-116 PE=2 SV=2	91.84	23	36.7	1	7	6	3	14	10	6	11	6	6	25	8	3	29.0091	27.9543	25.2008	27.4055	26.2819	25.7798	29.346	25.5501	27.819	29.9456	27.5376	25.4373	27.9796	26.6668	24.0674	26.4151	25.1454	24.4906	28.1829	24.3117	26.5783	29.3329	26.701	24.4179	24.6584	23.9777	24.0949	25.4982	24.3524
P46561	P46561	atp-2	ATP synthase subunit beta, mitochondrial	sp|P46561|ATPB_CAEEL ATP synthase subunit beta, mitochondrial OS=Caenorhabditis elegans OX=6239 GN=atp-2 PE=1 SV=2	57.49	14	39	1	6	7	6	6	11	8	11	5	8	7	11	14	26.932	26.5566	26.2657	27.3984	27.4654	26.1579	27.9774	26.025	25.9701	28.5413	27.4788	26.9713	26.388	25.7545	25.6177	26.8935	26.8143	25.3542	27.2997	25.272	25.2148	28.414	27.1276	26.4374	23.6322	23.4118	23.73	24.2562	24.2288
Q23312	Q23312	rps-7	Small ribosomal subunit protein eS7	sp|Q23312|RS7_CAEEL Small ribosomal subunit protein eS7 OS=Caenorhabditis elegans OX=6239 GN=rps-7 PE=3 SV=1	22.04	13	63.4	1	5	9	9	2	8	12	5	10	13	5	5	7	26.2913	27.7331	27.4248	25.1765	26.5363	28.2499	26.7698	27.7136	28.3209	27.1757	25.4997	26.7651	27.0691	28.2529	28.0987	25.9935	27.2071	28.7681	27.414	28.2826	28.8875	28.3704	26.4704	27.5531	23.1465	24.7985	25.1269	22.4868	23.5802
O45373	O45373	CELE_F17B5.1	Thioredoxin domain-containing protein	tr|O45373|O45373_CAEEL Thioredoxin domain-containing protein OS=Caenorhabditis elegans OX=6239 GN=CELE_F17B5.1 PE=1 SV=1	92.46	30	36.3	1	0	0	0	27	29	20	0	0	0	12	10	16	24.3199	23.429	22.5784	29.3021	28.5498	27.5628	25.3369	22.0646	22.0876	28.8142	26.5234	27.444	23.6384	22.4894	21.7929	28.6597	27.7612	26.6216	24.5216	21.1741	21.1948	28.5494	26.0347	26.7725	21.2199	21.2989	21.0084	25.1886	24.613
P42168	P42168	kin-19	Casein kinase I isoform alpha	sp|P42168|KC1A_CAEEL Casein kinase I isoform alpha OS=Caenorhabditis elegans OX=6239 GN=kin-19 PE=3 SV=1	39.01	16	43.1	1	10	10	6	9	9	12	5	4	8	5	4	10	27.369	26.7433	26.1265	27.5481	26.7052	26.4921	27.2675	26.0097	26.1252	28.1423	26.7964	27.0414	27.5618	26.6781	26.2155	27.7802	26.791	26.4253	27.3267	25.9937	26.1069	28.7519	27.1821	27.2444	24.2129	23.7882	23.9101	24.4713	23.7425
Q23357	Q23357	cdk-11.2	Cyclin-dependent kinase 11.2	sp|Q23357|CD112_CAEEL Cyclin-dependent kinase 11.2 OS=Caenorhabditis elegans OX=6239 GN=cdk-11.2 PE=1 SV=2	77.89	17	19.8	1	9	5	8	6	2	3	7	9	7	5	6	9	27.8514	26.3012	26.7543	26.855	25.877	25.5142	27.6777	26.2175	25.7338	27.8871	26.5783	27.4147	27.3562	25.548	26.1552	26.399	25.2748	24.7594	27.0488	25.5135	25.0274	27.8087	26.276	26.9296	24.4747	23.3392	24.3231	23.8416	22.8518
Q7JKC3	Q7JKC3	math-33	Ubiquitin carboxyl-terminal hydrolase 7	sp|Q7JKC3|UBP7_CAEEL Ubiquitin carboxyl-terminal hydrolase 7 OS=Caenorhabditis elegans OX=6239 GN=math-33 PE=3 SV=1	131.51	21	24.2	1	7	0	7	16	11	15	5	9	8	11	9	8	26.9995	23.9791	26.3593	27.7684	26.6907	26.5398	27.0036	26.3497	25.7389	28.6453	26.7484	26.4137	25.6344	22.356	24.8903	26.4425	25.2185	24.915	25.5049	24.7757	24.1626	27.697	25.5761	25.0587	22.942	21.4407	23.0907	23.9771	23.1729
O62388	O62388	CELE_W01D2.1	Ribosomal protein L37	tr|O62388|O62388_CAEEL Ribosomal protein L37 OS=Caenorhabditis elegans OX=6239 GN=CELE_W01D2.1 PE=1 SV=1	10.5	10	55.4	1	5	8	8	5	9	10	6	8	10	4	4	7	27.2796	27.3639	27.8708	26.5744	27.8913	28.0045	27.675	27.5618	28.8976	27.3089	26.4857	27.8523	29.6425	29.4687	30.1297	28.9764	30.147	30.1077	29.9042	29.7157	31.0492	30.0885	29.0414	30.2252	25.553	26.3197	26.7663	25.1284	26.5346
Q27493	Q27493	rpoa-2	DNA-directed RNA polymerase subunit beta	tr|Q27493|Q27493_CAEEL DNA-directed RNA polymerase subunit beta OS=Caenorhabditis elegans OX=6239 GN=rpoa-2 PE=1 SV=1	127.01	34	36.5	1	14	0	2	17	8	8	5	8	4	32	2	2	27.7908	25.1199	25.5821	28.3433	26.4224	26.1847	27.528	26.0766	25.4673	30.4984	26.1844	25.5603	26.2709	23.3421	23.9584	26.8626	24.7955	24.4052	25.8745	24.3479	23.7362	29.3954	24.8574	24.0506	24.0919	21.9296	22.9344	24.7343	23.0846
G5EGK1	G5EGK1	tln-1	FERM domain-containing protein	tr|G5EGK1|G5EGK1_CAEEL FERM domain-containing protein OS=Caenorhabditis elegans OX=6239 GN=tln-1 PE=1 SV=1	278.95	50	24.2	1	3	1	1	3	1	2	4	1	3	66	1	5	25.2211	23.6613	23.8889	25.3556	24.0475	24.6751	25.9731	24.4335	24.326	31.6942	25.0951	25.0536	22.4444	20.6265	21.0082	22.618	21.1636	21.6387	23.0627	21.4479	21.3381	29.3343	22.5112	22.2869	23.1034	21.4931	22.4618	23.2477	22.333
Q95XR0	Q95XR0	eif-2gamma	protein-synthesizing GTPase	tr|Q95XR0|Q95XR0_CAEEL protein-synthesizing GTPase OS=Caenorhabditis elegans OX=6239 GN=eif-2gamma PE=1 SV=1	51.2	18	47.8	1	14	10	4	16	9	11	10	3	6	1	2	3	27.8471	26.567	26.0742	28.0137	26.6913	26.6298	27.9138	25.8894	26.0687	27.2809	26.1184	26.0957	27.6864	26.1482	25.8096	27.8921	26.4234	26.2094	27.6194	25.5198	25.6967	27.537	26.1505	25.945	23.8218	23.0802	23.2133	24.2681	23.2625
contam_P01749	contam_P01749	Ighv1-61	Ig heavy chain V region 3	sp|contam_P01749|HVM05_MOUSE Ig heavy chain V region 3 OS=Mus musculus GN=Ighv1-61 PE=1 SV=1	13.01	2	28.2	1	6	10	9	7	8	7	6	5	9	3	5	8	27.6975	26.7145	26.374	27.3718	26.7622	26.6317	27.8159	26.3894	26.412	27.0294	25.9142	26.6644	30.0603	28.8193	28.6329	29.7738	29.018	28.7348	30.0451	28.5434	28.5636	29.809	28.4698	29.0373	25.3093	25.1868	25.2299	25.2467	25.1244
P52275	P52275	tbb-2	Tubulin beta-2 chain	sp|P52275|TBB2_CAEEL Tubulin beta-2 chain OS=Caenorhabditis elegans OX=6239 GN=tbb-2 PE=1 SV=1	50.31	25	77.8	1	3	3	2	8	8	3	13	5	3	40	6	4	26.3677	25.8407	24.778	27.5319	26.5169	25.1242	28.8517	25.5042	24.6244	31.3217	25.8714	25.3031	26.3382	25.5532	24.6446	27.5416	26.3803	24.8351	28.6885	25.2658	24.3837	31.709	26.0347	25.2837	22.9104	22.7079	22.9662	23.877	23.3002
Q18066	Q18066	dim-1	Disorganized muscle protein 1	sp|Q18066|DIM_CAEEL Disorganized muscle protein 1 OS=Caenorhabditis elegans OX=6239 GN=dim-1 PE=1 SV=3	71.8	12	19.7	1	7	8	3	9	10	8	4	6	8	9	3	6	26.9069	26.5787	25.7187	27.6136	27.0613	26.7953	26.6495	25.7739	26.2124	28.6912	25.9526	26.2638	25.9478	25.3616	24.6557	26.6936	25.9951	25.5765	25.5568	24.6059	25.042	28.1489	25.1863	25.3148	23.7174	23.9724	23.5872	24.5015	23.9814
P34662	P34662	rpl-35	Large ribosomal subunit protein uL29	sp|P34662|RL35_CAEEL Large ribosomal subunit protein uL29 OS=Caenorhabditis elegans OX=6239 GN=rpl-35 PE=3 SV=1	14.19	8	38.2	1	6	7	8	5	7	9	5	7	9	6	6	6	27.4555	27.965	28.7399	26.995	27.4485	28.8907	28.0375	28.2943	28.9363	28.2977	27.0414	28.3881	29.8183	30.0698	30.9988	29.397	29.7043	30.9939	30.2666	30.4482	31.0879	31.0773	29.5971	30.761	25.18	25.9616	27.3065	24.9232	25.6259
Q9N4Y8	Q9N4Y8	nuo-5	NADH-ubiquinone oxidoreductase 75 kDa subunit, mitochondrial	tr|Q9N4Y8|Q9N4Y8_CAEEL NADH-ubiquinone oxidoreductase 75 kDa subunit, mitochondrial OS=Caenorhabditis elegans OX=6239 GN=nuo-5 PE=1 SV=1	79.31	24	38.8	1	2	15	1	10	15	6	2	5	1	21	12	3	26.3081	27.2769	25.0841	26.8592	26.9051	25.3599	26.5792	25.5869	24.1315	29.291	27.0214	25.8821	25.2786	25.9893	23.9506	25.8689	25.7685	24.0708	25.416	24.3485	22.8908	28.6783	26.1847	24.8627	22.5331	23.4719	22.2614	23.1866	23.2938
Q23356	Q23356	mig-15	Serine/threonine-protein kinase mig-15	sp|Q23356|MIG15_CAEEL Serine/threonine-protein kinase mig-15 OS=Caenorhabditis elegans OX=6239 GN=mig-15 PE=2 SV=3	122.43	18	19.3	1	15	0	5	20	8	5	5	8	4	6	9	9	27.652	23.8944	25.268	27.9363	25.8058	25.3308	26.6793	25.6691	25.07	27.6841	26.3864	26.4509	26.2074	22.1918	23.7196	26.5309	24.2542	23.6267	25.1011	24.0157	23.4142	26.6563	25.1347	25.0164	23.8403	21.1089	23.085	24.1368	22.5312
P27420	P27420	hsp-3	Heat shock 70 kDa protein C	sp|P27420|HSP7C_CAEEL Heat shock 70 kDa protein C OS=Caenorhabditis elegans OX=6239 GN=hsp-3 PE=1 SV=2	72.98	24	35.7	1	2	11	3	3	14	1	6	7	2	21	15	5	25.5599	26.8473	24.3204	26.2408	26.6748	23.9726	26.95	25.5984	24.2722	29.7227	27.3238	25.7225	25.0158	26.0452	23.6724	25.7359	26.0237	23.1689	26.2723	24.8454	23.5169	29.5954	26.9725	25.1886	22.421	23.6349	22.577	23.0916	23.5933
Q17389	Q17389	cul-1	Cullin-1	sp|Q17389|CUL1_CAEEL Cullin-1 OS=Caenorhabditis elegans OX=6239 GN=cul-1 PE=1 SV=1	89.47	22	29.9	1	10	5	3	9	7	7	9	6	0	21	3	4	27.2313	25.7907	25.4831	27.212	25.8743	25.7029	26.611	25.5335	24.5252	29.4731	26.2107	25.7046	25.9794	24.2808	24.1273	25.9993	24.5153	24.1914	25.2254	24.0727	23.0621	28.638	25.1516	24.4628	23.3854	22.4621	22.8344	23.4168	22.458
Q20228	Q20228	rps-9	Small ribosomal subunit protein uS4	sp|Q20228|RS9_CAEEL Small ribosomal subunit protein uS4 OS=Caenorhabditis elegans OX=6239 GN=rps-9 PE=3 SV=1	21.94	14	51.3	1	2	7	8	2	7	10	3	10	12	4	4	7	25.476	27.1511	26.9209	25.513	26.9453	27.5715	26.7274	27.9878	27.8946	27.6311	26.7702	27.5462	26.5169	27.934	27.8579	26.593	27.8791	28.3528	27.6346	28.8198	28.7243	29.0887	28.004	28.5972	22.3488	23.9724	24.4265	22.7131	23.7168
contam_Q2UVX4	contam_Q2UVX4	C3	Complement C3	sp|contam_Q2UVX4|CO3_BOVIN Complement C3 OS=Bos taurus GN=C3 PE=1 SV=2	187.14	13	8.7	1	9	6	5	10	8	5	9	6	6	2	4	5	27.5041	26.3592	25.994	27.3646	26.3776	26.1678	27.9394	25.9626	26.1788	27.2632	25.8431	26.3527	25.2376	23.8346	23.6235	25.1373	24.0039	23.6416	25.5392	23.4872	23.701	25.4135	23.7694	24.0963	24.7088	24.1062	24.1638	24.8614	23.9697
K8FDY0	K8FDY0	hpo-34	Zinc finger protein	tr|K8FDY0|K8FDY0_CAEEL Zinc finger protein OS=Caenorhabditis elegans OX=6239 GN=hpo-34 PE=1 SV=1	206.82	56	40.5	1	1	0	0	1	0	0	1	1	1	85	9	0	25.0254		22.8021	25.2	22.4953		24.9651	23.8757	23.5966	32.6215	25.9901	22.6185	22.8183		20.4911	23.0321	20.1812		22.6244	21.4598	21.1784	30.8312	23.9759	20.4216	24.1181	18.1827	22.8752	24.2877	22.7304
Q9NAA5	Q9NAA5	Y53F4B.13	Cap-specific mRNA (nucleoside-2'-O-)-methyltransferase 1	sp|Q9NAA5|MTR1_CAEEL Cap-specific mRNA (nucleoside-2'-O-)-methyltransferase 1 OS=Caenorhabditis elegans OX=6239 GN=Y53F4B.13 PE=3 SV=3	105.2	20	25.2	1	11	3	6	11	6	10	9	5	9	6	3	6	27.4789	25.179	25.9024	27.5289	26.526	26.4326	27.6165	25.7672	26.0476	27.6381	26.218	26.1835	26.1412	23.5834	24.4609	26.2304	25.0813	24.8353	26.1452	24.2207	24.4988	26.7173	25.0732	24.856	23.6342	22.329	23.3468	24.0312	23.3042
G5EF97	G5EF97	sfa-1	Branchpoint-bridging protein	tr|G5EF97|G5EF97_CAEEL Branchpoint-bridging protein OS=Caenorhabditis elegans OX=6239 GN=sfa-1 PE=1 SV=1	75.2	12	23.2	1	7	9	10	8	7	6	6	10	3	3	7	8	27.7607	26.519	26.6083	27.1948	26.4273	25.7222	27.4766	26.4689	25.3576	27.6106	26.685	26.6122	27.664	26.1643	26.4077	27.1374	26.2236	25.3659	27.2463	26.1634	25.0498	27.9307	26.7812	26.5257	24.5246	23.8172	24.4681	24.5061	23.8177
Q7JKP6	Q7JKP6	hsr-9	Protein hsr-9	sp|Q7JKP6|HSR9_CAEEL Protein hsr-9 OS=Caenorhabditis elegans OX=6239 GN=hsr-9 PE=2 SV=1	127.53	19	20.9	1	10	10	3	18	14	4	6	5	6	4	8	4	27.512	26.2514	25.6452	27.9959	26.9084	25.8254	26.7446	25.6	25.064	27.388	26.7611	25.8236	25.7874	24.2687	23.8167	26.3105	25.0766	23.8411	24.8863	23.6665	23.1282	26.0802	25.2293	24.109	23.7403	22.7912	23.1454	24.382	23.3829
Q9BL15	Q9BL15	nsun-2	tRNA (cytosine(34)-C(5))-methyltransferase	tr|Q9BL15|Q9BL15_CAEEL tRNA (cytosine(34)-C(5))-methyltransferase OS=Caenorhabditis elegans OX=6239 GN=nsun-2 PE=1 SV=4	78.6	20	33.9	1	12	15	3	15	16	4	8	4	2	4	5	3	27.8323	27.5577	25.8635	28.0678	27.3695	25.8923	27.3303	25.855	24.3319	27.9749	26.6226	25.9508	27.1076	26.5751	25.0349	27.3823	26.5377	24.908	26.472	24.9214	23.396	27.6671	26.0908	25.2362	23.7879	23.8671	22.863	24.2428	23.6427
G5EBK3	G5EBK3	erm-1	Moesin/ezrin/radixin homolog 1	tr|G5EBK3|G5EBK3_CAEEL Moesin/ezrin/radixin homolog 1 OS=Caenorhabditis elegans OX=6239 GN=erm-1 PE=1 SV=1	65.96	22	41.3	1	5	8	2	4	5	4	4	5	2	21	2	3	26.9809	26.9778	25.4754	26.8845	26.0825	25.2018	27.0167	25.2913	24.9177	29.4873	25.8451	25.8615	26.5888	26.3277	24.9794	26.5316	25.5833	24.5501	26.4909	24.6904	24.3144	29.512	25.6458	25.4795	24.0075	23.8568	23.0473	23.9452	23.4033
Q20456	Q20456	hum-4	Myosin motor domain-containing protein	tr|Q20456|Q20456_CAEEL Myosin motor domain-containing protein OS=Caenorhabditis elegans OX=6239 GN=hum-4 PE=1 SV=6	295.9	39	17.4	1	5	1	1	10	1	3	4	2	2	51	2	4	26.9413	23.2137	23.9119	27.083	24.8977	24.4031	26.8478	24.248	24.5357	31.3984	26.88	24.7133	24.2597	20.2741	21.1264	24.4406	22.109	21.4619	24.0326	21.3576	21.6429	29.1336	24.3913	22.0418	23.9991	21.9137	23.0437	24.3756	22.9444
O44772	O44772	CELE_K04F10.7	Protein FAM76B	tr|O44772|O44772_CAEEL Protein FAM76B OS=Caenorhabditis elegans OX=6239 GN=CELE_K04F10.7 PE=1 SV=1	33.63	10	29.4	1	2	8	8	3	10	5	1	7	9	4	5	8	25.565	26.9395	25.9058	25.8066	26.774	25.6666	24.483	26.5364	25.7196	27.0483	26.3241	26.608	26.0209	27.1374	26.2578	26.3017	27.1228	25.8629	24.8052	26.7834	25.9643	27.921	26.9728	27.074	23.5489	24.4003	24.0964	23.9829	24.4239
P10984	P10984	act-2	Actin-2	sp|P10984|ACT2_CAEEL Actin-2 OS=Caenorhabditis elegans OX=6239 GN=act-2 PE=3 SV=3	41.75	28	16	1	6	8	3	5	5	7	2	4	4	8	11	6	27.0107	27.154	25.9207	27.4035	27.2071	27.0909	26.1416	26.1176	25.7612	29.1077	28.1433	27.3426	27.0516	26.9369	25.8577	27.4836	27.1409	26.8722	26.0488	25.9496	25.5909	29.5654	28.377	27.3935	24.8362	25.2738	24.9596	24.7289	25.356
G5EDT4	G5EDT4	CELE_T01D3.6	IgGFc-binding protein-like	tr|G5EDT4|G5EDT4_CAEEL IgGFc-binding protein-like OS=Caenorhabditis elegans OX=6239 GN=CELE_T01D3.6 PE=1 SV=1	103.35	9	14	1	5	7	2	9	5	4	4	4	2	11	13	10	27.3937	27.7092	25.8492	27.8628	27.3317	25.5253	27.023	26.5657	24.9833	29.4656	28.2947	27.8458	26.8985	26.956	25.2501	27.4068	26.7294	24.7704	26.3942	25.8616	24.2769	29.3872	27.9924	27.3608	25.1115	25.943	24.3672	26.0736	25.9234
H8ESF3	H8ESF3	swsn-1	SWI/SNF complex subunit SMARCC2	tr|H8ESF3|H8ESF3_CAEEL SWI/SNF complex subunit SMARCC2 OS=Caenorhabditis elegans OX=6239 GN=swsn-1 PE=1 SV=1	85.68	10	14.5	1	5	6	6	6	8	7	4	7	9	4	6	3	26.4733	25.4659	25.3605	26.3601	26.0188	25.811	26.5648	25.6805	25.6127	27.3683	25.7547	25.6478	25.8362	24.5707	24.6194	25.7621	25.2746	24.9142	25.7939	24.8344	24.7643	27.1479	25.3104	25.0207	23.0329	22.3689	22.9862	23.3329	22.9287
P48158	P48158	rpl-23	Large ribosomal subunit protein uL14	sp|P48158|RL23_CAEEL Large ribosomal subunit protein uL14 OS=Caenorhabditis elegans OX=6239 GN=rpl-23 PE=3 SV=1	14.94	8	67.9	1	5	6	5	5	5	8	4	7	7	5	3	7	26.8076	27.1622	26.7823	26.3328	26.383	27.4628	26.7237	26.6862	26.9929	27.6978	25.4209	26.5799	28.0005	28.0971	27.8713	27.5649	27.4688	28.396	27.7829	27.6702	27.9745	29.3075	26.8067	27.7829	24.2525	24.7639	25.12	23.9077	24.0557
P91280	P91280	CELE_F27C1.6	Small-subunit processome	tr|P91280|P91280_CAEEL Small-subunit processome OS=Caenorhabditis elegans OX=6239 GN=CELE_F27C1.6 PE=1 SV=1	73.41	17	30.9	1	10	18	11	7	9	2	5	10	2	1	4	0	29.0444	27.2096	26.5071	28.5504	27.7161	25.2403	29.1046	26.4355	25.061	26.1561	25.2792	22.843	28.2779	26.1851	25.6367	27.8231	26.8425	24.2142	28.2044	25.4602	24.0834	25.8064	24.7056	22.0866	25.0929	25.299	25.1351	24.8045	24.5009
D0PV95	D0PV95	laf-1	ATP-dependent RNA helicase laf-1	sp|D0PV95|DDX3_CAEEL ATP-dependent RNA helicase laf-1 OS=Caenorhabditis elegans OX=6239 GN=laf-1 PE=1 SV=1	76.3	20	30.5	1	5	15	2	3	2	0	11	14	5	5	0	1	26.8438	27.4362	25.0448	26.185	25.8566	24.2327	27.8317	27.2798	25.1207	27.664	24.2278	24.95	25.8143	26.1486	23.9114	25.1947	24.72	22.9436	26.6685	26.0414	23.8799	27.0513	23.3911	23.9306	23.5959	24.5181	23.1669	23.561	23.0423
Q19825	Q19825	rars-1	Probable arginine--tRNA ligase, cytoplasmic	sp|Q19825|SYRC_CAEEL Probable arginine--tRNA ligase, cytoplasmic OS=Caenorhabditis elegans OX=6239 GN=rars-1 PE=3 SV=2	80.84	29	46.4	1	5	11	0	7	8	3	5	4	0	33	1	0	26.4105	26.3	24.3779	26.6394	25.8669	25.2099	26.5135	25.2217	22.9512	30.154	25.4214	23.877	25.5638	25.1954	23.4274	25.8319	24.9131	24.1036	25.5332	24.1662	21.8933	29.7242	24.7676	23.0405	22.5731	22.972	21.8682	23.3226	22.6811
Q9NEU2	Q9NEU2	pro-3	Protein SDA1 homolog	sp|Q9NEU2|SDA1_CAEEL Protein SDA1 homolog OS=Caenorhabditis elegans OX=6239 GN=pro-3 PE=1 SV=4	92.07	16	20	1	10	3	5	3	1	5	12	8	6	7	0	1	26.9346	24.8039	25.0216	26.2956	24.7956	25.1829	27.713	25.6879	25.7872	27.7431	24.4031	24.0127	26.253	23.8643	24.2361	25.6532	24.0069	24.2417	26.8977	24.7975	24.8944	27.4783	23.9144	23.3412	23.4699	22.1576	23.0098	22.9928	21.8655
Q8WQB3	Q8WQB3	apg-1	AP-1 complex subunit gamma	tr|Q8WQB3|Q8WQB3_CAEEL AP-1 complex subunit gamma OS=Caenorhabditis elegans OX=6239 GN=apg-1 PE=1 SV=1	91.58	26	36.4	1	7	3	0	12	5	4	3	3	1	30	7	2	26.6967	24.5292	24.0991	27.2394	25.9676	24.6033	26.4917	24.9216	23.4165	30.2945	26.1459	24.9445	25.7741	23.3486	23.0726	26.356	24.9379	23.4211	25.4355	23.7901	22.2828	29.7887	25.4162	24.032	23.4521	22.0536	22.1396	24.0987	22.7802
Q9U2Z1	Q9U2Z1	sec-23	Protein transport protein SEC23	tr|Q9U2Z1|Q9U2Z1_CAEEL Protein transport protein SEC23 OS=Caenorhabditis elegans OX=6239 GN=sec-23 PE=1 SV=2	89.62	16	29.6	1	5	4	5	4	4	4	4	4	2	16	7	4	26.2673	25.402	25.3383	26.2358	25.449	25.2175	26.4677	25.0489	23.8945	29.3241	25.8564	25.9194	25.4206	24.2974	24.3878	25.4284	24.4952	24.1112	25.4874	23.9934	22.8367	28.8943	25.2026	25.0828	23.4088	22.7932	23.3583	23.5548	22.7404
P16356	P16356	ama-1	DNA-directed RNA polymerase II subunit RPB1	sp|P16356|RPB1_CAEEL DNA-directed RNA polymerase II subunit RPB1 OS=Caenorhabditis elegans OX=6239 GN=ama-1 PE=1 SV=3	204.4	27	18	1	15	0	3	18	1	8	5	1	1	3	0	1	27.6695	24.0511	24.4649	27.7784	25.3841	25.2252	27.0611	23.4696	24.341	26.9791	25.2884	24.6587	25.5566	21.6802	22.248	25.7046	23.1641	22.8526	24.8145	21.1478	22.0169	25.283	23.3683	22.5559	23.7301	21.7884	22.6308	23.999	22.6614
P53585	P53585	acly-1	Probable ATP-citrate synthase	sp|P53585|ACLY_CAEEL Probable ATP-citrate synthase OS=Caenorhabditis elegans OX=6239 GN=acly-1 PE=3 SV=1	121.54	33	36.4	1	1	0	2	14	10	4	0	4	2	35	3	3	26.5531	25.0719	25.0525	28.0627	26.9245	25.3142	27.123	25.9764	25.2098	30.6696	26.5744	25.5415	25.1346	23.3953	23.53	26.6833	25.3989	23.636	25.5708	24.3489	23.58	29.6679	25.3487	24.1331	22.9565	21.5024	23.2813	24.7173	23.7622
O18240	O18240	rps-18	40S ribosomal protein S18	tr|O18240|O18240_CAEEL 40S ribosomal protein S18 OS=Caenorhabditis elegans OX=6239 GN=rps-18 PE=1 SV=1	17.76	8	55.8	1	0	7	7	0	6	5	1	6	10	3	3	5	24.7024	26.5355	26.085	24.5686	25.6387	26.0139	25.5634	26.5979	26.9627	26.5409	25.4302	25.9362	25.8953	27.4704	27.174	25.8006	26.7245	26.9472	26.6226	27.5819	27.9444	28.1506	26.8159	27.1392	21.9814	23.9653	24.1798	22.2886	23.1292
G5ED41	G5ED41	cand-1	Cullin-associated NEDD8-dissociated protein 1	sp|G5ED41|CAND1_CAEEL Cullin-associated NEDD8-dissociated protein 1 OS=Caenorhabditis elegans OX=6239 GN=cand-1 PE=1 SV=1	141.64	41	37.3	1	2	0	2	7	0	6	0	3	3	39	0	4	26.4344		23.2542	26.5656	23.4874	24.4695	25.2034	23.5392	25.1903	31.0143	23.1698	24.3557	24.6679		21.3838	24.8383	21.6139	22.4434	23.3033	21.5639	23.2126	29.6647	21.5962	22.5993	22.6629	18.1067	22.9598	23.2822	21.4592
Q9N478	Q9N478	ddx-10	ATP-dependent RNA helicase	tr|Q9N478|Q9N478_CAEEL ATP-dependent RNA helicase OS=Caenorhabditis elegans OX=6239 GN=ddx-10 PE=1 SV=1	82.5	18	29.9	1	16	9	3	7	2	3	12	11	5	3	0	1	28.244	26.9746	27.2856	27.107	25.9291	25.9017	27.899	27.1521	25.5442	27.7614	25.4991	25.4295	27.5193	25.9919	26.4571	26.4215	25.0973	24.9174	27.0406	26.2186	24.6083	27.4535	24.9673	24.715	25.3025	24.4574	24.3208	24.5456	23.4037
Q9N5N9	Q9N5N9	CELE_H06I04.3	Putative rRNA methyltransferase	tr|Q9N5N9|Q9N5N9_CAEEL Putative rRNA methyltransferase OS=Caenorhabditis elegans OX=6239 GN=CELE_H06I04.3 PE=1 SV=1	94.27	21	32.3	1	11	0	6	4	0	2	16	9	6	3	0	0	27.955	25.3311	26.2191	27.1607	24.892	25.7604	28.7675	26.6197	26.4135	27.8539	24.9719	25.6578	27.4598	24.5779	25.62	26.7047	24.2897	25.0056	28.1387	25.9156	25.7071	27.7756	24.6696	25.1728	24.0053	22.2458	23.4792	23.6182	22.0968
P48152	P48152	rps-3	Small ribosomal subunit protein uS3	sp|P48152|RS3_CAEEL Small ribosomal subunit protein uS3 OS=Caenorhabditis elegans OX=6239 GN=rps-3 PE=3 SV=1	27.3	15	55.9	1	1	3	2	1	2	10	5	6	5	5	0	1	25.4261	25.7595	25.0298	24.7227	24.7116	26.1766	26.8701	26.1495	25.8822	28.2553	23.9737	24.9375	25.619	25.6944	25.1187	24.9547	24.7974	26.1098	26.9293	26.1335	25.8639	28.865	24.3594	25.1405	22.0498	22.4226	22.4243	22.195	21.8921
P34574	P34574	chc-1	Probable clathrin heavy chain 1	sp|P34574|CLH_CAEEL Probable clathrin heavy chain 1 OS=Caenorhabditis elegans OX=6239 GN=chc-1 PE=1 SV=1	191.42	39	28.6	1	3	1	1	6	2	5	1	2	2	42	1	3	25.8107	24.1826	24.3192	25.4426	24.9457	24.3195	25.9293	24.0136	24.8763	30.5342	25.0052	25.9468	23.5736	21.6874	21.9782	23.2447	22.6015	21.8227	23.5585	21.5676	22.428	28.7139	22.961	23.7198	24.1458	22.9968	24.0119	24.2977	23.3599
H2KZA3	H2KZA3	pqn-22	Zasp-like motif domain-containing protein	tr|H2KZA3|H2KZA3_CAEEL Zasp-like motif domain-containing protein OS=Caenorhabditis elegans OX=6239 GN=pqn-22 PE=1 SV=2	131.02	45	53	1	1	0	0	0	0	0	0	0	0	66	8	0				25.2918	24.1985					32.8271	26.349	24.2266				24.1702	22.9307					32.0831	25.3811	23.0759	19.2145	18.0947	18.8613	22.7775	21.5959
contam_P13647	contam_P13647	KRT5	Keratin, type II cytoskeletal 5	sp|contam_P13647|K2C5_HUMAN Keratin, type II cytoskeletal 5 OS=Homo sapiens GN=KRT5 PE=1 SV=3	62.34	26	20.7	1	2	2	8	8	3	7	2	7	7	0	8	4	25.4718	25.8846	26.7961	27.2061	25.5898	26.3939	28.5936	25.9424	25.7616	23.8509	26.5177	26.0553	24.8804	25.0352	26.1008	26.6539	24.8913	25.5429	27.8685	25.1421	24.959	23.6763	26.1191	25.474	22.5332	23.6306	25.184	24.7819	23.3573
Q22235	Q22235	enpl-1	Endoplasmin homolog	sp|Q22235|ENPL1_CAEEL Endoplasmin homolog OS=Caenorhabditis elegans OX=6239 GN=enpl-1 PE=3 SV=1	87.06	32	41.3	1	0	0	0	5	8	0	2	1	2	30	19	1	24.438	23.6292	22.9616	27.012	26.4838	23.8969	25.6207	23.4986	22.9373	30.4901	28.0564	23.7971	23.5154	22.4486	21.9351	26.1285	25.4541	22.7146	24.5645	22.3671	21.8035	29.9843	27.3267	22.8846	21.8308	21.53	21.3123	23.0057	23.1522
Q21754	Q21754	plc-4	Phosphoinositide phospholipase C	tr|Q21754|Q21754_CAEEL Phosphoinositide phospholipase C OS=Caenorhabditis elegans OX=6239 GN=plc-4 PE=1 SV=1	85.81	23	40.2	1	6	2	2	3	4	2	4	1	0	20	12	15	27.1581	25.3107	25.5252	26.8181	26.1138	25.3823	26.0923	23.9909	23.7133	29.2963	26.7739	27.0842	26.199	24.0936	24.4621	25.8981	25.0476	24.1636	24.9996	22.8229	22.543	28.7539	26.0076	26.1352	23.3807	21.9965	22.533	23.5814	22.8158
P51404	P51404	rps-13	Small ribosomal subunit protein uS15	sp|P51404|RS13_CAEEL Small ribosomal subunit protein uS15 OS=Caenorhabditis elegans OX=6239 GN=rps-13 PE=3 SV=2	17.31	9	53.6	1	1	6	7	1	3	6	2	5	9	2	2	4	27.7121	27.9339	27.3977	27.8559	27.7171	27.9651	26.1977	27.6207	28.547	28.1723	27.3445	27.8447	29.0749	29.0387	28.6566	29.2579	28.9728	29.0683	27.4268	28.7746	29.6986	29.952	28.9001	29.2176	24.3194	26.4085	26.5811	24.5037	25.6654
Q18846	Q18846	rskn-2	Putative ribosomal protein S6 kinase alpha-2	sp|Q18846|KS6A2_CAEEL Putative ribosomal protein S6 kinase alpha-2 OS=Caenorhabditis elegans OX=6239 GN=rskn-2 PE=3 SV=2	87.01	12	16.1	1	6	4	3	10	6	4	7	8	1	11	2	1	26.2116	25.4887	24.9394	26.7515	25.9158	25.0052	26.5445	25.3637	22.1377	28.3361	25.2	24.2688	25.365	24.384	23.9888	25.944	24.9621	23.8989	25.5642	24.3081	21.0799	27.9062	24.5462	23.4322	23.2481	22.5737	22.6357	23.8728	23.2279
Q20655	Q20655	ftt-2	14-3-3-like protein 2	sp|Q20655|14332_CAEEL 14-3-3-like protein 2 OS=Caenorhabditis elegans OX=6239 GN=ftt-2 PE=1 SV=1	28.05	12	41.5	1	2	9	9	0	1	0	8	7	6	3	7	9	25.3169	26.4099	26.5168	22.0449	23.6331	22.4128	28.0103	25.8835	25.2199	26.9346	26.7119	26.9493	25.8723	26.7073	26.9684	22.6395	24.0815	22.7087	28.4321	26.23	25.5641	27.9069	27.4602	27.5149	22.6571	24.0608	24.3406	20.8165	21.5093
Q95YF3	Q95YF3	cgh-1	ATP-dependent RNA helicase cgh-1	sp|Q95YF3|CGH1_CAEEL ATP-dependent RNA helicase cgh-1 OS=Caenorhabditis elegans OX=6239 GN=cgh-1 PE=1 SV=1	48.68	12	27.7	1	8	4	1	8	2	8	5	1	3	8	3	4	27.0096	25.5018	24.3434	26.7464	25.5269	26.1183	26.7134	24.4496	25.5465	27.4168	25.4373	25.7111	26.7285	24.9627	23.9585	26.5045	25.1388	25.5776	26.2987	23.9597	25.0542	27.5525	25.3491	25.4402	23.6477	22.8584	23.1535	23.9715	22.8605
H2L2E8	H2L2E8	tba-1	Tubulin alpha chain	tr|H2L2E8|H2L2E8_CAEEL Tubulin alpha chain OS=Caenorhabditis elegans OX=6239 GN=tba-1 PE=1 SV=1	50.62	17	42.5	0.9999	1	5	3	6	6	1	10	3	1	18	6	3	25.702	25.4193	24.9769	26.5503	25.8815	24.8554	28.106	25.2078	24.3202	30.0618	25.662	25.4648	25.6725	25.1318	24.8434	26.56	25.7449	24.5663	27.9428	24.9694	24.0795	30.4491	25.8253	25.4454	23.1585	23.3165	23.5786	24.0147	23.7423
Q95PZ4	Q95PZ4	xpb-1	General transcription and DNA repair factor IIH helicase subunit XPB	tr|Q95PZ4|Q95PZ4_CAEEL General transcription and DNA repair factor IIH helicase subunit XPB OS=Caenorhabditis elegans OX=6239 GN=xpb-1 PE=1 SV=1	89.45	18	29.2	1	13	5	2	11	5	7	8	6	0	6	2	1	27.7771	25.8163	25.3403	27.1617	26.0825	25.8367	27.3046	26.2001	24.3584	28.0134	26.3163	25.598	26.6164	24.3975	24.0756	26.0401	24.8147	24.4163	26.0102	24.8305	22.9864	27.2694	25.3484	24.4473	24.0388	22.694	23.0446	23.639	22.5668
P39055	P39055	dyn-1	Dynamin	sp|P39055|DYN1_CAEEL Dynamin OS=Caenorhabditis elegans OX=6239 GN=dyn-1 PE=1 SV=3	93.35	29	31.9	1	4	0	0	5	5	3	2	1	0	32	8	5	26.7806	25.398	24.7002	27.1116	25.9103	25.0842	26.7898	24.932	24.7752	30.291	26.4231	25.9829	25.443	23.8023	23.2587	25.8132	24.4656	23.487	25.3185	23.3855	23.2263	29.3702	25.2783	24.6553	23.6805	22.757	22.9176	24.1759	23.0162
Q9BL19	Q9BL19	rpl-17	Large ribosomal subunit protein uL22	sp|Q9BL19|RL17_CAEEL Large ribosomal subunit protein uL22 OS=Caenorhabditis elegans OX=6239 GN=rpl-17 PE=3 SV=1	21.5	8	49.2	1	2	7	4	2	3	8	2	9	10	1	1	5	26.286	26.8577	26.2626	25.0416	26.0773	26.7577	26.0027	27.606	26.9119	25.4191	25.2041	26.0912	27.3269	27.6406	27.1996	26.1216	27.0111	27.5389	26.91	28.438	27.7416	26.8768	26.4378	27.1422	23.7767	24.9114	24.8725	23.3284	24.1284
Q9U263	Q9U263	set-26	Histone-lysine N-methyltransferase set-26	sp|Q9U263|SET26_CAEEL Histone-lysine N-methyltransferase set-26 OS=Caenorhabditis elegans OX=6239 GN=set-26 PE=1 SV=3	181.55	13	10.4	1	6	3	3	10	5	4	6	6	5	5	1	2	27.5934	25.2814	26.4426	27.4176	26.1996	25.9454	27.6966	26.3311	26.2783	27.7422	26.2474	26.7313	25.8688	23.2988	24.6141	25.7321	24.3679	23.9612	25.8383	24.3976	24.3425	26.4344	24.7156	25.0168	25.0941	23.8302	24.9955	25.5155	24.7722
Q18231	Q18231	rps-30	Ubiquitin-like domain-containing protein	tr|Q18231|Q18231_CAEEL Ubiquitin-like domain-containing protein OS=Caenorhabditis elegans OX=6239 GN=rps-30 PE=1 SV=1	14.02	4	9.2	1	5	5	5	3	4	6	5	5	5	3	3	4	26.8899	27.2144	27.5897	25.857	26.6613	27.8598	27.1891	28.2187	28.0227	26.2464	25.6966	26.689	28.9308	28.9973	29.5266	27.937	28.5951	29.641	29.0964	30.0507	29.8524	28.7041	27.9303	28.7399	24.5135	25.2326	26.2824	23.9872	24.7826
Q09249	Q09249	C16C10.3	Uncharacterized protein C16C10.3	sp|Q09249|YQ53_CAEEL Uncharacterized protein C16C10.3 OS=Caenorhabditis elegans OX=6239 GN=C16C10.3 PE=4 SV=1	117.03	13	11.4	1	11	2	3	12	7	8	4	5	2	7	5	2	27.1339	24.8289	24.8887	27.2906	26.1634	26.0076	26.7053	25.9434	25.4662	27.8261	26.0761	25.8701	25.7688	23.2058	23.4196	25.9647	24.6912	24.3828	25.2066	24.3694	23.8899	26.8778	24.9039	24.515	24.339	23.0022	23.4193	24.7827	23.5616
contam_P25691	contam_P25691		Keratin, type II microfibrillar, component 5	sp|contam_P25691|K2M3_SHEEP Keratin, type II microfibrillar, component 5 OS=Ovis aries PE=1 SV=1	55.22	42	64.7	1	0	0	0	0	0	0	67	0	0	0	0	0				21.0822			32.8849									20.4841			32.114									22.0168
Q9U302	Q9U302	pab-1	Polyadenylate-binding protein	tr|Q9U302|Q9U302_CAEEL Polyadenylate-binding protein OS=Caenorhabditis elegans OX=6239 GN=pab-1 PE=1 SV=1	71.6	19	41.5	1	3	12	1	4	8	4	1	7	0	19	3	0	26.6143	26.7191	24.5849	26.3165	26.6716	26.1108	26.5371	25.609	24.7084	30.433	25.3719	24.9796	25.9327	25.7795	23.7994	25.6741	25.883	25.1696	25.7219	24.7186	23.8156	30.1682	24.8832	24.3081	23.294	24.2566	23.5578	24.3247	24.2276
H2KZ54	H2KZ54	tbc-7	Rab-GAP TBC domain-containing protein	tr|H2KZ54|H2KZ54_CAEEL Rab-GAP TBC domain-containing protein OS=Caenorhabditis elegans OX=6239 GN=tbc-7 PE=1 SV=2	77.14	10	17.5	1	7	6	2	8	7	4	6	5	1	1	3	4	26.9642	25.8536	24.4268	26.7422	25.9992	25.5287	26.3042	25.3542	24.2614	26.3403	25.6417	25.434	26.3729	25.0042	23.7315	26.19	25.3007	24.6777	25.5792	24.5539	23.4588	26.1657	25.2432	24.8528	23.5907	22.8948	22.6158	23.7213	23.0732
Q95Y90	Q95Y90	rpl-9	Large ribosomal subunit protein uL6	sp|Q95Y90|RL9_CAEEL Large ribosomal subunit protein uL6 OS=Caenorhabditis elegans OX=6239 GN=rpl-9 PE=3 SV=1	21.49	8	44.4	1	2	6	4	1	3	5	4	5	6	3	3	5	25.4301	26.2104	25.7751	25.1228	25.4733	26.2526	25.9655	25.8794	26.5029	26.4982	25.2906	26.1243	26.3335	26.8558	26.5746	26.0653	26.2696	26.8963	26.7352	26.5739	27.1951	27.8183	26.3869	27.0378	23.0373	24.0476	24.4779	23.2203	23.6422
O62235	O62235	rbpl-1	E3 ubiquitin-protein ligase RBBP6	tr|O62235|O62235_CAEEL E3 ubiquitin-protein ligase RBBP6 OS=Caenorhabditis elegans OX=6239 GN=rbpl-1 PE=1 SV=3	130.29	16	18.5	1	9	2	6	2	3	1	12	4	2	1	1	1	27.5954	24.3148	25.8232	25.6196	24.5941	24.2075	27.8948	24.4612	25.0046	25.8332	22.7605	23.1839	26.7102	23.1717	24.8341	24.7736	23.6019	23.0627	26.8761	23.3672	23.9083	25.3649	22.0682	22.3089	24.613	22.8904	24.0467	23.2043	22.511
Q95XP5	Q95XP5	mca-3	Calcium-transporting ATPase	tr|Q95XP5|Q95XP5_CAEEL Calcium-transporting ATPase OS=Caenorhabditis elegans OX=6239 GN=mca-3 PE=1 SV=1	134.66	32	28.8	1	1	0	0	3	2	4	2	2	3	36	3	1	23.984	22.5713	22.372	25.4187	24.2569	24.6732	24.7453	23.8335	23.8269	30.8887	24.7918	24.0931	22.514	20.8432	20.798	23.9878	22.6797	22.9435	23.1415	22.1545	22.1456	29.8354	23.5146	22.6332	21.4619	20.4968	21.4714	22.5531	21.6185
Q9U2G6	Q9U2G6	CELE_Y43F8A.2	Lipoprotein	tr|Q9U2G6|Q9U2G6_CAEEL Lipoprotein OS=Caenorhabditis elegans OX=6239 GN=CELE_Y43F8A.2 PE=1 SV=1	57.04	15	31.5	1	11	6	4	0	0	9	0	0	0	0	2	0	27.5684	26.0993	25.3758	24.513	23.8567	26.287	24.9545	20.2289	21.6461	23.5475	25.0909	21.8849	27.3462	25.6192	25.0498	24.33	23.5275	25.8053	24.5987	19.7979	21.2128	23.7421	25.0616	21.6729	24.2153	22.9223	22.7544	22.1635	21.0808
Q9N2Z7	Q9N2Z7	wwp-1	E3 ubiquitin-protein ligase wwp-1	sp|Q9N2Z7|WWP1_CAEEL E3 ubiquitin-protein ligase wwp-1 OS=Caenorhabditis elegans OX=6239 GN=wwp-1 PE=1 SV=2	90.86	11	19.1	1	3	3	2	8	4	5	3	4	0	7	5	3	26.1517	25.2576	25.0219	26.7433	25.9714	25.1963	26.4114	25.447	23.1808	27.6038	25.896	25.7392	25.0882	23.9361	23.8545	25.719	24.8009	23.8732	25.2142	24.1746	21.9061	26.9572	25.0254	24.6858	23.2931	22.8287	23.2177	23.7337	23.0172
contam_P18528	contam_P18528		Ig heavy chain V region 6.96	sp|contam_P18528|HVM57_MOUSE Ig heavy chain V region 6.96 OS=Mus musculus PE=4 SV=1	11	6	53.1	1	4	6	5	6	4	4	4	3	5	2	2	2	28.4467	27.443	27.0812	28.0894	27.2041	27.2852	28.5892	27.1812	26.8986	28.0265	26.9171	27.3274	30.4875	29.2258	29.0182	30.1694	29.1379	29.0664	30.4964	29.0132	28.7283	30.4841	29.1508	29.3784	27.0156	26.3391	26.7355	26.9372	26.1947
O44527	O44527	CELE_T08B6.4	Endo/exonuclease/phosphatase domain-containing protein	tr|O44527|O44527_CAEEL Endo/exonuclease/phosphatase domain-containing protein OS=Caenorhabditis elegans OX=6239 GN=CELE_T08B6.4 PE=1 SV=2	68.88	13	26.1	1	9	9	3	2	1	7	0	0	0	0	0	0	27.6247	26.0676	25.0494	24.2798	23.9184	25.5601	24.4796		21.6216	24.1734	24.9154	23.092	27.2326	25.4175	24.5534	23.9269	23.4192	24.9084	23.9538		21.0184	24.1982	24.7162	22.71	24.291	23.2118	22.7953	22.0075	21.3039
Q9U3D6	Q9U3D6	adr-1	A-to-I RNA editing regulator adr-1	sp|Q9U3D6|ADR1_CAEEL A-to-I RNA editing regulator adr-1 OS=Caenorhabditis elegans OX=6239 GN=adr-1 PE=1 SV=2	107.36	24	28.9	1	3	1	1	9	5	3	3	4	2	26	1	1	25.8748	24.1252	23.0963	26.9705	25.068	24.6309	26.2575	24.4277	23.6633	30.2388	25.1188	24.4117	24.9157	22.908	22.0333	26.0506	24.0018	23.4122	25.1647	23.2597	22.493	29.6965	24.3525	23.4627	22.7428	21.9631	22.1025	23.4613	22.6054
O45499	O45499	rps-26	Small ribosomal subunit protein eS26	sp|O45499|RS26_CAEEL Small ribosomal subunit protein eS26 OS=Caenorhabditis elegans OX=6239 GN=rps-26 PE=3 SV=1	13.24	5	47.9	1	1	5	5	0	4	6	2	5	6	2	3	5	25.0892	26.4765	26.6665	23.9963	25.788	27.0748	26.4557	27.6153	27.2816	26.6054	25.1705	26.4752	27.1301	28.2594	28.6034	26.0763	27.7218	28.856	28.3629	29.4473	29.1113	29.063	27.4043	28.5262	22.5502	24.1997	25.1042	22.1377	23.6435
O01479	O01479	unc-94	Tropomodulin	sp|O01479|TMOD_CAEEL Tropomodulin OS=Caenorhabditis elegans OX=6239 GN=unc-94 PE=1 SV=2	44.37	7	21.2	1	4	5	2	7	5	3	3	2	2	4	5	5	25.8256	25.7083	24.7378	25.9829	25.7867	25.0314	25.882	24.4914	24.3445	26.519	25.6943	25.5946	25.8665	25.4911	24.6748	26.063	25.7205	24.8126	25.7892	24.3234	24.1742	26.9767	25.9281	25.6456	23.0071	23.214	22.8511	23.2964	23.2769
contam_P01864	contam_P01864		Ig gamma-2A chain C region secreted form	sp|contam_P01864|GCAB_MOUSE Ig gamma-2A chain C region secreted form OS=Mus musculus PE=1 SV=1	36.57	6	13.1	1	7	4	5	6	1	1	4	2	4	2	2	5	23.554	24.1207	25.441	23.046	24.0604		26.3485	23.9646	26.52			25.2858	24.5949	24.9036	26.378	24.126	24.9942		27.2557	24.7966	27.3497			26.3368		23.459	25.4175		26.5174
A0A4V0IKJ7	A0A4V0IKJ7	CELE_F49E2.5	Translation initiation factor IF-2	tr|A0A4V0IKJ7|A0A4V0IKJ7_CAEEL Translation initiation factor IF-2 OS=Caenorhabditis elegans OX=6239 GN=CELE_F49E2.5 PE=1 SV=1	145.07	10	8.8	1	4	2	2	9	5	4	4	2	3	7	2	4	26.1064	23.6276	23.1524	26.544	24.921	23.7982	26.1775	23.8518	23.5335	27.754	24.3355	24.1907	24.7144	21.9775	21.6564	25.1911	23.4218	22.1464	24.6518	22.2508	21.9302	26.7787	23.1363	22.8087	22.7124	21.1805	21.7798	23.522	22.0831
Q18599	Q18599	acer-1	Acetyl-CoA hydrolase	tr|Q18599|Q18599_CAEEL Acetyl-CoA hydrolase OS=Caenorhabditis elegans OX=6239 GN=acer-1 PE=1 SV=3	50.72	10	34.6	1	3	4	0	8	6	3	5	2	0	8	6	7	26.5624	25.567	23.0215	27.6008	26.4738	25.129	27.2951	24.856	24.4462	28.48	26.9523	26.0524	26.5329	25.2795	22.8881	27.6104	26.3372	24.8398	27.1319	24.6176	24.2054	28.8672	27.1156	26.033	23.1901	23.0272	21.52	24.4434	23.6646
Q9GRZ2	Q9GRZ2	prp-6	Pre-mRNA-processing factor 6	tr|Q9GRZ2|Q9GRZ2_CAEEL Pre-mRNA-processing factor 6 OS=Caenorhabditis elegans OX=6239 GN=prp-6 PE=1 SV=3	109.09	20	22.5	1	9	4	0	12	3	1	5	2	1	17	1	0	27.0781	25.2951	24.977	27.1248	25.885	24.9432	26.7138	24.5979	24.481	28.9461	26.2139	25.6302	25.6335	23.5926	23.4286	25.7195	24.3334	23.239	25.1356	22.9444	22.8252	27.9183	24.9622	24.1957	23.5183	22.6294	22.8735	23.897	22.7189
contam_P02769	contam_P02769	ALB	Serum albumin	sp|contam_P02769|ALBU_BOVIN Serum albumin OS=Bos taurus GN=ALB PE=1 SV=4	69.25	19	28.5	1	6	1	1	8	1	1	12	1	2	3	1	1	27.3645	26.1365	25.7257	27.4928	26.1658	25.7918	28.136	25.8035	25.8743	26.9157	25.5833	25.954	26.4054	24.9193	24.6626	26.5729	25.0996	24.5731	27.0432	24.6355	24.704	26.3733	24.817	25.005	26.6108	25.5175	25.0838	27.0353	24.5552
O45181	O45181	nucl-1	RRM domain-containing protein	tr|O45181|O45181_CAEEL RRM domain-containing protein OS=Caenorhabditis elegans OX=6239 GN=nucl-1 PE=1 SV=1	86.77	23	24.6	1	7	0	3	1	0	3	3	3	4	25	0	0	25.6716	19.7753	24.3251	25.0899	22.7661	24.5069	25.6533	24.9533	24.6285	30.3773	21.254	23.4392	25.4495	19.2951	23.9991	24.9069	22.4369	24.0251	25.2975	24.5223	24.1952	30.5719	21.2247	23.2271	22.7357	19.5029	22.6817	22.3529	20.8213
O62477	O62477	CELE_Y45F10D.7	WD_REPEATS_REGION domain-containing protein	tr|O62477|O62477_CAEEL WD_REPEATS_REGION domain-containing protein OS=Caenorhabditis elegans OX=6239 GN=CELE_Y45F10D.7 PE=1 SV=6	102.38	18	19.5	1	5	3	1	7	2	3	5	2	2	17	2	2	25.8304	24.4355	24.5694	26.0857	24.7185	24.5572	25.7307	24.0414	23.4842	28.7101	24.0323	24.4751	24.8713	23.2183	23.5064	25.1658	23.6523	23.3384	24.638	22.8733	22.3139	28.1678	23.266	23.5261	22.5635	21.887	22.0984	22.9657	21.8638
Q9XU67	Q9XU67	rbd-1	RRM domain-containing protein	tr|Q9XU67|Q9XU67_CAEEL RRM domain-containing protein OS=Caenorhabditis elegans OX=6239 GN=rbd-1 PE=1 SV=1	97.98	12	15.6	1	6	1	4	7	2	6	3	4	4	11	3	3	26.4682	23.8227	24.1302	26.03	24.5014	24.7841	26.2738	23.8845	24.3363	28.2535	24.9427	23.1541	25.3075	22.4039	22.8655	24.9084	23.2336	23.3637	24.9794	22.5148	22.9643	27.5096	23.9748	22.0034	23.2444	21.5964	22.2915	23.4072	22.1205
O01761	O01761	unc-89	Muscle M-line assembly protein unc-89	sp|O01761|UNC89_CAEEL Muscle M-line assembly protein unc-89 OS=Caenorhabditis elegans OX=6239 GN=unc-89 PE=1 SV=3	893.7	44	6.3	1	0	0	1	6	0	0	0	0	0	40	9	0	20.4481			27.2719	24.514		20.6985			29.9775	26.135	23.4635	15.994			22.8569	19.9527		16.1107			25.9401	21.8737	19.0194	21.0236	19.0263	18.2556	22.9588	21.2401
Q21986	Q21986	cra-1	N-terminal acetyltransferase B complex subunit NAA25 homolog	sp|Q21986|NAA25_CAEEL N-terminal acetyltransferase B complex subunit NAA25 homolog OS=Caenorhabditis elegans OX=6239 GN=cra-1 PE=1 SV=3	109.16	25	30.9	1	4	1	0	4	3	3	6	1	1	27	1	1	25.6469	23.7248	23.491	25.5204	24.5092	23.9546	25.5676	23.7261	23.5107	30.0999	24.7373	23.8591	24.2818	22.1016	22.022	24.1944	23.037	22.3298	24.0688	22.1521	21.9343	29.1516	23.565	22.5041	22.6511	21.8615	21.905	22.8429	22.1286
Q20143	Q20143	CELE_F38B6.4	Trifunctional purine biosynthetic protein adenosine-3	tr|Q20143|Q20143_CAEEL Trifunctional purine biosynthetic protein adenosine-3 OS=Caenorhabditis elegans OX=6239 GN=CELE_F38B6.4 PE=1 SV=3	105.85	18	25.3	1	1	0	0	4	6	2	1	0	1	16	11	10	25.7606	23.5527	23.4068	26.2841	26.0182	25.0735	25.3971	22.8402	23.9275	29.0612	27.0587	26.6013	24.4796	22.0137	22.0218	25.0422	24.63	23.5328	23.9824	21.3502	22.4353	28.1969	25.9705	25.3304	22.4579	21.3383	21.9901	23.4087	22.9104
O01692	O01692	rps-17	Small ribosomal subunit protein eS17	sp|O01692|RS17_CAEEL Small ribosomal subunit protein eS17 OS=Caenorhabditis elegans OX=6239 GN=rps-17 PE=3 SV=2	14.93	8	66.9	1	0	3	1	0	0	8	5	5	8	0	0	2	24.7324	25.701	25.3899	25.1292	23.4173	26.5239	26.4687	26.5637	26.6504	25.5343	22.9021	25.383	26.5102	27.2208	27.0638	26.9462	25.0881	28.0421	28.1129	28.1326	28.2171	27.7289	24.8728	27.1709	23.1023	23.5767	23.8043	22.5718	21.4561
Q9U2M8	Q9U2M8	Y37H9A.3	Coiled-coil and C2 domain-containing protein 1-like	sp|Q9U2M8|C2D1_CAEEL Coiled-coil and C2 domain-containing protein 1-like OS=Caenorhabditis elegans OX=6239 GN=Y37H9A.3 PE=3 SV=3	84.12	12	16.4	1	9	1	3	10	1	1	6	2	2	3	3	3	26.7494	24.8323	24.4612	26.7911	24.7847	24.7839	26.6775	25.2833	24.6728	25.6641	25.93	25.2904	26.1122	23.9371	23.7201	26.1931	24.0404	23.887	25.9066	24.4372	23.8244	25.4437	25.4857	24.6633	23.7606	22.3607	23.0437	24.0061	22.5845
P48150	P48150	rps-14	Small ribosomal subunit protein uS11	sp|P48150|RS14_CAEEL Small ribosomal subunit protein uS11 OS=Caenorhabditis elegans OX=6239 GN=rps-14 PE=3 SV=1	16.24	7	48	1	1	4	5	0	3	6	2	3	6	2	2	4	25.1789	26.0631	26.3067	23.9876	24.7356	26.844	25.6092	25.5604	26.5779	26.3724	25.295	25.7557	26.9567	27.5829	27.9807	25.8046	26.4064	28.3623	27.2534	27.1293	28.1445	28.567	27.2657	27.5437	22.5896	23.5226	24.4223	22.1689	22.8003
O44985	O44985	teg-4	Splicing factor 3B subunit 3	tr|O44985|O44985_CAEEL Splicing factor 3B subunit 3 OS=Caenorhabditis elegans OX=6239 GN=teg-4 PE=1 SV=1	135.01	19	20.7	1	4	0	1	5	2	2	2	4	4	18	3	7	27.2433	23.3131	24.1485	25.9643	24.9776	24.5113	25.6819	24.6036	24.3508	28.9315	25.4186	25.3765	25.8512	21.663	22.6525	24.6114	23.4785	22.8596	24.1561	23.0026	22.7475	27.9562	24.2194	23.9945	23.1478	21.4833	22.9586	23.306	22.4243
Q8WSP0	Q8WSP0	CELE_Y34B4A.10	Ground-like domain-containing protein	tr|Q8WSP0|Q8WSP0_CAEEL Ground-like domain-containing protein OS=Caenorhabditis elegans OX=6239 GN=CELE_Y34B4A.10 PE=4 SV=1	53.93	6	13.3	1	5	5	5	7	7	5	3	0	0	0	3	0	27.1426	25.3428	26.1042	26.7874	26.1394	26.1977	25.4237	22.5963	23.1406	23.9516	25.0423	22.8482	27.5986	25.5407	26.4562	27.2825	26.4883	26.3939	25.746	22.8433	23.3853	24.8243	25.6911	23.3143	24.3982	22.7613	24.0794	24.058	23.4123
Q19877	Q19877	rps-23	Small ribosomal subunit protein uS12	sp|Q19877|RS23_CAEEL Small ribosomal subunit protein uS12 OS=Caenorhabditis elegans OX=6239 GN=rps-23 PE=3 SV=1	15.86	5	43.4	1	3	4	4	2	3	4	4	4	5	2	2	4	26.2326	26.3821	26.3832	24.8502	25.394	26.3175	26.4273	26.8087	26.9589	26.705	25.1811	26.2904	28.2735	28.165	28.3202	26.9302	27.3278	28.0988	28.3345	28.6407	28.7886	29.1627	27.4148	28.3414	23.7912	24.4608	25.0804	23.0819	23.4512
Q9GYF1	Q9GYF1	unc-27	Troponin I 2	sp|Q9GYF1|TNNI2_CAEEL Troponin I 2 OS=Caenorhabditis elegans OX=6239 GN=unc-27 PE=2 SV=2	27.54	10	44.6	1	0	3	1	3	5	4	0	2	4	7	11	6	25.1554	26.0355	24.0815	25.7525	26.4198	26.1296	23.4246	24.9007	25.0082	28.6129	28.0783	26.7836	26.5182	27.1403	25.3404	27.1545	27.6755	27.2327	24.6537	26.0546	26.1598	30.3925	29.634	28.1565	23.7493	24.429	23.5491	24.4048	24.8394
contam_P02533	contam_P02533	KRT14	Keratin, type I cytoskeletal 14	sp|contam_P02533|K1C14_HUMAN Keratin, type I cytoskeletal 14 OS=Homo sapiens GN=KRT14 PE=1 SV=4	51.53	17	31.6	1	0	2	7	10	2	5	0	3	4	0	4	3	23.3847	24.8339	25.8689	27.6817	24.4495	25.7484	23.1955	25.1601	25.0592	23.977	26.3677	25.4665	22.8895	24.0807	25.2699	27.2257	23.8472	24.9936	22.5667	24.456	24.3529	23.8986	26.0654	24.9814	21.2599	22.6097	24.2273	24.7361	22.1554
P91240	P91240	srpa-72	Signal recognition particle subunit SRP72	sp|P91240|SRP72_CAEEL Signal recognition particle subunit SRP72 OS=Caenorhabditis elegans OX=6239 GN=srpa-72 PE=3 SV=2	71.37	13	26.5	1	1	9	2	2	3	3	1	2	0	13	1	0	25.8362	25.5303	23.8599	24.6816	24.9393	24.1569	24.9882	23.9395	23.0833	28.2227	23.736	22.5913	24.8414	24.2776	22.7612	23.726	23.8375	22.9025	23.8598	22.7358	21.8774	27.6448	22.9342	21.6067	22.4141	22.8265	21.7627	22.5234	22.1744
Q9XV52	Q9XV52	gfm-1	Elongation factor G, mitochondrial	sp|Q9XV52|EFGM_CAEEL Elongation factor G, mitochondrial OS=Caenorhabditis elegans OX=6239 GN=gfm-1 PE=3 SV=1	83.6	15	23.1	1	6	6	4	5	4	1	5	4	0	8	4	2	26.2018	25.6494	25.0248	26.039	25.3895	24.3851	26.4252	25.0482	22.2096	27.4749	25.5833	24.9208	25.3551	24.5447	24.0743	25.2316	24.4358	23.2788	25.4449	23.9926	21.1518	27.045	24.9295	24.0843	22.8952	22.704	22.7817	23.001	22.6549
contam_P01786	contam_P01786		Ig heavy chain V region MOPC 47A	sp|contam_P01786|HVM17_MOUSE Ig heavy chain V region MOPC 47A OS=Mus musculus PE=1 SV=1	12.96	5	47	1	4	3	2	4	3	3	4	3	3	3	3	3	27.4534	26.6932	26.0359	27.3477	26.3952	26.0679	27.8111	25.8564	25.9373	27.2196	26.3231	26.6906	29.0088	27.9907	27.4875	28.9423	27.8436	27.3638	29.2329	27.203	27.2816	29.1919	28.0714	28.2561	26.3978	25.6889	25.7882	26.6932	25.9581
G4SPY0	G4SPY0	hrpu-2	RRM domain-containing protein	tr|G4SPY0|G4SPY0_CAEEL RRM domain-containing protein OS=Caenorhabditis elegans OX=6239 GN=hrpu-2 PE=1 SV=2	75.8	15	30.1	1	3	3	0	7	5	3	3	2	0	17	2	1	26.1021	25.1225	24.2104	26.8495	25.5209	24.4681	26.3341	24.6418	22.4441	29.6161	25.4392	24.647	25.5107	24.2731	23.5151	26.2973	24.8225	23.6171	25.6091	23.8415	21.6415	29.4415	25.0407	24.0658	23.3703	22.9767	22.7309	24.5112	23.1699
Q09475	Q09475	C28H8.3	Uncharacterized helicase C28H8.3	sp|Q09475|YP93_CAEEL Uncharacterized helicase C28H8.3 OS=Caenorhabditis elegans OX=6239 GN=C28H8.3 PE=3 SV=2	193.97	27	18.9	1	6	0	0	7	1	1	1	0	0	25	0	0	26.5516	20.3745	21.3281	26.4911	23.773	21.3267	26.243	20.9021	23.4945	29.5057	23.2015	23.5606	24.5568	18.1218	19.2295	24.5355	21.6712	19.0723	24.1146	18.6984	21.2886	27.9277	21.3996	21.576	22.7987	20.1553	21.7471	23.3798	21.7333
Q19873	Q19873	wdr-46	BING4 C-terminal domain-containing protein	tr|Q19873|Q19873_CAEEL BING4 C-terminal domain-containing protein OS=Caenorhabditis elegans OX=6239 GN=wdr-46 PE=1 SV=1	65.78	14	39.1	1	5	12	0	5	6	0	6	7	0	0	2	1	26.6312	27.2207	24.5773	26.5531	26.0106	24.4953	26.4328	25.8461	24.6442	25.997	25.2037	24.4645	26.2391	26.5706	24.0813	26.2002	25.5114	23.8436	25.9071	25.2451	24.0409	26.0217	25.0045	24.0825	23.4267	23.996	22.6187	23.574	23.4028
Q1XFY9	Q1XFY9	rps-24	40S ribosomal protein S24	tr|Q1XFY9|Q1XFY9_CAEEL 40S ribosomal protein S24 OS=Caenorhabditis elegans OX=6239 GN=rps-24 PE=1 SV=1	14.86	6	40.5	1	3	3	2	2	2	4	3	8	5	1	2	2	26.8504	26.9172	26.2374	25.5383	25.9999	27.3903	26.8895	28.0714	26.9567	25.6964	25.0359	24.0799	29.2132	29.022	28.4963	27.9402	28.2556	29.4934	29.1187	30.2253	29.1083	28.476	27.5915	26.4528	24.9046	25.3877	25.349	23.9151	24.7
Q9U1V9	Q9U1V9	dnj-29	J domain-containing protein	tr|Q9U1V9|Q9U1V9_CAEEL J domain-containing protein OS=Caenorhabditis elegans OX=6239 GN=dnj-29 PE=1 SV=1	86.48	17	27.5	1	2	1	0	3	4	5	1	3	0	20	4	1	24.0937	23.213	22.8601	24.5245	24.7155	24.8996	24.0561	23.8735	22.6097	29.4068	24.6893	23.2154	23.1346	21.9959	21.797	23.6045	23.6493	23.6808	22.9633	22.7055	21.4394	28.8645	23.9231	22.2664	22.162	21.4099	21.2769	22.3697	22.5162
P51403	P51403	rps-2	Small ribosomal subunit protein uS5	sp|P51403|RS2_CAEEL Small ribosomal subunit protein uS5 OS=Caenorhabditis elegans OX=6239 GN=rps-2 PE=3 SV=1	28.94	7	27.6	1	1	2	5	0	2	4	3	4	7	4	0	4	24.6334	24.7117	25.3747	24.8024	24.4889	25.5185	26.3982	24.71	25.6519	27.0295	23.9424	25.1505	24.9088	24.7291	25.5461	25.117	24.6571	25.5343	26.5398	24.7764	25.7161	27.7216	24.4106	25.4359	22.7914	22.2342	23.5179	22.4431	22.1193
O01658	O01658	jmjc-1	Bifunctional lysine-specific demethylase and histidyl-hydroxylase NO66	sp|O01658|NO66_CAEEL Bifunctional lysine-specific demethylase and histidyl-hydroxylase NO66 OS=Caenorhabditis elegans OX=6239 GN=jmjc-1 PE=3 SV=2	85.97	29	43.7	1	1	1	0	2	1	0	1	0	0	40	0	0	19.4359			20.6425		17.094	21.3919	17.2365		31.3743			18.6288			19.8746		16.0272	20.4511	16.2205		30.984			19.2534	18.6404	18.6723	19.9941	18.1035
V6CJY2	V6CJY2	usp-4	Ubiquitin carboxyl-terminal hydrolase	tr|V6CJY2|V6CJY2_CAEEL Ubiquitin carboxyl-terminal hydrolase OS=Caenorhabditis elegans OX=6239 GN=usp-4 PE=1 SV=1	112	12	11.5	1	2	1	1	4	4	1	3	2	3	6	4	4	25.3893	24.4617	24.1819	25.8188	24.9734	24.2997	25.9776	23.5714	24.8598	27.7176	25.3444	24.9142	24.0517	22.866	22.7403	24.5204	23.5286	22.7025	24.5063	22.0249	23.311	26.7968	24.1997	23.5866	22.3543	21.8262	22.6204	22.7767	22.4757
Q10580	Q10580	swp-1	Protein SWAP	sp|Q10580|SWAP_CAEEL Protein SWAP OS=Caenorhabditis elegans OX=6239 GN=swp-1 PE=2 SV=1	86.26	12	18.4	1	5	8	2	3	4	0	4	9	4	0	4	1	26.6222	26.3277	25.2751	25.792	24.9683	24.2972	26.816	26.4433	27.6723	23.294	25.1888		25.8976	25.345	24.4465	25.1065	24.1365	23.3129	25.9577	25.5097	26.7364	22.9862	24.657		23.4943	23.5636	23.7404	23.6278	23.5479
Q17693	Q17693	mthf-1	Probable methylenetetrahydrofolate reductase (NADPH)	sp|Q17693|MTHR_CAEEL Probable methylenetetrahydrofolate reductase (NADPH) OS=Caenorhabditis elegans OX=6239 GN=mthf-1 PE=3 SV=2	75.44	13	25.9	1	1	7	3	1	6	2	1	2	2	12	3	1	24.1293	24.5945	23.0383	24.0207	24.486	23.4202	24.366	23.6768	22.8893	29.0579	23.8682	21.7374	23.5852	23.7924	22.3903	23.5158	23.8348	22.6164	23.6883	22.9239	22.134	28.9306	23.517	21.2034	22.0042	22.7458	21.8529	22.1846	22.6587
Q19426	Q19426	mogs-1	Mannosyl-oligosaccharide glucosidase	sp|Q19426|MOGS1_CAEEL Mannosyl-oligosaccharide glucosidase OS=Caenorhabditis elegans OX=6239 GN=mogs-1 PE=1 SV=2	92.59	16	26.1	1	5	1	1	3	2	6	2	3	0	14	1	1	26.3215	23.509	22.9547	25.8832	25.0371	25.7167	25.0907	24.2965	22.6499	29.2448	25.076	23.2875	25.292	22.2215	21.8213	24.8929	23.9005	24.4275	23.9276	23.0581	21.4092	28.6321	24.2393	22.2681	23.1042	21.7256	21.9669	23.1898	22.3174
Q27481	Q27481	uba-1	Ubiquitin-activating enzyme E1 C-terminal domain-containing protein	tr|Q27481|Q27481_CAEEL Ubiquitin-activating enzyme E1 C-terminal domain-containing protein OS=Caenorhabditis elegans OX=6239 GN=uba-1 PE=1 SV=1	124.01	33	34.1	1	0	0	0	0	0	0	0	0	0	36	8	0				24.8151	22.9416					30.2247	24.9734	22.888				23.2171	21.1973					29.0043	23.529	21.2609	20.0181	18.3387	19.2149	22.3308	20.7503
Q9BKU5	Q9BKU5	CELE_Y37E3.8	60S ribosomal protein L27a	tr|Q9BKU5|Q9BKU5_CAEEL 60S ribosomal protein L27a OS=Caenorhabditis elegans OX=6239 GN=CELE_Y37E3.8 PE=1 SV=1	16.19	6	41.4	1	0	4	4	0	4	5	0	4	6	0	1	3	24.0375	24.7738	24.9896	24.1584	25.0135	25.1174	24.0211	25.3862	25.4273	26.1522	24.5274	24.9809	25.2304	25.7086	26.0786	25.3904	26.0993	26.0506	25.0804	26.3702	26.409	27.7619	25.9132	26.1839	21.6514	22.7009	23.4337	22.1482	22.8467
A0A486WX07	A0A486WX07	ifg-1	MIF4G domain-containing protein	tr|A0A486WX07|A0A486WX07_CAEEL MIF4G domain-containing protein OS=Caenorhabditis elegans OX=6239 GN=ifg-1 PE=1 SV=1	129.62	15	15.7	1	3	1	3	3	2	3	3	1	1	14	2	1	24.5349	21.6608	23.0739	23.9413	23.4812	23.1064	24.4325	22.2442	22.7828	28.076	23.8778	21.0549	23.1973	20.0652	21.6323	22.6428	22.0365	21.5091	22.9612	20.6977	21.234	27.1551	22.733	19.7274	21.8993	20.6844	21.7613	21.9236	21.6382
Q05036	Q05036	hsp-110	Heat shock protein 110	sp|Q05036|HS110_CAEEL Heat shock protein 110 OS=Caenorhabditis elegans OX=6239 GN=hsp-110 PE=3 SV=1	86.84	26	40.6	1	0	1	0	2	0	0	0	0	0	31	8	0	22.0604			24.2831	23.658		22.5954			29.9874	25.5525	22.6858	21.0309			23.2927	22.5214		21.4323			29.3747	24.7158	21.6664	20.955	19.8232	18.4845	22.0324	20.7634
Q95XQ8	Q95XQ8	mcm-4	DNA replication licensing factor mcm-4	sp|Q95XQ8|MCM4_CAEEL DNA replication licensing factor mcm-4 OS=Caenorhabditis elegans OX=6239 GN=mcm-4 PE=1 SV=1	91.51	16	21.4	1	5	3	2	3	4	3	4	7	2	6	0	1	26.169	25.8774	25.2192	25.9495	25.3721	25.8521	26.3574	25.8866	24.6744	27.2998	25.2797	25.0624	24.9772	24.4276	23.9235	24.7969	24.0732	24.4007	25.0319	24.4859	23.2714	26.5248	24.2808	23.8807	23.5257	22.7071	23.0434	23.6823	22.8835
G5ECK4	G5ECK4	dnbp-1	SH3 domain-containing protein	tr|G5ECK4|G5ECK4_CAEEL SH3 domain-containing protein OS=Caenorhabditis elegans OX=6239 GN=dnbp-1 PE=1 SV=1	167.7	15	14.7	1	4	0	4	1	1	1	1	0	2	1	2	17	25.8679	23.7194	24.9399	26.209	25.068	24.7339	25.0928	23.2453	24.721	27.0919	25.2429	27.3938	24.1863	21.7798	23.1544	24.5666	23.2794	22.7926	23.2776	21.3548	22.8282	25.8271	23.7541	25.7223	22.6339	21.36	22.8595	22.9249	22.0447
Q95Y89	Q95Y89	lpd-7	Pescadillo homolog	sp|Q95Y89|PESC_CAEEL Pescadillo homolog OS=Caenorhabditis elegans OX=6239 GN=lpd-7 PE=3 SV=1	61.59	11	22.6	1	3	8	2	6	4	1	6	6	0	0	0	0	26.198	25.8649	24.7157	25.7196	25.5415	24.2778	26.6127	25.3663	23.6644	25.8525	24.7938	24.6078	25.8604	25.2692	24.2741	25.4211	25.0968	23.6806	26.1414	24.8198	23.1156	25.9317	24.649	24.2803	22.9493	22.9862	22.4546	23.0151	22.8069
P49405	P49405	rpl-5	Large ribosomal subunit protein uL18	sp|P49405|RL5_CAEEL Large ribosomal subunit protein uL18 OS=Caenorhabditis elegans OX=6239 GN=rpl-5 PE=3 SV=1	33.37	7	28.7	1	0	2	0	1	1	2	1	5	2	5	1	1	25.7045	25.5219	24.5869	25.8329	24.3694	24.9366	25.5086	25.1257	24.4721	27.0275	24.7646	25.2196	26.3669	25.9262	25.1453	26.5344	24.9247	25.3393	26.0373	25.5792	24.9233	28.1066	25.6199	25.8921	22.7799	23.7491	23.3895	23.6804	22.959
contam_P01862	contam_P01862		Ig gamma-2 chain C region	sp|contam_P01862|IGHG2_CAVPO Ig gamma-2 chain C region OS=Cavia porcellus PE=1 SV=1	36.05	5	39.5	1	3	0	0	4	1	7	5	5	2	1	0	4				24.1341		28.4506	29.9421	28.2823				27.3698				24.6292		28.6469	30.2644	28.5294				27.8358
G5EBE3	G5EBE3	cir-1	CBF1-interacting co-repressor CIR N-terminal domain-containing protein	tr|G5EBE3|G5EBE3_CAEEL CBF1-interacting co-repressor CIR N-terminal domain-containing protein OS=Caenorhabditis elegans OX=6239 GN=cir-1 PE=1 SV=1	65.79	10	22.1	1	3	8	4	1	0	1	5	9	3	0	0	1	26.0161	27.1193	25.4227	24.0788	24.5603	23.7256	27.1543	27.2301	25.6305	26.1825	23.2018	23.6933	25.7351	26.5802	25.0377	23.837	24.1721	23.185	26.7396	26.7402	25.1382	26.3183	23.1136	23.4224	23.2244	24.2631	23.7507	22.1144	22.5895
Q23511	Q23511	lars-2	leucine--tRNA ligase	tr|Q23511|Q23511_CAEEL leucine--tRNA ligase OS=Caenorhabditis elegans OX=6239 GN=lars-2 PE=1 SV=4	98.22	13	15.1	1	9	1	0	5	1	1	7	2	1	2	2	1	26.7721	23.974	23.5393	26.3756	23.3889	23.3632	26.6976	23.8467	24.3558	26.7317	25.0435	24.9191	25.4911	22.4349	22.1543	25.1337	22.0007	21.8225	25.2829	22.3568	22.8636	25.8674	23.9553	23.6482	22.9468	21.389	21.8123	23.0642	21.1761
contam_P02534	contam_P02534		Keratin, type I microfibrillar 48 kDa, component 8C-1	sp|contam_P02534|K1M1_SHEEP Keratin, type I microfibrillar 48 kDa, component 8C-1 OS=Ovis aries PE=1 SV=2	46.64	27	53.6	1	0	0	0	0	0	0	39	0	0	0	0	0							32.5799												32.0017
A0A4V0IJV5	A0A4V0IJV5;A0A8S4QDD1	frm-5.2	FERM domain (Protein4.1-ezrin-radixin-moesin) family	tr|A0A4V0IJV5|A0A4V0IJV5_CAEEL FERM domain (Protein4.1-ezrin-radixin-moesin) family OS=Caenorhabditis elegans OX=6239 GN=frm-5.2 PE=4 SV=1	154.12	9	7.5	1	4	1	0	8	0	0	3	0	1	3	1	5	26.4254	21.5913	22.5679	26.3411	23.5038	23.3115	26.5352	22.1423	23.0976	26.8964	24.7634	24.8379	24.5984	19.5063	20.6369	24.5532	21.5697	21.2249	24.5745	20.1064	21.0594	25.4862	23.1292	23.021	23.181	21.0797	22.0869	23.3024	21.8271
P91175	P91175	syf-1	Pre-mRNA-splicing factor SYF1	tr|P91175|P91175_CAEEL Pre-mRNA-splicing factor SYF1 OS=Caenorhabditis elegans OX=6239 GN=syf-1 PE=1 SV=1	99.48	14	16.4	1	2	1	2	1	2	2	1	3	1	14	3	2	24.3941	22.2598	21.8665	24.159	23.1871	22.6836	23.8499	22.5582	22.4609	28.4514	23.4012	23.0717	23.1422	20.7499	20.5107	22.9463	21.8281	21.1721	22.4643	21.0974	20.9978	27.6163	22.3421	21.8299	22.5905	21.1976	21.527	22.5866	21.9869
P34689	P34689	glh-1	ATP-dependent RNA helicase glh-1	sp|P34689|GLH1_CAEEL ATP-dependent RNA helicase glh-1 OS=Caenorhabditis elegans OX=6239 GN=glh-1 PE=1 SV=3	79.73	17	25.2	1	0	6	0	4	6	2	1	0	0	17	0	0	25.5424	25.3146	24.2952	25.8259	25.4735	24.3757	25.1902	23.6232	22.5021	28.7508	25.105	23.9223	24.776	24.2902	23.4248	25.0986	24.6	23.3496	24.2901	22.6478	21.5244	28.4011	24.5314	23.1659	22.4815	23.0478	22.572	23.2458	22.7505
Q09582	Q09582	metr-1	Probable methionine synthase	sp|Q09582|METH_CAEEL Probable methionine synthase OS=Caenorhabditis elegans OX=6239 GN=metr-1 PE=3 SV=1	138.81	18	17.2	1	1	0	2	0	0	2	1	2	3	19	1	4	23.3664		22.6821	22.3656	18.7722	21.9504	20.0937	22.4772	23.1302	29.2636	22.0069	23.6389	21.7292		20.941	20.7675	17.0279	20.0536	18.3228	20.6311	21.2818	28.0432	20.5625	22.0118	21.2214	18.9536	21.6439	20.9445	19.2177
Q21554	Q21554	ddb-1	DNA damage-binding protein 1	sp|Q21554|DDB1_CAEEL DNA damage-binding protein 1 OS=Caenorhabditis elegans OX=6239 GN=ddb-1 PE=1 SV=2	125.64	15	13.6	1	2	0	1	3	1	6	1	1	6	6	3	2	25.434	23.9704	23.7037	25.6494	24.8054	24.911	25.4254	24.0096	25.0122	27.7041	24.9718	25.4543	23.9895	22.2678	22.1552	24.244	23.2538	23.2068	23.8472	22.3562	23.3564	26.6763	23.7201	24.0199	22.7294	21.6514	22.3252	23.1253	22.4695
Q23368	Q23368	sec-24.2	Yeast SEC homolog	tr|Q23368|Q23368_CAEEL Yeast SEC homolog OS=Caenorhabditis elegans OX=6239 GN=sec-24.2 PE=1 SV=3	109.28	11	13.9	1	6	1	1	3	0	0	3	3	1	8	2	2	26.375	23.5585	24.566	26.6526	24.424	23.7775	26.4409	24.0057	23.7906	27.8431	25.6379	24.7398	25.6934	22.6189	23.7805	26.0102	23.6354	22.8362	25.6257	23.1152	22.8978	27.5783	25.1491	24.0683	23.4802	22.4373	22.906	23.5793	22.8871
Q9U348	Q9U348;Q9U349;Q9XVG3	col-93	Nematode cuticle collagen N-terminal domain-containing protein	tr|Q9U348|Q9U348_CAEEL Nematode cuticle collagen N-terminal domain-containing protein OS=Caenorhabditis elegans OX=6239 GN=col-93 PE=3 SV=1	29.16	5	16.1	1	1	4	0	3	3	5	2	4	2	0	0	0	25.7403	25.9445	23.2419	26.2612	25.2934	27.9746	26.4359	26.5405	24.2427	21.881	24.3439		27.5182	27.4643	24.9158	28.0782	26.9641	29.4928	28.0801	28.1094	25.8094	24.0756	26.3146		23.1365	23.9026	21.9766	24.1511	23.4727
Q4TT88	Q4TT88	pam-1	Puromycin-sensitive aminopeptidase	sp|Q4TT88|PSA_CAEEL Puromycin-sensitive aminopeptidase OS=Caenorhabditis elegans OX=6239 GN=pam-1 PE=1 SV=1	107.08	22	25.9	1	0	1	0	3	2	1	0	1	0	21	5	0	23.3237	21.8185	22.1124	25.1142	24.581	22.6158	23.6479	22.909	22.2868	29.9759	25.5044	23.7453	22.0141	20.2509	20.6989	23.8438	23.1643	21.0465	22.2046	21.3905	20.766	29.0831	24.3876	22.4458	21.3194	21.336	21.6517	22.4415	21.9162
contam_P01819	contam_P01819;contam_P01820		Ig heavy chain V region MOPC 141	sp|contam_P01819|HVM43_MOUSE Ig heavy chain V region MOPC 141 OS=Mus musculus PE=4 SV=1	15.75	1	7.6	0.9999	3	2	3	3	2	2	3	1	2	2	2	2	26.242	25.4365	25.1339	26.1325	24.9493	25.4126	26.4424	24.935	24.7453	25.9352	24.7235	25.1614	28.2829	27.2193	27.0709	28.2126	26.8831	27.1938	28.3496	26.767	26.575	28.3929	26.9573	27.2124	24.8291	24.3273	24.6857	24.8505	23.9585
contam_P18531	contam_P18531	Ighv3-6	Ig heavy chain V region 3-6	sp|contam_P18531|HVM60_MOUSE Ig heavy chain V region 3-6 OS=Mus musculus GN=Ighv3-6 PE=1 SV=1	13.09	3	22.4	1	2	2	3	1	2	3	3	2	2	1	1	3	26.7633	26.1351	25.7747	26.4679	25.815	25.8113	27.2305	25.5175	25.6123	26.6025	25.4552	26.1058	29.1261	28.2399	28.0336	28.8698	28.0708	27.9145	29.4596	27.6714	27.7639	29.3821	28.0108	28.4787	25.1683	25.0729	25.2952	24.819	24.8458
contam_P18532	contam_P18532		Ig heavy chain V region 1B43	sp|contam_P18532|HVM61_MOUSE Ig heavy chain V region 1B43 OS=Mus musculus PE=1 SV=1	13.15	2	22.4	1	2	3	3	1	2	3	2	3	3	1	2	3	25.2615	24.8358	24.9895	24.9425	25.0223	24.8784	26.5894	24.6019	24.6512	25.2999	24.2846	25.1705	27.6244	26.9406	27.2484	27.3445	27.278	26.9816	28.8185	26.7558	26.8028	28.0795	26.8403	27.5435	23.5454	23.6475	24.4069	22.5274	23.8622
Q965N8	Q965N8	CELE_Y46E12BL.2	Ribosomal RNA-processing protein 12-like conserved domain-containing protein	tr|Q965N8|Q965N8_CAEEL Ribosomal RNA-processing protein 12-like conserved domain-containing protein OS=Caenorhabditis elegans OX=6239 GN=CELE_Y46E12BL.2 PE=1 SV=1	147.55	20	17.4	1	1	0	0	2	0	1	2	0	0	21	0	1	25.7098	19.4003	20.7274	24.8821	21.1721	20.9321	25.1267	20.3996	22.7416	29.1909	20.5141	21.8297	23.8058	17.2383	18.7195	23.0173	19.1611	18.7685	23.0891	18.2868	20.6265	27.7038	18.803	19.9358	22.5949	18.9655	20.9308	22.0898	20.8236
Q9U229	Q9U229	wah-1	Pyr_redox_2 domain-containing protein	tr|Q9U229|Q9U229_CAEEL Pyr_redox_2 domain-containing protein OS=Caenorhabditis elegans OX=6239 GN=wah-1 PE=1 SV=2	77.35	12	20.6	1	2	1	0	5	0	2	1	0	1	10	1	0	25.8272	23.0172	22.4318	24.5774	24.6672	23.3199	23.8432	22.7501	24.5024	27.635	24.43	23.6995	25.0201	21.9521	21.5208	23.8095	23.753	22.2532	22.9024	21.7341	23.4841	27.2447	23.8157	22.9025	22.9486	21.9687	21.8836	23.0848	22.2362
O01802	O01802	rpl-7	Large ribosomal subunit protein uL30	sp|O01802|RL7_CAEEL Large ribosomal subunit protein uL30 OS=Caenorhabditis elegans OX=6239 GN=rpl-7 PE=3 SV=1	28.11	5	23.4	1	1	3	2	2	3	2	1	2	2	3	1	3	23.6509	25.4352	24.2291	22.8958	24.6848	24.3783	23.8535	24.8869	24.315	25.3171	23.5256	24.707	24.3133	25.8395	24.7875	23.5973	25.2401	24.7811	24.3822	25.3403	24.7661	26.3963	24.3808	25.3794	21.0719	22.8266	22.3345	22.2677	22.4855
Q93243	Q93243	nas-37	Zinc metalloproteinase nas-37	sp|Q93243|NAS37_CAEEL Zinc metalloproteinase nas-37 OS=Caenorhabditis elegans OX=6239 GN=nas-37 PE=1 SV=2	85.13	9	11.5	1	6	6	2	5	5	0	4	3	0	0	2	0	26.372	25.29	23.4461	25.7347	25.1584	22.3259	25.9074	23.9245	22.8925	25.0158	24.765	22.555	25.5254	24.1853	22.4955	24.9272	24.2047	21.2196	24.9271	22.869	21.8347	24.586	24.1112	21.7185	23.3379	23.1423	22.7865	23.2757	22.8355
contam_P01783	contam_P01783		Ig heavy chain V region MOPC 21 (Fragment)	sp|contam_P01783|HVM16_MOUSE Ig heavy chain V region MOPC 21 (Fragment) OS=Mus musculus PE=1 SV=1	15.06	4	22.1	1	3	2	2	3	2	2	3	1	3	1	2	2	27.5504	26.7455	26.4336	27.1043	26.6263	26.8221	28.2416	26.1623	26.4238	26.6839	26.4203	26.6611	29.1058	28.043	27.8852	28.6989	28.0747	28.1179	29.6634	27.5089	27.768	28.6561	28.1686	28.2266	26.0712	25.7582	25.9823	26.2617	25.8853
Q20641	Q20641	nmy-1	Myosin-11	tr|Q20641|Q20641_CAEEL Myosin-11 OS=Caenorhabditis elegans OX=6239 GN=nmy-1 PE=1 SV=2	229.23	29	16.1	1	0	0	0	0	0	0	0	0	0	4	30	0				28.4266	26.8789					28.4493	28.2891	24.8971				26.1282	24.4342					26.5285	26.1443	22.5696	18.1788	18.5773	17.9878	25.1837	23.9273
Q21962	Q21962	gldc-1	Glycine cleavage system P protein	tr|Q21962|Q21962_CAEEL Glycine cleavage system P protein OS=Caenorhabditis elegans OX=6239 GN=gldc-1 PE=1 SV=1	108.8	13	18.7	1	1	0	0	2	2	0	1	0	0	15	11	0	25.5168	23.7088	23.4382	26.2857	24.9947	23.2316	25.5982	23.9124	23.709	29.0931	26.5997	25.2457	24.2649	22.1988	22.0823	25.073	23.6358	21.72	24.2126	22.4516	22.2459	28.258	25.5406	24.0039	22.8789	21.8072	22.5942	23.2351	22.0867
Q22961	Q22961	prp-39	Pre-mRNA-processing factor 39	tr|Q22961|Q22961_CAEEL Pre-mRNA-processing factor 39 OS=Caenorhabditis elegans OX=6239 GN=prp-39 PE=1 SV=2	82.74	10	19.4	1	4	8	1	5	4	0	3	0	0	4	0	4	25.5478	25.5345	24.6802	25.407	25.3604	22.6244	25.585	23.1911	23.2761	26.6846	24.4773	25.3389	25.1557	24.8844	24.1842	25.0541	24.8612	21.9727	25.0592	22.5901	22.6729	26.7094	24.2781	24.957	22.9028	22.8619	22.6178	23.2863	22.7022
contam_F1MJK3	contam_F1MJK3		Uncharacterized protein	tr|contam_F1MJK3|F1MJK3_BOVIN Uncharacterized protein OS=Bos taurus PE=4 SV=2	165.51	3	1.7	0.9999	3	1	2	3	2	1	3	1	3	3	2	2	27.3335	25.1414	25.4153	27.5818	25.8999	24.8123	27.5256	24.1529	26.1509	27.2508	25.5215	25.7332	25.4296	22.9794	23.4074	25.717	23.8888	22.6487	25.488	22.04	24.0357	25.7637	23.8104	23.8394	25.233	23.3899	24.3028	25.8524	24.3463
D5MCN2	D5MCN2	larp-1	La-related protein 1	sp|D5MCN2|LARP1_CAEEL La-related protein 1 OS=Caenorhabditis elegans OX=6239 GN=larp-1 PE=4 SV=2	128.19	23	23.1	1	0	0	0	1	2	4	0	0	0	24	0	0	24.4851	23.9781	23.7018	23.4536	23.5012	24.3107	24.5018	24.2745	23.3737	29.4864	23.153	23.7023	23.12	22.3549	22.2328	22.1277	22.0291	22.6859	23.003	22.7005	21.7974	28.5381	21.9807	22.3473	22.3088	22.0739	22.5843	23.1839	22.1319
Q19842	Q19842	pcca-1	Propionyl-CoA carboxylase alpha chain, mitochondrial	sp|Q19842|PCCA_CAEEL Propionyl-CoA carboxylase alpha chain, mitochondrial OS=Caenorhabditis elegans OX=6239 GN=pcca-1 PE=1 SV=1	79.71	14	25.3	1	0	3	1	2	5	0	0	1	1	15	2	1	22.5609	23.2809	22.0172	24.8927	24.1079	21.2817	24.0672	21.0494	19.5587	28.7213	24.5269	23.0572	21.6018	22.0637	20.9542	23.9727	23.0417	20.0629	22.9744	19.8814	18.3883	28.179	23.7607	22.1081	20.8998	21.843	21.1514	22.3613	21.4504
contam_P01753	contam_P01753		Ig heavy chain V region 186-1	sp|contam_P01753|HVM09_MOUSE Ig heavy chain V region 186-1 OS=Mus musculus PE=4 SV=2	12.88	3	45.3	0.9973	4	2	1	4	4	1	3	0	2	2	2	1	27.1039	25.2141	24.3009	27.461	26.3848	23.3469	26.102	21.409	25.3877	26.698	24.834	24.5087	29.8817	27.7339	26.9748	30.2781	29.0555	25.8651	28.7462	23.978	27.9543	29.8926	27.8047	27.2967	25.5863	23.8581	23.6869	26.0296	25.2865
contam_P02538	contam_P02538	KRT6A	Keratin, type II cytoskeletal 6A	sp|contam_P02538|K2C6A_HUMAN Keratin, type II cytoskeletal 6A OS=Homo sapiens GN=KRT6A PE=1 SV=3	60.01	30	28	1	0	0	2	7	1	2	1	1	1	0	1	2	25.3436	23.1694	24.4576	27.2544	24.4937	23.9174	25.6412	23.1807	23.7455		25.407	23.9178	24.7995	22.3673	23.8096	26.7495	23.8425	23.1136	24.9634	22.4277	22.9902		25.0558	23.3838	22.7654	21.9931	23.8403	24.6094	22.6677
G5ECV9	G5ECV9	alh-3	10-formyltetrahydrofolate dehydrogenase	tr|G5ECV9|G5ECV9_CAEEL 10-formyltetrahydrofolate dehydrogenase OS=Caenorhabditis elegans OX=6239 GN=alh-3 PE=1 SV=1	99.22	25	33.7	1	0	0	0	0	0	0	0	0	0	28	4	0				23.6364	22.7714					30.408	24.4116	22.7642				22.3659	21.3547					29.5152	23.2948	21.4647	19.2703	17.9951	19.4385	22.0438	21.6986
Q20921	Q20921;Q20922	col-160	Nematode cuticle collagen N-terminal domain-containing protein	tr|Q20921|Q20921_CAEEL Nematode cuticle collagen N-terminal domain-containing protein OS=Caenorhabditis elegans OX=6239 GN=col-160 PE=3 SV=2	30.26	3	6.6	1	1	2	1	2	1	5	2	5	2	1	1	1	24.9298	25.7247	22.0674	25.4838	24.3159	27.7518	26.0464	26.9403	24.3776	30.0491	28.855	21.3792	27.2926	27.8295	24.3263	27.8857	26.5716	29.855	28.2756	29.0942	26.5292	32.8287	31.4107	23.7521	24.6207	25.5636	22.8318	25.6297	24.3573
G5EBX3	G5EBX3	cyl-1	Cyclin L homolog cyl-1	sp|G5EBX3|CYL1_CAEEL Cyclin L homolog cyl-1 OS=Caenorhabditis elegans OX=6239 GN=cyl-1 PE=1 SV=1	55.96	9	17.5	1	3	2	3	0	0	0	2	0	6	1	1	5	25.1377	24.634	24.6056	23.933	23.9525	23.8002	25.4122	23.6778	24.7701	25.3305	23.8598	25.6114	24.8001	24.0383	24.164	23.6345	23.5078	23.203	24.941	23.1313	24.2212	25.4096	23.715	25.2839	22.0543	21.8842	22.5977	21.3272	21.6455
H2L045	H2L045	tns-1	Tensin homolog	sp|H2L045|TENSH_CAEEL Tensin homolog OS=Caenorhabditis elegans OX=6239 GN=tns-1 PE=1 SV=2	151.31	28	24.6	1	0	0	0	0	0	0	0	0	0	31	0	0										30.311												28.8238
P91406	P91406	gcp-2.1	Glutamate carboxypeptidase 2 homolog	sp|P91406|GCP2_CAEEL Glutamate carboxypeptidase 2 homolog OS=Caenorhabditis elegans OX=6239 GN=gcp-2.1 PE=1 SV=2	85.45	8	16.2	1	5	0	2	3	1	3	2	1	1	1	1	1	24.4776	21.2271	21.3927	24.1155	22.2005	22.1477	24.1021	21.3254	20.762	24.6113	21.7864	21.7344	23.9335	20.425	20.7447	23.6106	21.5493	21.344	23.4244	20.5724	20.0067	24.484	21.4352	21.2004	21.3667	20.2025	21.002	21.621	21.1807
Q21930	Q21930	rpl-28	Large ribosomal subunit protein eL28	sp|Q21930|RL28_CAEEL Large ribosomal subunit protein eL28 OS=Caenorhabditis elegans OX=6239 GN=rpl-28 PE=1 SV=3	13.72	4	26.2	1	1	3	3	1	2	4	1	3	3	1	0	1	22.0685	24.5129	23.744	22.1271	23.5276	24.3627	22.6009	24.2391	24.2312	23.599	22.3253	22.2556	23.624	25.8103	25.1956	23.7217	24.976	25.6585	24.0227	25.5857	25.5755	25.5712	24.0736	23.8212	20.5771	23.0875	23.0348	20.8841	22.2521
A0A486WVH5	A0A486WVH5	C55A6.10	NARG2_C domain-containing protein	tr|A0A486WVH5|A0A486WVH5_CAEEL NARG2_C domain-containing protein OS=Caenorhabditis elegans OX=6239 GN=C55A6.10 PE=4 SV=1	62.36	8	16.4	1	6	1	1	2	0	1	2	0	0	1	0	2	26.1536	24.4313	24.0594	25.7663	23.5043	24.5082	26.0994	23.8014	24.0208	25.929	22.8279	25.2439	25.6584	23.6781	23.4604	25.3103	22.9021	23.7534	25.4706	23.0973	23.3144	25.8506	22.5256	24.7589	23.3869	22.2369	22.4378	23.2406	21.8343
G5EGG0	G5EGG0	uso-1	Uso1_p115_head domain-containing protein	tr|G5EGG0|G5EGG0_CAEEL Uso1_p115_head domain-containing protein OS=Caenorhabditis elegans OX=6239 GN=uso-1 PE=1 SV=1	106.79	9	13.7	1	2	1	1	1	1	2	1	3	2	8	2	2	22.856	22.8172	22.2759	23.2477	23.4505	23.2395	23.667	23.2236	22.2667	27.9232	23.4128	22.9933	21.8265	21.5297	21.1424	22.2573	22.3139	21.9504	22.5039	21.9852	21.0259	27.3105	22.5762	21.9739	21.0509	20.5101	21.0903	21.3199	21.8124
Q688Z3	Q688Z3	CELE_Y94H6A.5	RNA helicase	tr|Q688Z3|Q688Z3_CAEEL RNA helicase OS=Caenorhabditis elegans OX=6239 GN=CELE_Y94H6A.5 PE=1 SV=1	93.02	13	18.2	1	3	2	0	7	1	1	3	5	0	8	1	0	26.3321	24.7688	22.9739	25.9678	24.396	23.8585	25.7135	24.3275	22.4632	27.9658	24.2032	21.3151	25.2687	23.4473	21.8066	24.9436	23.2255	22.5354	24.5164	23.0551	21.1886	27.3192	23.3326	20.2617	23.06	22.1567	22.1944	22.9793	21.7573
Q9XTQ9	Q9XTQ9	CELE_H13N06.2	VWFA domain-containing protein	tr|Q9XTQ9|Q9XTQ9_CAEEL VWFA domain-containing protein OS=Caenorhabditis elegans OX=6239 GN=CELE_H13N06.2 PE=4 SV=2	49.23	8	20.9	1	9	0	1	7	3	3	3	0	0	0	0	0	27.3792	24.496	25.0912	27.2578	24.9679	25.2145	26.2996	22.8485	23.638	24.5842	23.6033	24.2186	27.5721	24.4308	25.1801	27.4899	25.0537	25.1478	26.3588	22.8324	23.6197	25.1939	23.9891	24.4216	23.9509	21.5888	22.6719	23.979	22.488
P20631	P20631	col-13	Cuticle collagen 13	sp|P20631|COL13_CAEEL Cuticle collagen 13 OS=Caenorhabditis elegans OX=6239 GN=col-13 PE=3 SV=1	30.08	4	9.5	1	2	3	0	3	2	6	2	3	1	0	0	0	24.5307	25.1679	21.3513	25.1874	24.1739	27.1989	24.4819	24.5951	22.0286		23.4742		26.8935	27.2727	23.6102	27.5894	26.4296	29.302	26.7111	26.749	24.1802		26.0298		22.5246	23.5157	21.5226	23.5364	22.433
P49041	P49041	rps-5	Small ribosomal subunit protein uS7	sp|P49041|RS5_CAEEL Small ribosomal subunit protein uS7 OS=Caenorhabditis elegans OX=6239 GN=rps-5 PE=3 SV=1	23.14	7	41	1	1	1	1	0	1	1	2	2	3	2	1	1	23.1859	22.0442	22.4732	20.572	21.3197	22.9704	24.8452	22.4314	23.1736	24.943	21.0686	22.7116	24.2268	22.8271	23.4101	21.652	22.2535	23.7517	25.7525	23.2634	24.0032	26.4007	22.3023	23.7625	20.4083	20.8656	21.9015	19.7907	20.7755
Q18685	Q18685	unc-112	Protein unc-112	sp|Q18685|UN112_CAEEL Protein unc-112 OS=Caenorhabditis elegans OX=6239 GN=unc-112 PE=1 SV=1	82.3	22	40.4	1	0	0	0	0	0	0	0	0	0	30	0	0										30.8097												30.2318
A0A486WYQ4	A0A486WYQ4	CELE_W08G11.3	Trichohyalin	tr|A0A486WYQ4|A0A486WYQ4_CAEEL Trichohyalin OS=Caenorhabditis elegans OX=6239 GN=CELE_W08G11.3 PE=1 SV=1	58.42	8	19.3	1	1	5	2	0	1	0	3	1	2	0	0	5	25.7269	25.2003	23.8978	24.125	23.7549	21.8616	25.703	23.8405	24.5469	25.0927	23.387	25.0933	25.9198	25.1351	23.9868	24.357	23.8407	21.7948	25.7622	23.8245	24.5286	25.7024	23.7727	25.2963	22.259	22.6417	22.0011	22.0047	21.216
P41877	P41877	isw-1	Chromatin-remodeling complex ATPase chain isw-1	sp|P41877|ISW1_CAEEL Chromatin-remodeling complex ATPase chain isw-1 OS=Caenorhabditis elegans OX=6239 GN=isw-1 PE=1 SV=2	116.6	9	8.8	1	4	0	0	7	3	0	1	1	1	6	3	2	25.5447	22.6221	23.2623	26.3445	24.4935	23.5959	24.8024	23.4032	22.976	27.2467	24.479	24.1182	24.0746	20.894	21.6883	24.9136	22.9164	21.8662	23.1987	21.7242	21.2947	26.1934	23.2018	22.6582	22.2734	20.5284	21.7006	22.9041	21.3024
Q94392	Q94392	nsf-1	Vesicle-fusing ATPase	sp|Q94392|NSF_CAEEL Vesicle-fusing ATPase OS=Caenorhabditis elegans OX=6239 GN=nsf-1 PE=1 SV=2	91.28	15	20.3	1	1	1	1	3	3	0	1	0	0	14	3	1	26.3166	23.331	23.4373	26.3174	24.3519	22.4768	24.105	23.0872	19.2599	28.9521	25.1004	24.6359	24.979	21.7353	21.9958	25.0189	22.9072	20.8795	22.6337	21.5407	17.7111	28.0312	23.9556	23.3084	22.4358	21.9904	22.2271	23.1539	22.1354
O02286	O02286	pck-2	phosphoenolpyruvate carboxykinase (GTP)	tr|O02286|O02286_CAEEL phosphoenolpyruvate carboxykinase (GTP) OS=Caenorhabditis elegans OX=6239 GN=pck-2 PE=1 SV=1	73.38	16	31.3	1	0	1	0	2	5	0	0	0	0	17	4	0	20.8303	23.7664	21.9232	25.5706	25.07	22.0261	23.7209		20.9618	29.2533	25.3086	23.7496	19.9077	22.5858	20.8967	24.6872	24.0403	20.8439	22.6647		19.828	28.7475	24.5788	22.8371	20.4085	21.5274	20.5833	22.676	22.4952
O45430	O45430	mccc-1	Methylcrotonoyl-CoA carboxylase subunit alpha, mitochondrial	tr|O45430|O45430_CAEEL Methylcrotonoyl-CoA carboxylase subunit alpha, mitochondrial OS=Caenorhabditis elegans OX=6239 GN=mccc-1 PE=1 SV=2	73.71	8	12.4	1	0	5	0	2	3	1	3	1	0	10	1	1	24.2044	25.0098	23.683	24.7307	24.5226	23.4224	24.9099	23.3799	22.926	28.0141	24.4762	23.9904	23.4379	23.9853	22.8126	24.0034	23.649	22.3963	24.0097	22.4046	21.9483	27.6644	23.9025	23.234	21.874	22.62	21.8599	22.5674	22.0214
Q965V4	Q965V4	xpo-2	Exportin-2	tr|Q965V4|Q965V4_CAEEL Exportin-2 OS=Caenorhabditis elegans OX=6239 GN=xpo-2 PE=1 SV=1	104.78	15	20.1	1	3	0	0	2	0	2	3	1	0	12	0	2	25.0935	23.7368	23.8066	24.9803	24.6604	24.5684	25.0191	24.0083	23.8749	28.19	24.5371	24.6139	23.8713	22.2566	22.4805	23.7974	23.3312	23.0866	23.6633	22.5772	22.4415	27.3847	23.5078	23.4018	22.5098	21.6945	22.3231	22.9128	22.4499
Q9BKR5	Q9BKR5	CELE_Y82E9BR.18	Nuclear export mediator factor NEMF	tr|Q9BKR5|Q9BKR5_CAEEL Nuclear export mediator factor NEMF OS=Caenorhabditis elegans OX=6239 GN=CELE_Y82E9BR.18 PE=1 SV=2	104.94	10	11.6	1	4	0	0	5	4	1	0	0	1	5	5	2	25.0381	22.2574	21.7133	25.9887	24.8503	23.1363	24.6748	22.7545	22.3205	27.0095	25.3243	24.6775	23.9415	20.9028	20.5128	24.9312	23.6466	21.78	23.4445	21.449	21.0127	26.3297	24.4205	23.591	21.8278	22.3331	21.1689	22.9833	21.7595
P41932	P41932	par-5	14-3-3-like protein 1	sp|P41932|14331_CAEEL 14-3-3-like protein 1 OS=Caenorhabditis elegans OX=6239 GN=par-5 PE=1 SV=2	28.17	11	16.9	1	1	4	4	0	0	0	0	4	2	2	3	4	23.8765	24.7131	24.8748	19.6127	22.1278	21.5672	23.9872	24.2263	23.9393	25.6422	25.0345	25.2427	24.2393	24.8179	25.1337	20.0147	22.3835	21.6703	24.2164	24.3802	24.0909	26.4218	25.5902	25.6156	21.6447	22.5402	23.3629	19.1134	20.3008
Q22054	Q22054	rps-16	Small ribosomal subunit protein uS9	sp|Q22054|RS16_CAEEL Small ribosomal subunit protein uS9 OS=Caenorhabditis elegans OX=6239 GN=rps-16 PE=1 SV=3	16.31	8	47.9	1	0	0	0	0	0	0	0	1	5	0	0	0	23.5194	24.2553	23.7681	23.0247	20.0348	24.5464	24.7222	24.1949	25.0578	25.8674	22.2761	22.5543	24.4228	24.9007	24.5675	23.9672	20.8311	25.1902	25.4919	24.8893	25.7499	27.1875	23.3724	23.4678	20.582	21.3355	21.7692	20.5322	20.2163
Q23629	Q23629	ogdh-2	Probable 2-oxoglutarate dehydrogenase E1 component DHKTD1 homolog, mitochondrial	sp|Q23629|DHTK1_CAEEL Probable 2-oxoglutarate dehydrogenase E1 component DHKTD1 homolog, mitochondrial OS=Caenorhabditis elegans OX=6239 GN=ogdh-2 PE=3 SV=4	102.67	9	10.2	1	0	2	1	0	4	2	0	3	2	4	8	2	20.0734	23.7312	22.0718	24.3956	25.5375	23.0212	21.7762	22.676	22.5436	27.0756	26.3614	24.465	18.8513	22.2511	20.7457	23.2126	24.2083	21.5394	20.4204	21.2449	21.1103	26.2702	25.3321	23.253	20.4926	21.5345	21.0846	21.4045	22.2897
G5EDH2	G5EDH2	htrl-1	HtrL domain containing	tr|G5EDH2|G5EDH2_CAEEL HtrL domain containing OS=Caenorhabditis elegans OX=6239 GN=htrl-1 PE=4 SV=1	84.67	4	5.8	1	2	3	1	2	2	3	2	0	3	3	2	4	23.057	22.2382	22.3957	22.1364	22.7428	22.8663	23.1258	21.6589	22.8398	24.8876	22.743	22.9244	22.2499	21.1731	21.4846	21.3684	21.8286	21.7995	22.185	20.6429	21.8215	24.4973	22.1287	22.1274	21.0927	20.4604	20.7076	21.166	21.0477
P46769	P46769	rps-0	Small ribosomal subunit protein uS2	sp|P46769|RSSA_CAEEL Small ribosomal subunit protein uS2 OS=Caenorhabditis elegans OX=6239 GN=rps-0 PE=1 SV=3	30.68	8	44.6	1	0	1	1	0	0	2	2	1	2	5	0	1	24.1227	24.0546	23.8434	24.3694	23.8753	24.4149	25.815	24.92	24.6408	27.7656	23.5191	24.025	24.4855	24.1594	24.1023	24.7713	24.131	24.5181	26.0442	25.0739	24.7924	28.5452	24.0747	24.3979	21.4392	21.8424	22.1968	21.7699	21.633
P48166	P48166	rpl-36.A	Large ribosomal subunit protein eL42	sp|P48166|RL36A_CAEEL Large ribosomal subunit protein eL42 OS=Caenorhabditis elegans OX=6239 GN=rpl-36.A PE=3 SV=2	12.36	6	30.5	1	0	1	2	1	0	3	2	3	5	0	0	1	23.7996	24.0328	23.6413	23.4866	22.8445	24.6517	24.8028	25.2838	25.2083	25.0692	22.3524	23.803	26.5775	26.5527	26.3153	26.3037	25.5153	27.1699	27.447	27.8528	27.775	28.2638	25.3231	26.591	21.9771	22.6026	23.2716	22.0431	21.8297
P91341	P91341	F55F8.3	Periodic tryptophan protein 2 homolog	sp|P91341|PWP2_CAEEL Periodic tryptophan protein 2 homolog OS=Caenorhabditis elegans OX=6239 GN=F55F8.3 PE=3 SV=2	102.13	14	19.5	1	1	1	1	3	1	1	2	1	0	14	1	0	25.1824	22.6939	22.6319	25.1377	22.9837	22.5668	25.3625	23.5803	23.2428	28.6352	21.9451	21.8456	24.0534	21.3069	21.3989	24.0478	21.7476	21.1781	24.0998	22.2423	21.9025	27.9229	21.0089	20.7267	22.4754	21.3548	21.9756	22.7128	21.7828
Q9TXQ1	Q9TXQ1	tank-1	Poly [ADP-ribose] polymerase tankyrase	sp|Q9TXQ1|TNKS1_CAEEL Poly [ADP-ribose] polymerase tankyrase OS=Caenorhabditis elegans OX=6239 GN=tank-1 PE=2 SV=1	254.42	18	10.5	1	0	0	0	3	1	0	2	1	1	17	0	1	23.2535	21.4581	21.328	24.3988	23.7937	21.6893	24.2728	20.2137		29.066	23.4121	23.1067	20.6738	18.6204	18.6444	21.8583	21.1069	18.85	21.5595	17.4251		26.9031	21.0253	20.5371	21.2494	21.0173	21.2413	22.9658	22.624
Q9U332	Q9U332	rpl-31	Large ribosomal subunit protein eL31	sp|Q9U332|RL31_CAEEL Large ribosomal subunit protein eL31 OS=Caenorhabditis elegans OX=6239 GN=rpl-31 PE=3 SV=1	14.25	4	35.2	1	1	2	2	1	2	3	1	2	3	1	1	2	23.6685	25.1041	24.6756	23.1423	23.7142	25.3287	23.085	24.9212	24.877	24.8131	23.4888	24.2086	26.0314	27.2089	26.9345	25.5443	25.9699	27.4319	25.3142	27.0751	27.0286	27.5927	26.0444	26.5815	22.2378	23.8025	24.1711	22.0546	22.701
A0A0T7CIX3	A0A0T7CIX3	sago-1	Piwi-like protein	tr|A0A0T7CIX3|A0A0T7CIX3_CAEEL Piwi-like protein OS=Caenorhabditis elegans OX=6239 GN=sago-1 PE=1 SV=1	98.1	20	28.1	1	1	0	0	3	0	0	0	0	0	21	2	0	24.4954			26.0471	23.4935		22.7096			29.3904	23.7674	22.8201	23.3988			24.9897	22.2898		21.4793			28.7106	22.8636	21.7336	22.0036	18.7969	18.1721	23.3216	22.2377
Q09285	Q09285	akap-1	KH domain-containing protein akap-1	sp|Q09285|AKAP1_CAEEL KH domain-containing protein akap-1 OS=Caenorhabditis elegans OX=6239 GN=akap-1 PE=3 SV=2	96.37	16	25.4	1	0	0	0	2	0	3	1	0	0	19	0	0	22.8851	21.4526	19.7032	23.1692	22.0612	22.9132	22.1753	21.5775	21.5346	29.4264	22.4191	21.8803	21.8903	20.1998	18.6046	22.2137	20.9594	21.6588	21.0469	20.3738	20.3286	28.8484	21.6172	20.8956	21.0201	20.0869	20.9341	21.6413	20.7102
Q18990	Q18990	pyr-1	CAD protein	sp|Q18990|PYR1_CAEEL CAD protein OS=Caenorhabditis elegans OX=6239 GN=pyr-1 PE=1 SV=2	242.43	16	8.4	1	0	0	2	0	1	1	2	0	2	3	2	2	24.1631	22.6487	23.8569	25.0562	23.7872	23.1418	24.0411	21.0935	23.9858	26.7606	23.6838	24.3089	21.6679	19.8955	21.2578	22.6002	21.185	20.387	21.4123	18.3895	21.2794	24.6822	21.3815	21.8238	22.7211	21.4723	22.717	23.6056	22.3386
Q9N3T5	Q9N3T5	spg-7	AFG3-like protein spg-7	sp|Q9N3T5|AFG3_CAEEL AFG3-like protein spg-7 OS=Caenorhabditis elegans OX=6239 GN=spg-7 PE=3 SV=2	87.41	14	22.3	1	2	6	0	1	2	0	0	2	0	9	0	0	27.733	25.7498	25.8668	26.4445	25.5466	25.2418	27.5532	26.7443	25.4205	28.789	26.0265	26.3209	26.7739	24.5326	24.8038	25.5245	24.4804	24.0231	26.4604	25.5763	24.2502	28.2467	25.2602	25.3719	25.3425	25.2646	23.8292	25.3753	24.4193
Q9XW92	Q9XW92	vha-13	V-type proton ATPase catalytic subunit A	sp|Q9XW92|VATA_CAEEL V-type proton ATPase catalytic subunit A OS=Caenorhabditis elegans OX=6239 GN=vha-13 PE=1 SV=3	66.42	14	26.7	1	0	2	0	0	2	1	0	1	0	15	3	1	20.3968	23.5798	21.1426	22.8968	23.6331	21.6465	23.496	22.6895	21.8882	28.6688	24.406	23.5324	19.6303	22.5553	20.2722	22.1695	22.7595	20.6204	22.5959	21.7142	20.9106	28.3192	23.8324	22.776	19.8509	21.5611	20.2437	21.9468	21.4435
contam_P02662	contam_P02662	CSN1S1	Alpha-S1-casein	sp|contam_P02662|CASA1_BOVIN Alpha-S1-casein OS=Bos taurus GN=CSN1S1 PE=1 SV=2	24.51	3	15.4	1	0	2	3	0	2	3	1	3	3	0	1	2	22.0461	23.0465	23.8963	22.1031	23.4308	23.0945	23.7653	23.2258	22.9625	23.7419	22.6205	22.1306	23.087	23.8294	24.8333	23.1832	24.3646	23.8757	24.6725	24.0578	23.7921	25.1996	23.8542	23.1815	20.3883	21.2207	22.6908	20.7409	21.6933
contam_P06327	contam_P06327	Gm5629	Ig heavy chain V region VH558 A1/A4	sp|contam_P06327|HVM52_MOUSE Ig heavy chain V region VH558 A1/A4 OS=Mus musculus GN=Gm5629 PE=2 SV=1	12.96	4	59	1	0	2	0	3	1	2	2	2	2	0	1	1	22.7978	19.5259	18.5151	24.3305	22.2437	18.5121	23.3033	18.3236	21.5742		18.7268	18.6704	24.8387	21.3088	20.452	26.4106	24.1775	20.2934	25.2105	20.1556	23.4039		20.9606	20.7214	20.1369	20.5484	20.1758	20.2989	20.616
contam_P18526	contam_P18526		Ig heavy chain V region 345	sp|contam_P18526|HVM55_MOUSE Ig heavy chain V region 345 OS=Mus musculus PE=1 SV=1	12.89	4	25.6	1	2	1	1	4	2	1	2	1	2	2	1	1	28.1213	25.9993	26.0185	28.2669	25.0337	26.7867	28.4431	26.7739	26.5567	27.8044	25.4207	26.422	29.8991	27.5191	27.6924	30.084	26.7045	28.3049	30.0872	28.3429	28.1234	29.9991	27.3914	28.2099	26.1348	25.2929	26.3675	26.5285	24.9903
H2L049	H2L049	CELE_F46H5.7	AMPK1_CBM domain-containing protein	tr|H2L049|H2L049_CAEEL AMPK1_CBM domain-containing protein OS=Caenorhabditis elegans OX=6239 GN=CELE_F46H5.7 PE=1 SV=2	64.97	10	17	1	0	5	0	3	1	0	1	1	0	9	0	0	24.6126	25.3076	22.2266	24.2929	24.4866	22.8569	24.9818	23.3546	22.7116	28.1038	24.0661	24.1863	24.1174	24.5544	21.6276	23.8369	23.8844	22.1021	24.3529	22.6506	22.0053	28.0254	23.7638	23.7012	21.7858	22.5698	21.2124	22.1141	21.5931
P54812	P54812	cdc-48.2	Transitional endoplasmic reticulum ATPase homolog 2	sp|P54812|TERA2_CAEEL Transitional endoplasmic reticulum ATPase homolog 2 OS=Caenorhabditis elegans OX=6239 GN=cdc-48.2 PE=1 SV=2	89.58	34	19.5	1	0	1	1	0	1	1	1	2	2	11	4	1	23.3158	23.4497	22.984	23.6095	23.5165	22.9594	24.1642	23.3968	22.6794	28.4929	24.4209	23.0079	22.1868	22.0626	21.751	22.5196	22.2804	21.5707	22.9015	22.0588	21.3392	27.7807	23.4847	21.8889	21.1683	21.2603	21.4973	22.115	22.253
Q19162	Q19162;Q94300	rpl-11.2	Large ribosomal subunit protein uL5B	sp|Q19162|RL112_CAEEL Large ribosomal subunit protein uL5B OS=Caenorhabditis elegans OX=6239 GN=rpl-11.2 PE=3 SV=1	22.76	3	14.8	1	0	3	3	0	0	2	1	3	2	0	1	2	21.7651	24.6297	23.6196	22.6063	22.715	24.5241	24.5584	24.1478	24.0696	24.6451	22.296	23.2325	23.3206	25.9272	25.0711	24.2009	24.1634	25.8199	25.9802	25.4944	25.4138	26.6173	24.0443	24.7981	20.8039	23.4879	23.1132	21.964	22.1823
Q21153	Q21153	K02F3.2	Probable calcium-binding mitochondrial carrier K02F3.2	sp|Q21153|CMC1_CAEEL Probable calcium-binding mitochondrial carrier K02F3.2 OS=Caenorhabditis elegans OX=6239 GN=K02F3.2 PE=3 SV=3	79.54	12	21.6	1	3	2	0	1	0	0	2	0	0	11	1	0	24.0387	22.8599		23.7068	20.928	21.8529	23.1325	20.5611	19.4621	27.7403	22.9032	22.2317	23.192	21.7552		22.8993	19.9743	20.7466	22.1522	19.5056	18.4042	27.3105	22.2494	21.3951	21.6797	21.4833	17.2025	21.7816	19.6662
G5EG62	G5EG62	unc-45	UNC-45	tr|G5EG62|G5EG62_CAEEL UNC-45 OS=Caenorhabditis elegans OX=6239 GN=unc-45 PE=1 SV=1	107.36	18	21.7	1	0	0	0	0	0	1	1	0	0	20	3	0	21.8648	21.3477	20.8119	24.0713	22.7232	21.1069		21.1929		30.6465	23.7555	22.6096	20.3697	19.5945	19.2128	22.6153	21.1209	19.3521		19.4888		29.5682	22.4532	21.1245	21.3991	21.2242	21.3266	22.3391	20.9089
O17218	O17218	rps-22	Ribosomal Protein, Small subunit	tr|O17218|O17218_CAEEL Ribosomal Protein, Small subunit OS=Caenorhabditis elegans OX=6239 GN=rps-22 PE=1 SV=1	14.72	7	59.2	1	0	1	3	0	1	4	1	2	7	0	0	1	22.6953	24.287	24.503	20.5298	23.3225	25.3213	24.2455	24.3898	25.6769	24.5233	22.8095	24.4483	24.2507	25.5844	25.9546	22.1244	24.7709	26.6172	25.6672	25.7363	27.0212	26.4955	24.5578	26.0139	20.6177	22.44	23.2292	21.0321	21.5917
P91871	P91871	fasn-1	Carrier domain-containing protein	tr|P91871|P91871_CAEEL Carrier domain-containing protein OS=Caenorhabditis elegans OX=6239 GN=fasn-1 PE=1 SV=2	289.04	22	8.2	1	0	0	0	0	0	0	1	0	0	21	0	0	21.0911			21.3354			22.6205		20.3891	28.9318			18.4882			18.7716			19.8838		17.575	26.7456			20.4111	18.2278	18.7003	20.9742	18.2577
Q19371	Q19371	sec-24.1	Protein transport protein Sec24C	tr|Q19371|Q19371_CAEEL Protein transport protein Sec24C OS=Caenorhabditis elegans OX=6239 GN=sec-24.1 PE=1 SV=1	121.05	8	8.1	1	0	1	2	1	2	2	1	2	3	7	2	1	22.8798	22.7278	22.7558	23.6778	23.2311	22.4244	23.6232	22.6114	23.3657	27.1859	23.4148	22.0838	21.9207	21.5107	21.6927	22.7578	22.1649	21.2056	22.5305	21.4434	22.1954	26.6436	22.6485	21.1348	21.1756	20.8462	21.8475	22.3551	22.0539
Q9NLD1	Q9NLD1	hrpr-1	RRM domain-containing protein	tr|Q9NLD1|Q9NLD1_CAEEL RRM domain-containing protein OS=Caenorhabditis elegans OX=6239 GN=hrpr-1 PE=1 SV=2	65.88	8	13.4	1	2	3	0	3	3	0	1	1	0	7	0	1	25.4067	24.3834	22.8431	26.0989	25.0722	23.4318	25.3796	23.4605	21.9694	28.4126	24.9928	23.9695	24.9116	23.6302	22.244	25.6429	24.4699	22.677	24.7508	22.7564	21.263	28.3342	24.6905	23.4845	22.2281	22.1839	21.1944	23.2135	22.4981
G5ECG7	G5ECG7	dsc-4	Microsomal triglyceride transfer protein homolog	sp|G5ECG7|MTP_CAEEL Microsomal triglyceride transfer protein homolog OS=Caenorhabditis elegans OX=6239 GN=dsc-4 PE=1 SV=1	100.95	17	19.2	1	0	0	0	1	0	0	1	0	0	18	4	0	21.311		19.7851	23.2271	23.0553	19.3957	22.5786			29.044	24.3781	22.8757	20.0889		18.4591	22.0441	21.726	17.9139	21.2228			28.2386	23.3488	21.6636	19.4969	19.6466	20.5003	21.2363	20.6314
H2KYS8	H2KYS8	cpna-1	Copine family protein 1	sp|H2KYS8|CPNA1_CAEEL Copine family protein 1 OS=Caenorhabditis elegans OX=6239 GN=cpna-1 PE=1 SV=1	124.53	16	19.2	1	1	0	0	2	1	0	1	0	0	16	2	0				20.4734	19.0528					29.0745	25.711	22.8645				19.2607	17.6938					28.2394	24.652	21.6227	17.5347	18.5607	18.5217	22.3344	21.0234
P37165	P37165	ubl-1	Ubiquitin-like protein 1-ribosomal protein eS31 fusion protein	sp|P37165|RS27A_CAEEL Ubiquitin-like protein 1-ribosomal protein eS31 fusion protein OS=Caenorhabditis elegans OX=6239 GN=ubl-1 PE=1 SV=2	18.09	4	33.1	1	0	3	2	1	2	1	0	4	3	0	0	3	23.9866	25.1105	25.0204	24.5529	24.4874	24.1192	24.8274	25.6577	25.1704	25.0345	23.5904	25.4033	26.0275	26.8933	26.9574	26.6329	26.4212	25.9004	26.7346	27.4897	27.0001	27.4921	25.8241	27.4543	22.4069	23.9126	24.5883	23.0568	23.3841
G5EDV0	G5EDV0	CELE_E01G4.6	CPG4 domain-containing protein	tr|G5EDV0|G5EDV0_CAEEL CPG4 domain-containing protein OS=Caenorhabditis elegans OX=6239 GN=CELE_E01G4.6 PE=1 SV=1	99.54	11	16.1	1	3	0	2	3	2	4	1	0	1	0	0	0	26.1701	20.364	24.0098	25.5469	24.2415	24.4889	25.5965	22.7166	24.0316	24.992	22.1285		25.0735	19.0094	22.8093	24.4895	23.0378	23.1327	24.3662	21.4111	22.7238	24.3122	21.2247		22.7747	20.8225	22.5436	22.9861	21.3978
Q19764	Q19764	CELE_F23H12.5	Flocculation protein FLO11	tr|Q19764|Q19764_CAEEL Flocculation protein FLO11 OS=Caenorhabditis elegans OX=6239 GN=CELE_F23H12.5 PE=4 SV=1	90.08	3	5	1	2	3	2	3	3	2	2	2	1	0	2	0	26.1598	24.4105	24.1425	26.1273	24.9312	23.8538	25.9559	23.975	23.8507	23.1421	24.8742		25.5684	23.5611	23.4472	25.5751	24.2327	23.0028	25.2309	23.1747	23.0481	22.9675	24.4757		24.6366	23.1801	23.5261	24.9216	23.8303
Q95XJ0	Q95XJ0	CELE_Y69A2AR.18	ATP synthase subunit gamma	tr|Q95XJ0|Q95XJ0_CAEEL ATP synthase subunit gamma OS=Caenorhabditis elegans OX=6239 GN=CELE_Y69A2AR.18 PE=1 SV=1	32.36	9	38.8	1	1	1	0	1	1	6	1	1	1	8	0	2	24.3505	23.9642	22.9678	24.5683	23.8346	24.7733	23.7894	23.493	23.4269	28.005	24.1975	23.9293	24.6259	23.9815	23.1392	24.8828	24.0029	24.789	23.931	23.5594	23.491	28.6972	24.6657	24.2148	22.1238	22.1366	21.8636	22.6595	21.7697
G5EEK9	G5EEK9	vha-5	V-type proton ATPase 116 kDa subunit a 2	sp|G5EEK9|VPP2_CAEEL V-type proton ATPase 116 kDa subunit a 2 OS=Caenorhabditis elegans OX=6239 GN=vha-5 PE=1 SV=1	99.25	19	24.6	1	0	0	0	1	0	0	1	0	0	21	0	0				19.1673			19.1071			29.9986						18.3213			18.0884			29.5303						19.7666
Q21276	Q21276	nol-56	Nucleolar protein 56	sp|Q21276|NOP56_CAEEL Nucleolar protein 56 OS=Caenorhabditis elegans OX=6239 GN=nol-56 PE=3 SV=1	54.48	15	38.7	1	0	1	0	0	2	1	0	2	0	16	0	0	22.1814	25.7519	25.2833	22.9285	25.7863	25.9504	23.5945	25.5139	24.9556	28.6285		25.089	21.7893	25.1018	24.7873	22.5756	25.2871	25.2986	23.0688	24.9129	24.3523	28.6532		24.707	21.9526	24.0569	24.6276	23.0004	24.7191
contam_P15241	contam_P15241		Keratin, type II microfibrillar, component 7C	sp|contam_P15241|K2M2_SHEEP Keratin, type II microfibrillar, component 7C OS=Ovis aries PE=1 SV=1	53.65	34	37.7	1	0	0	0	0	0	0	23	0	0	0	0	0							31.6307												30.953
Q17974	Q17974	mma-1	Leucine-rich PPR motif-containing protein, mitochondrial	tr|Q17974|Q17974_CAEEL Leucine-rich PPR motif-containing protein, mitochondrial OS=Caenorhabditis elegans OX=6239 GN=mma-1 PE=1 SV=1	118.82	19	20.3	1	1	0	0	1	0	0	1	1	0	17	0	0	26.9093			27.1209	26.1912	25.8969	27.5356	25.716	25.7067	29.058	25.5704	25.4688	25.206			25.4568	24.3809	23.934	25.6986	23.8038	23.7922	27.7715	24.06	23.7756	25.9481	19.7226	18.9922	26.4787	25.6585
P49181	P49181	rpl-36	Large ribosomal subunit protein eL36	sp|P49181|RL36_CAEEL Large ribosomal subunit protein eL36 OS=Caenorhabditis elegans OX=6239 GN=rpl-36 PE=1 SV=3	11.88	4	43.3	1	0	2	3	0	3	2	0	3	4	0	0	3	19.764	24.5473	25.2689	22.0185	23.9641	24.4178	21.1269	25.1614	24.6372	23.8578	23.6713	25.2202	22.1268	26.6521	27.5278	24.4205	26.2198	26.521	23.356	27.3153	26.7888	26.6375	26.2269	27.5931	19.2066	22.4067	23.6344	20.6246	21.8282
P50880	P50880	rpl-3	Large ribosomal subunit protein uL3	sp|P50880|RL3_CAEEL Large ribosomal subunit protein uL3 OS=Caenorhabditis elegans OX=6239 GN=rpl-3 PE=2 SV=1	45.63	6	13.5	1	2	1	1	1	2	1	2	1	1	5	1	1	28.4172	27.758	26.94	28.1742	27.2148	27.3678	28.4506	27.021	26.9477	28.5525	26.8704	27.3455	28.3206	27.4034	26.7394	28.1168	27.0111	27.0115	28.2204	26.7155	26.6398	28.8727	26.9666	27.2589	27.4287	27.109	26.9592	27.5333	26.6792
Q10454	Q10454	F46H5.3	Probable arginine kinase F46H5.3	sp|Q10454|KARG1_CAEEL Probable arginine kinase F46H5.3 OS=Caenorhabditis elegans OX=6239 GN=F46H5.3 PE=3 SV=2	44.14	14	41.7	1	0	0	0	1	4	0	0	0	0	15	2	0	21.2446	22.5324	22.7079	23.2591	24.8715	21.2955	22.8521	21.6842	20.622	29.067	24.1231	22.3493	21.2151	22.2448	22.5745	23.2687	24.7349	21.0064	22.6889	21.4458	20.3813	29.4543	24.2864	22.3299	20.3137	21.529	21.5318	22.647	22.8825
contam_P01758	contam_P01758	Igh-VJ558	Ig heavy chain V region 108A	sp|contam_P01758|HVM14_MOUSE Ig heavy chain V region 108A OS=Mus musculus GN=Igh-VJ558 PE=4 SV=1	12.96	3	56.4	1	2	1	1	3	2	1	3	0	1	1	1	1	25.1014	22.0119	22.4083	25.6241	23.7926		25.4071		21.9074	24.5996	21.8268	21.5425	28.4642	25.1167	25.6672	29.0261	27.0484		28.6363		25.059	28.3792	25.3825	24.9154	23.1497	21.641	21.0958	24.5439	23.2783
contam_P01787	contam_P01787;contam_P01788;contam_P01790;contam_P01791;contam_P01794		Ig heavy chain V regions TEPC 15/S107/HPCM1/HPCM2/HPCM3	sp|contam_P01787|HVM18_MOUSE Ig heavy chain V regions TEPC 15/S107/HPCM1/HPCM2/HPCM3 OS=Mus musculus PE=1 SV=1	13.77	5	38.2	1	2	3	0	1	2	1	1	0	1	0	1	1	25.1244	24.1466	23.5247	25.0021	23.9253	23.0841	25.2987	22.9762	23.1731	24.9747	22.6535	22.7718	26.6799	25.444	24.9763	26.5967	25.3737	24.38	26.7205	24.3227	24.5174	26.947	24.4018	24.3373	23.0956	22.567	22.5814	23.1653	22.7633
Q9XVP0	Q9XVP0	rps-15	Small ribosomal subunit protein uS19	sp|Q9XVP0|RS15_CAEEL Small ribosomal subunit protein uS19 OS=Caenorhabditis elegans OX=6239 GN=rps-15 PE=1 SV=3	17.23	5	29.8	1	0	0	1	0	0	2	0	1	5	0	0	0	20.2504	23.7137	23.981	19.8422	20.3554	24.5721	22.4506	24.1236	24.5223	24.6134	20.575	21.498	21.6132	24.8185	25.2399	21.2441	21.6112	25.6753	23.6798	25.2776	25.6739	26.393	22.1307	22.871	19.4582	20.9543	21.6777	19.4721	19.0654
contam_P01756	contam_P01756;contam_P01757		Ig heavy chain V region MOPC 104E	sp|contam_P01756|HVM12_MOUSE Ig heavy chain V region MOPC 104E OS=Mus musculus PE=1 SV=1	12.98	5	30.8	1	1	1	0	2	1	2	3	1	0	1	0	2	24.176	21.311		24.7224	23.035	21.5777	25.038	21.3008		24.5327		21.7258	25.9539	22.8309		26.5394	24.7057	23.0959	26.6822	22.8698		26.7274		23.5138	21.6317	21.387		22.3443	20.5409
contam_P01759	contam_P01759		Ig heavy chain V region BCL1	sp|contam_P01759|HVM15_MOUSE Ig heavy chain V region BCL1 OS=Mus musculus PE=4 SV=1	15.07	3	30.9	1	3	1	0	2	2	0	3	0	2	1	0	0	25.4239	23.6395	22.9723	25.7797	24.6529	22.1661	25.3214	21.0706	23.4667	24.6677	22.0947	23.1806	27.2017	25.1594	24.6462	27.5967	26.3237	23.6843	26.9656	22.6396	25.0334	26.8623	24.0654	24.9685	23.6166	22.3962	22.097	24.9751	23.2886
G5EC03	G5EC03	cest-3	Carboxylic ester hydrolase	tr|G5EC03|G5EC03_CAEEL Carboxylic ester hydrolase OS=Caenorhabditis elegans OX=6239 GN=cest-3 PE=1 SV=1	68	1	1.4	0.6617	2	1	1	2	1	1	2	1	2	2	1	2	25.4833	23.4263	24.6801	25.2667	24.0301	23.6958	25.3233	24.3069	24.5207	25.9256	24.4714	25.1458	25.1457	22.8306	24.2385	24.9682	23.5854	23.0985	24.852	23.7604	23.9719	26.0048	24.3267	24.8183	24.5221	22.8073	24.6993	24.6244	23.4974
G5EGT7	G5EGT7	iffb-1	Eukaryotic translation initiation factor 5B	tr|G5EGT7|G5EGT7_CAEEL Eukaryotic translation initiation factor 5B OS=Caenorhabditis elegans OX=6239 GN=iffb-1 PE=1 SV=1	120.34	10	11.5	1	1	0	1	0	0	2	0	1	2	10	0	1	24.587	19.2888	23.6121	24.2026	22.722	23.2229	23.6103	22.5711	23.7313	27.8193	21.7086	23.3952	23.4263	17.87	22.3474	23.081	21.4541	21.8025	22.3159	21.2015	22.3594	27.0753	20.7407	22.2445	21.9082	19.2823	22.6528	21.9748	20.8624
H2KYE1	H2KYE1	tmem-24	C2 domain-containing protein	tr|H2KYE1|H2KYE1_CAEEL C2 domain-containing protein OS=Caenorhabditis elegans OX=6239 GN=tmem-24 PE=1 SV=1	101.69	5	6.7	1	3	2	0	3	3	1	0	0	0	5	4	0	25.1556	22.158	20.5746	25.4043	23.9151	22.5143	23.887	17.9111	20.7162	26.7197	24.813	22.9936	24.3089	21.0534	19.624	24.5968	22.9614	21.4081	22.9067	16.8556	19.6584	26.2898	24.1592	22.157	22.349	21.4924	20.5472	22.9854	21.747
Q19370	Q19370	srgp-1	Rho-GAP domain-containing protein	tr|Q19370|Q19370_CAEEL Rho-GAP domain-containing protein OS=Caenorhabditis elegans OX=6239 GN=srgp-1 PE=1 SV=2	120.17	6	7.3	1	6	0	0	4	1	2	2	2	0	2	1	1	25.4779	20.0711	22.1984	25.1585	23.6984	23.4365	24.476	22.9684	22.5806	25.8358	24.3233	23.9041	24.0334	18.3685	20.65	23.7532	22.1468	21.7324	22.8978	21.315	20.9248	24.8081	23.0717	22.4697	22.5829	20.4975	20.9059	22.8533	21.4014
Q9N306	Q9N306	CELE_Y61A9LA.10	Bms1-type G domain-containing protein	tr|Q9N306|Q9N306_CAEEL Bms1-type G domain-containing protein OS=Caenorhabditis elegans OX=6239 GN=CELE_Y61A9LA.10 PE=1 SV=4	120.36	10	10.3	1	4	0	0	3	0	0	2	0	0	10	0	0	25.0533	23.3534	21.3948	24.9066	22.0213	21.5418	24.8187	21.7228	20.949	27.7384	22.1811		23.9243	21.9663	20.1619	23.8167	20.7852	20.1532	23.556	20.3849	19.6088	27.0261	21.2449		22.7268	20.5711	20.403	22.9942	20.6694
P34446	P34446	pat-2	Integrin alpha pat-2	sp|P34446|PAT2_CAEEL Integrin alpha pat-2 OS=Caenorhabditis elegans OX=6239 GN=pat-2 PE=1 SV=1	135.86	15	14.7	1	0	0	1	1	0	0	0	0	0	18	0	0				19.3568			18.6072			29.2721						17.7144			16.792			28.0074						19.776
Q8WQC9	Q8WQC9	drp-1	Dynamin-1-like protein drp-1	sp|Q8WQC9|DNM1L_CAEEL Dynamin-1-like protein drp-1 OS=Caenorhabditis elegans OX=6239 GN=drp-1 PE=1 SV=1	79.92	13	17.7	1	2	1	0	2	1	0	1	1	0	11	1	0	23.5946	23.4682	22.6807	23.6324	23.7269	22.7924	23.8956	23.1734	19.7339	27.8985	23.3977	22.6896	22.3724	21.988	21.3546	22.4494	22.3977	21.3106	22.5398	21.7424	18.3005	27.0932	22.3684	21.4775	22.0326	21.71	21.5635	22.0716	22.3193
contam_P20760	contam_P20760	Igg-2a	Ig gamma-2A chain C region	sp|contam_P20760|IGG2A_RAT Ig gamma-2A chain C region OS=Rattus norvegicus GN=Igg-2a PE=1 SV=1	35.16	6	16.8	1	3	1	1	0	0	1	7	5	0	0	0	0	25.439	24.0385	22.7183	23.9191	20.5496	22.1083	25.0774		22.5725		23.1816		25.8018	24.1433	22.9771	24.3211	20.8053	22.2114	25.3065		22.7241		23.7373		24.4778	23.4195	22.7375	23.2768	20.0169
H2L0C0	H2L0C0	emc-1	ER membrane protein complex subunit 1	tr|H2L0C0|H2L0C0_CAEEL ER membrane protein complex subunit 1 OS=Caenorhabditis elegans OX=6239 GN=emc-1 PE=1 SV=1	104.74	15	21.8	1	0	0	0	1	2	2	0	0	1	13	0	0	22.1562	19.6574	20.6349	23.3259	22.9807	21.8965	22.6205	20.3814	20.6049	28.682	23.0515	20.1722	21.0596	18.3027	19.4343	22.2685	21.777	20.5403	21.3902	19.0759	19.297	28.0022	22.1477	19.0856	20.2609	19.3175	20.0676	21.2725	20.8708
K8FE02	K8FE02	imph-1	K Homology domain-containing protein	tr|K8FE02|K8FE02_CAEEL K Homology domain-containing protein OS=Caenorhabditis elegans OX=6239 GN=imph-1 PE=1 SV=1	94.49	10	15.8	1	2	1	0	3	2	2	0	1	0	8	1	0	24.328	23.1718	22.6832	25.1395	24.1615	23.5102	23.5224	23.0693	22.0718	28.2396	24.7516	22.8031	23.7366	22.3224	21.9879	24.5872	23.4631	22.6592	22.7973	22.269	21.2692	28.0651	24.353	22.2218	22.5358	21.9909	22.0237	22.794	22.1309
O45226	O45226	rpl-29	60S ribosomal protein L29	tr|O45226|O45226_CAEEL 60S ribosomal protein L29 OS=Caenorhabditis elegans OX=6239 GN=rpl-29 PE=1 SV=1	7.22	3	24.2	1	0	1	2	0	0	3	0	1	4	0	0	0	19.4558	22.8345	23.5786		22.4124	23.6202	21.4758	23.1141	23.8022	22.2984	20.8415	22.1084	22.8186	25.9393	26.8375		25.6682	26.7234	24.7049	26.268	26.9538	26.0781	24.3972	25.4813	19.1371	21.483	23.0084	20.341	21.1586
Q20306	Q20306	abcf-3	ABC transporter domain-containing protein	tr|Q20306|Q20306_CAEEL ABC transporter domain-containing protein OS=Caenorhabditis elegans OX=6239 GN=abcf-3 PE=1 SV=1	80.24	7	10.7	1	3	3	0	2	1	0	2	1	0	6	1	0	24.0783	23.1215	21.8248	23.7992	23.0404	21.1658	23.8241	22.1378	20.0923	27.3742	22.5027	21.3029	23.3537	22.1388	20.9962	23.1137	22.2087	20.1815	22.9658	21.2042	19.1565	27.0664	21.9709	20.5883	22.4397	21.9247	21.844	22.5208	21.7703
Q93413	Q93413	drh-3	Helicase ATP-binding domain-containing protein	tr|Q93413|Q93413_CAEEL Helicase ATP-binding domain-containing protein OS=Caenorhabditis elegans OX=6239 GN=drh-3 PE=1 SV=3	129.01	7	8.4	1	3	0	1	1	1	3	0	1	0	6	0	2	28.0141	18.9544	23.0993	28.7003	26.455	22.5681	27.6757	21.6352	26.4178	29.3078	23.4892	23.5837	26.3325	17.0148	21.3138	27.0579	24.6663	20.6269	25.8604	19.7447	24.525	28.043	22.0004	21.9122	23.9725	21.64	24.2145	24.6778	23.4385
P34552	P34552	alx-1	Apoptosis-linked gene 2-interacting protein X 1	sp|P34552|ALXA_CAEEL Apoptosis-linked gene 2-interacting protein X 1 OS=Caenorhabditis elegans OX=6239 GN=alx-1 PE=2 SV=3	98.2	16	22.9	1	0	0	0	1	0	0	0	1	0	16	1	0	23.5055			25.1827						28.7476	22.4564		22.4088			24.1252						28.0677	21.5527		22.5443	19.5345	19.3006	24.5404	19.0642
Q17632	Q17632	dis-3	Probable exosome complex exonuclease RRP44	sp|Q17632|RRP44_CAEEL Probable exosome complex exonuclease RRP44 OS=Caenorhabditis elegans OX=6239 GN=dis-3 PE=3 SV=2	108.72	5	6	1	1	1	1	1	1	1	2	1	1	5	1	1	22.9131	21.8966	22.2381	23.2376	21.5343	21.582	23.4455	20.6074	20.8451	26.6011	20.9838	20.9856	21.443	20.1685	20.6641	21.8067	19.9572	19.8522	21.8418	18.9284	19.1638	25.5478	19.7066	19.5256	21.048	20.3879	21.3411	21.656	21.056
Q23424	Q23424	fzo-1	Transmembrane GTPase fzo-1	sp|Q23424|FZO1_CAEEL Transmembrane GTPase fzo-1 OS=Caenorhabditis elegans OX=6239 GN=fzo-1 PE=1 SV=1	87.41	9	16	1	2	0	0	2	1	1	1	2	0	9	1	0	24.4943	22.5426	21.6817	24.5885	23.6495	22.6852	23.8563	22.7237	20.8907	27.6374	24.2928	21.3016	23.4309	21.2211	20.5143	23.5642	22.479	21.3621	22.6592	21.4514	19.6161	26.9907	23.4222	20.2483	22.0431	21.3753	21.1517	21.9464	22.0927
Q9XW87	Q9XW87	lonp-2	Lon protease homolog 2, peroxisomal	sp|Q9XW87|LONP2_CAEEL Lon protease homolog 2, peroxisomal OS=Caenorhabditis elegans OX=6239 GN=lonp-2 PE=3 SV=1	85.56	16	23.5	1	0	0	0	1	0	0	0	0	0	18	0	0										28.9533												28.4475
V6CLA2	V6CLA2	hecd-1	E3 ubiquitin-protein ligase hecd-1	sp|V6CLA2|HECD1_CAEEL E3 ubiquitin-protein ligase hecd-1 OS=Caenorhabditis elegans OX=6239 GN=hecd-1 PE=1 SV=1	292.03	11	4.2	1	0	0	1	0	0	1	1	0	1	8	1	3			23.6363	21.7147		21.9354	24.881	19.6772	23.5039	27.7871		23.6519			20.9179	19.1394		19.0612	22.1328	16.8539	20.6782	25.5894		21.0475	17.9546	18.8222	22.12	21.9071	19.6381
contam_Q92764	contam_Q92764	KRT35	Keratin, type I cuticular Ha5	sp|contam_Q92764|KRT35_HUMAN Keratin, type I cuticular Ha5 OS=Homo sapiens GN=KRT35 PE=2 SV=5	50.33	15	20.9	1	0	0	0	0	0	0	19	0	0	0	0	0							30.4261												29.7972
B1Q254	B1Q254	C14H10.3	Pyridoxal phosphate-dependent transferase	tr|B1Q254|B1Q254_CAEEL Pyridoxal phosphate-dependent transferase OS=Caenorhabditis elegans OX=6239 GN=C14H10.3 PE=1 SV=1	88.89	13	19.6	1	1	0	0	1	1	1	1	0	0	9	2	1	21.3121			22.3088	22.225		21.1993	19.3491	18.4992	27.511	22.2924	19.8335	20.3174			21.3533	21.1232		20.0709	18.1455	17.2932	26.9331	21.4905	18.8488	20.5898	19.8729	17.7887	20.9831	20.7684
P90786	P90786	prg-1	Piwi-like protein 1	tr|P90786|P90786_CAEEL Piwi-like protein 1 OS=Caenorhabditis elegans OX=6239 GN=prg-1 PE=1 SV=1	93.78	7	10.1	1	1	1	1	1	0	3	0	1	0	6	0	1	23.4749	24.2655	24.005	23.9419	22.875	22.4043	23.8076	24.2116	20.937	26.7898	23.9535	24.2359	22.4454	22.978	22.8716	22.9516	21.7384	21.1151	22.6444	22.9732	19.6963	26.1771	23.1169	23.2164	22.842	21.7855	22.4178	22.765	22.6755
P91243	P91243	dnj-9	J domain-containing protein	tr|P91243|P91243_CAEEL J domain-containing protein OS=Caenorhabditis elegans OX=6239 GN=dnj-9 PE=1 SV=2	63.85	10	19.7	1	0	0	0	7	2	8	1	0	1	0	0	0	21.0754	19.1464	17.8188	26.0606	23.0819	25.4234	23.6976	23.0062	21.4759	21.8061	20.4472	20.8818	20.6309	18.4439	17.2703	25.6552	22.5303	24.7192	23.1194	22.3528	20.8202	21.7784	20.1955	20.4473	19.5449	19.242	18.5525	22.8025	21.4978
Q23089	Q23089	xpo-1	Importin N-terminal domain-containing protein	tr|Q23089|Q23089_CAEEL Importin N-terminal domain-containing protein OS=Caenorhabditis elegans OX=6239 GN=xpo-1 PE=1 SV=2	123.78	13	14.4	1	0	0	0	1	1	1	1	0	0	14	1	0	22.8944	20.9345	21.6553	23.576	22.7916	22.5763	24.6208	21.6276	21.7186	28.6995	22.7629	22.3658	21.4758	19.258	20.1329	22.1966	21.266	20.8982	23.0686	20.0001	20.0889	27.6977	21.5372	20.9573	21.0056	20.0249	21.2658	21.9685	21.4978
O45946	O45946	rpl-18	Large ribosomal subunit protein eL18	sp|O45946|RL18_CAEEL Large ribosomal subunit protein eL18 OS=Caenorhabditis elegans OX=6239 GN=rpl-18 PE=3 SV=1	20.98	6	36.7	1	0	0	1	0	1	4	0	2	3	0	0	2		23.8293	23.8686		23.208	24.9882		24.3376	23.999	22.8863	21.1727	24.0403		24.6122	24.8056		24.1418	25.7695		25.1696	24.8286	24.344	22.4065	25.0913	20.3466	21.7279	22.4199	18.8574	21.6526
contam_P01747	contam_P01747		Ig heavy chain V region 36-65	sp|contam_P01747|HVM03_MOUSE Ig heavy chain V region 36-65 OS=Mus musculus PE=1 SV=1	13.3	2	32.5	0.9999	2	1	1	2	1	2	1	1	1	1	0	2
contam_Q86YZ3	contam_Q86YZ3	HRNR	Hornerin	sp|contam_Q86YZ3|HORN_HUMAN Hornerin OS=Homo sapiens GN=HRNR PE=1 SV=2	282.23	2	1.3	1	0	0	2	1	0	2	0	1	3	1	1	2	20.2839	21.4121	22.5747	22.7269	20.6007	22.7244	20.5639	22.6674	24.1108	23.3714	22.6278	21.8262	18.2374	19.1075	20.4242	20.7195	18.447	20.4182	18.3837	20.4119	21.853	21.7417	20.7741	19.7897	19.3227	20.5132	22.3066	21.5011	20.068
Q17490	Q17490	unc-44	ANK_REP_REGION domain-containing protein	tr|Q17490|Q17490_CAEEL ANK_REP_REGION domain-containing protein OS=Caenorhabditis elegans OX=6239 GN=unc-44 PE=1 SV=2	774.94	15	2.5	1	0	0	0	0	0	0	2	0	0	12	1	0					20.8227		24.2256			27.9974	22.5689	22.4087					16.7165		20.0928			24.4151	18.7626	18.4197	19.0895	17.893	19.05	20.3845	20.3662
Q9XXI9	Q9XXI9	mcm-2	DNA replication licensing factor MCM2	tr|Q9XXI9|Q9XXI9_CAEEL DNA replication licensing factor MCM2 OS=Caenorhabditis elegans OX=6239 GN=mcm-2 PE=1 SV=1	99.26	8	9.8	1	3	1	0	1	1	1	1	2	1	5	1	1	23.9067	22.5387	22.7306	23.7211	22.7441	22.3616	23.9973	22.5035	22.5884	26.1254	22.8399	23.1777	22.6548	21.0288	21.3748	22.5084	21.3852	20.8501	22.6118	21.0427	21.1253	25.2903	21.7809	21.9359	21.5743	20.8903	21.3483	21.6913	21.0587
G5ECY0	G5ECY0	dlg-1	Disks large homolog 1	sp|G5ECY0|DLG1_CAEEL Disks large homolog 1 OS=Caenorhabditis elegans OX=6239 GN=dlg-1 PE=1 SV=1	106.93	13	14.8	1	1	0	0	0	0	0	0	0	1	15	0	0										28.5728												27.7675
P11141	P11141	hsp-6	Heat shock protein hsp-6	sp|P11141|HSP6_CAEEL Heat shock protein hsp-6 OS=Caenorhabditis elegans OX=6239 GN=hsp-6 PE=1 SV=2	70.8	9	12.6	1	2	6	0	0	0	0	1	1	0	3	2	1	27.7204	26.9549	25.5823	22.4956	24.2242	25.2396	27.7818	26.7955	25.9312	28.0968	27.2816	26.3501	26.8738	25.8503	24.6318	21.6881	23.2705	24.1333	26.8015	25.74	24.8734	27.667	26.6278	25.5135	25.509	26.0483	25.0463	24.737	24.5984
Q21166	Q21166	sur-5	Acetoacetyl-CoA synthetase	sp|Q21166|SUR5_CAEEL Acetoacetyl-CoA synthetase OS=Caenorhabditis elegans OX=6239 GN=sur-5 PE=2 SV=1	78.29	8	13.7	1	0	3	1	0	1	0	0	0	0	7	2	1	23.3027	23.4549	21.8429	23.0069	22.7836	20.0195	23.5933	21.8038	20.735	27.3642	23.4964	23.1132	22.7113	22.6055	21.1476	22.4547	22.0851	19.1684	22.8683	21.0035	19.9324	27.1896	23.0979	22.5319	21.421	21.9575	20.8729	21.5769	21.256
Q966C6	Q966C6	rpl-7A	Large ribosomal subunit protein eL8	sp|Q966C6|RL7A_CAEEL Large ribosomal subunit protein eL8 OS=Caenorhabditis elegans OX=6239 GN=rpl-7A PE=1 SV=3	30.16	4	14	0.9999	0	3	0	1	1	1	0	3	2	2	0	2		22.8705	21.9926	22.3123	22.4805	20.7484		22.5978	20.2003	25.033	22.6644	22.3396		23.168	22.4441	22.9069	22.9289	21.0442		22.9443	20.5445	26.0052	23.4127	22.9051	18.7545	21.8516	21.8863	21.2394	21.523
Q9N5R9	Q9N5R9	spt-16	FACT complex subunit spt-16	sp|Q9N5R9|SPT16_CAEEL FACT complex subunit spt-16 OS=Caenorhabditis elegans OX=6239 GN=spt-16 PE=1 SV=1	116.79	17	17.9	1	0	0	0	0	0	0	0	0	0	17	0	0										29.2414												28.2661
Q9U9K0	Q9U9K0	add-1	Adducin-related protein 1	sp|Q9U9K0|ADD1_CAEEL Adducin-related protein 1 OS=Caenorhabditis elegans OX=6239 GN=add-1 PE=2 SV=2	82.12	7	11.7	1	1	2	0	1	1	0	1	0	0	5	3	3	24.3424	23.4087	21.9962	24.2867	23.357	21.8618	23.5893	22.4475	21.5513	26.8004	24.895	24.1582	23.7052	22.5135	21.2551	23.6887	22.6127	20.965	22.8184	21.6015	20.703	26.58	24.4507	23.5311	22.1925	21.5393	20.94	22.4996	21.5386
contam_P06329	contam_P06329		Ig heavy chain V region AC38 15.3	sp|contam_P06329|HVM50_MOUSE Ig heavy chain V region AC38 15.3 OS=Mus musculus PE=1 SV=1	13.3	4	48.3	1	1	1	1	1	1	3	1	1	1	0	0	1	21.4483	21.5774	20.3687	20.8168	21.3755	20.5945	21.5805	20.3157	20.647		20.8063	20.639	22.8111	22.6822	21.6276	22.2188	22.6312	21.6977	22.8096	21.4696	21.7986		22.362	22.0119	20.4871	20.9584	20.3879	20.1745	20.8428
Q20206	Q20206	rps-11	40S ribosomal protein S11	tr|Q20206|Q20206_CAEEL 40S ribosomal protein S11 OS=Caenorhabditis elegans OX=6239 GN=rps-11 PE=1 SV=1	17.73	4	32.3	1	0	1	1	0	1	2	0	2	4	0	0	0	23.072	24.085	24.1638	22.4354	22.7391	24.6273	23.4129	24.7351	24.7101	24.9396	22.2813	23.9758	24.2649	25.0198	25.2527	23.6675	23.8249	25.5606	24.4721	25.7191	25.6918	26.5493	23.667	25.1788	21.1534	22.0971	22.5527	21.5472	21.1861
Q20720	Q20720	CELE_F53F4.11	Ribosomal l1 domain-containing protein	tr|Q20720|Q20720_CAEEL Ribosomal l1 domain-containing protein OS=Caenorhabditis elegans OX=6239 GN=CELE_F53F4.11 PE=1 SV=2	59.85	5	11.6	1	2	5	0	2	2	0	3	2	0	0	0	0	24.8977	25.3859	21.0468	24.1618	24.2665	21.9904	24.6488	24.0115	20.5167	24.4659	23.0536	20.6829	24.6167	24.8468	20.6619	23.9199	23.8784	21.4497	24.2341	23.5216	20.0244	24.6016	22.9654	20.412	22.2085	23.065	21.4105	22.3708	22.2322
O76360	O76360	egl-4	cGMP-dependent protein kinase egl-4	sp|O76360|EGL4_CAEEL cGMP-dependent protein kinase egl-4 OS=Caenorhabditis elegans OX=6239 GN=egl-4 PE=1 SV=2	86.69	16	22.7	1	0	0	0	0	0	0	1	0	0	15	0	0										28.7506												28.0067
P27639	P27639	inf-1	Eukaryotic initiation factor 4A	sp|P27639|IF4A_CAEEL Eukaryotic initiation factor 4A OS=Caenorhabditis elegans OX=6239 GN=inf-1 PE=2 SV=1	45.38	5	13.4	1	1	1	0	1	1	0	4	0	0	4	0	0	24.3442	23.1512	22.9987	24.3822	23.6744	22.7947	25.7149	22.7295	22.1192	26.5121	22.8639	22.8292	24.2476	22.7966	22.7981	24.3248	23.4707	22.4384	25.4847	22.4239	21.8114	26.8323	22.9601	22.7427	22.3738	22.0853	22.6059	22.6446	22.5447
P34314	P34314	tlk-1	Serine/threonine-protein kinase tousled-like 1	sp|P34314|TLK1_CAEEL Serine/threonine-protein kinase tousled-like 1 OS=Caenorhabditis elegans OX=6239 GN=tlk-1 PE=1 SV=3	109.21	9	11.5	1	0	0	0	2	3	1	0	0	1	5	3	1	23.5941	21.1376	21.7618	24.2636	23.26	22.5489	23.4242	22.2162	22.4897	26.5979	24.0549	23.3336	22.8694	20.1549	20.9332	23.5781	22.4283	21.5646	22.5659	21.2826	21.5539	26.29	23.5231	22.619	21.6843	20.6278	21.5426	22.6158	21.7038
Q21770	Q21770	wago-1	Argonaute protein wago-1	sp|Q21770|WAGO1_CAEEL Argonaute protein wago-1 OS=Caenorhabditis elegans OX=6239 GN=wago-1 PE=1 SV=1	105.37	7	8.6	1	4	0	2	3	0	2	0	0	0	3	1	1	25.7792	24.2288	24.3738	25.4379	24.0653	24.3461	24.6438	23.5933	23.418	26.2741	24.5189	22.5347	24.5273	22.7189	23.018	24.2252	22.7063	22.8346	23.2582	22.1325	21.9549	25.439	23.4599	21.2929	23.0795	21.928	22.6842	23.0684	21.7153
contam_P18525	contam_P18525		Ig heavy chain V region 5-84	sp|contam_P18525|HVM54_MOUSE Ig heavy chain V region 5-84 OS=Mus musculus PE=1 SV=1	12.86	5	32.5	0.9999	1	1	1	1	1	1	1	1	1	1	1	1	26.7269	26.0053	25.488	26.458	25.5521	25.7818	27.0586	25.3876	25.5013	26.4157	25.1857	25.6621	28.2824	27.3028	26.9395	28.0527	27.0005	27.0776	28.4804	26.7342	26.8456	28.388	26.934	27.2277	25.7657	25.3863	25.5072	25.8157	25.0195
E0AHA7	E0AHA7	unc-70	Spectrin beta chain	tr|E0AHA7|E0AHA7_CAEEL Spectrin beta chain OS=Caenorhabditis elegans OX=6239 GN=unc-70 PE=1 SV=1	269.3	15	6.6	1	1	0	0	0	0	0	0	0	1	13	0	0										27.6378												25.384
H2L0S8	H2L0S8	CELE_Y119D3B.12	Luc7-like protein 3	tr|H2L0S8|H2L0S8_CAEEL Luc7-like protein 3 OS=Caenorhabditis elegans OX=6239 GN=CELE_Y119D3B.12 PE=1 SV=1	40.45	8	22.1	1	0	0	0	0	0	0	1	1	6	1	0	2	22.3006	22.9955	22.7675	21.9612	21.4786	20.3822	25.0087	24.0021	25.207	24.6251	21.512	25.2507	22.5759	23.0128	22.9389	22.2757	21.6469	20.3979	25.1504	24.0686	25.2712	25.3173	21.9802	25.5361	21.3394	21.5996	21.8142	21.0049	20.444
O45012	O45012	nol-58	Nop domain-containing protein	tr|O45012|O45012_CAEEL Nop domain-containing protein OS=Caenorhabditis elegans OX=6239 GN=nol-58 PE=1 SV=1	54.6	14	34.7	1	0	0	0	0	0	0	0	0	0	16	0	0										28.9309												28.9556
Q19663	Q19663	CELE_F21C10.7	Ig-like domain-containing protein	tr|Q19663|Q19663_CAEEL Ig-like domain-containing protein OS=Caenorhabditis elegans OX=6239 GN=CELE_F21C10.7 PE=1 SV=2	294.9	16	7.3	1	0	0	0	0	0	0	0	0	0	16	0	0										28.3517												25.8739
Q86NJ8	Q86NJ8	ppw-1	Piwi domain-containing protein	tr|Q86NJ8|Q86NJ8_CAEEL Piwi domain-containing protein OS=Caenorhabditis elegans OX=6239 GN=ppw-1 PE=1 SV=1	99.5	51	7.2	1	1	0	0	4	2	0	0	0	0	4	3	2	24.6465	22.4527	22.4617	25.9186	24.4014	23.2099	23.5413	21.7682	21.2939	27.2249	25.4845	24.395	23.2545	20.8026	20.9657	24.5657	22.9022	21.5582	22.0155	20.1672	19.6906	26.2496	24.2853	23.013	23.2534	21.6228	22.5538	24.6053	23.4837
Q9XVE9	Q9XVE9	rpl-14	60S ribosomal protein L14	tr|Q9XVE9|Q9XVE9_CAEEL 60S ribosomal protein L14 OS=Caenorhabditis elegans OX=6239 GN=rpl-14 PE=1 SV=1	15.34	3	23.7	1	0	2	3	0	2	1	0	2	2	0	2	2	22.2022	25.0292	24.8974	23.1539	24.0394	23.3951	22.8588	24.8243	24.5676	24.7708	24.4385	24.3258	24.2431	26.8121	26.8344	25.234	25.9733	25.1764	24.766	26.6563	26.3973	27.2284	26.6723	26.3768	21.2929	23.0741	23.5738	21.8728	22.2711
O44480	O44480	rpl-20	Large ribosomal subunit protein eL20	sp|O44480|RL18A_CAEEL Large ribosomal subunit protein eL20 OS=Caenorhabditis elegans OX=6239 GN=rpl-20 PE=3 SV=2	20.95	3	16.7	1	0	2	2	0	0	2	0	1	1	0	0	1	22.5735	24.1154	23.5434	23.9093	23.6702	23.1706	23.7184	23.8097	23.2623	25.3945	23.2591	23.833	23.7664	25.0503	24.6323	25.1414	24.756	24.1039	24.7776	24.7937	24.244	27.0041	24.6448	25.036	20.9921	22.6882	22.7212	21.9644	21.9415
Q23223	Q23223	mtr-4	mRNA transport homolog 4	sp|Q23223|MTR4_CAEEL mRNA transport homolog 4 OS=Caenorhabditis elegans OX=6239 GN=mtr-4 PE=3 SV=1	116.3	6	8	1	3	0	0	4	0	0	0	0	1	4	0	3	24.9277	23.3967	23.8554	26.0429	24.2316	21.0896	24.8081	23.4897	23.27	26.9673	24.5231	24.2928	23.4326	21.6435	22.2563	24.5869	22.6293	19.3348	23.1793	21.7856	21.5636	25.8889	23.2207	22.8077	22.797	21.4588	22.7519	23.4848	22.3951
Q9U2D9	Q9U2D9	gsy-1	Glycogen [starch] synthase	sp|Q9U2D9|GYS_CAEEL Glycogen [starch] synthase OS=Caenorhabditis elegans OX=6239 GN=gsy-1 PE=1 SV=1	76.41	4	5.7	1	0	1	0	1	2	1	1	1	0	3	2	2	24.4497	23.96	23.4245	24.0832	24.4656	23.4892	23.5139	23.3591	22.8064	27.7981	24.8212	24.2456	23.8583	23.1106	22.7292	23.531	23.7672	22.6382	22.7888	22.5588	22.0039	27.6235	24.4227	23.6643	23.0033	22.8991	22.9397	22.9477	23.4854
contam_P01804	contam_P01804		Ig heavy chain V-III region HPC76 (Fragment)	sp|contam_P01804|HVM35_MOUSE Ig heavy chain V-III region HPC76 (Fragment) OS=Mus musculus PE=4 SV=1	12.3	4	9.9	0.9898	1	1	1	1	1	1	1	1	1	1	1	1	26.0503	25.8683	24.5734	25.9391	24.9482	24.8391	26.3998	25.0243	24.634	25.8715	24.4943	25.2011	27.6058	27.1657	26.025	27.5337	26.3966	26.1349	27.8216	26.3709	25.9782	27.8437	26.2426	26.7667	25.0891	25.2493	24.5926	25.2968	24.4155
contam_P20759	contam_P20759		Ig gamma-1 chain C region	sp|contam_P20759|IGHG1_RAT Ig gamma-1 chain C region OS=Rattus norvegicus PE=1 SV=1	35.92	8	16	1	0	1	1	1	0	1	3	1	0	0	0	1
contam_Q5D862	contam_Q5D862	FLG2	Filaggrin-2	sp|contam_Q5D862|FILA2_HUMAN Filaggrin-2 OS=Homo sapiens GN=FLG2 PE=1 SV=1	247.93	4	2	1	0	1	2	3	1	3	0	1	1	0	0	1	21.9051	22.3309	24.7968	24.5896	22.8456	24.4358	20.8425	23.5368	23.1031		22.3024	23.4848	20.0584	20.2262	22.8462	22.7821	20.8919	22.3295	18.8622	21.4812	21.0453		20.6486	21.6483	20.0431	21.4249	24.1355	23.2475	21.6906
O17759	O17759	tkt-1	Transketolase-like pyrimidine-binding domain-containing protein	tr|O17759|O17759_CAEEL Transketolase-like pyrimidine-binding domain-containing protein OS=Caenorhabditis elegans OX=6239 GN=tkt-1 PE=1 SV=1	65.97	9	21.4	1	0	2	0	0	0	0	0	0	0	9	2	0	22.2227	20.4703	19.4408	23.1512	22.6278		23.1643	19.3815	21.0169	27.9476	23.4143	21.9595	21.4562	19.4458	18.5704	22.4239	21.7543		22.2642	18.4061	20.0392	27.5979	22.8407	21.2031	20.1947	20.801	20.4098	21.095	21.6038
Q18031	Q18031	nnt-1	proton-translocating NAD(P)(+) transhydrogenase	tr|Q18031|Q18031_CAEEL proton-translocating NAD(P)(+) transhydrogenase OS=Caenorhabditis elegans OX=6239 GN=nnt-1 PE=1 SV=2	109.61	10	15.2	1	0	0	0	3	1	1	0	0	0	10	0	0				23.8101	21.3592	21.0084				27.4868	21.6547					23.0026	20.4055	19.9021				27.057	21.0009		19.3673	18.6667	18.4138	22.6396	20.9182
Q19132	Q19132	CELE_F07A11.4	Ubiquitin carboxyl-terminal hydrolase	tr|Q19132|Q19132_CAEEL Ubiquitin carboxyl-terminal hydrolase OS=Caenorhabditis elegans OX=6239 GN=CELE_F07A11.4 PE=1 SV=2	127.33	5	5.1	1	2	0	0	3	1	2	1	1	0	2	2	0	22.8483			23.3773	19.6728	23.7281	22.5235			23.6269	19.7223	23.2133	21.3783			21.9464	18.0956	21.9984	20.9197			22.5736	18.4451	21.7533	20.5201	19.1004	18.9684	21.78	21.1487
Q8T8M4	Q8T8M4	npp-6	Nuclear Pore complex Protein	tr|Q8T8M4|Q8T8M4_CAEEL Nuclear Pore complex Protein OS=Caenorhabditis elegans OX=6239 GN=npp-6 PE=1 SV=2	171.83	1	1.4	0.947	1	0	2	1	2	1	0	2	1	0	1	3	25.5851	23.9487	27.0692	24.615	25.1454	25.7996	25.7831	26.0729	25.6532		25.2249	26.9548	23.5903	21.696	24.9705	22.6595	23.0436	23.5453	23.6547	23.8693	23.4472		23.423	24.9702	24.4919	23.1977	26.4501	23.8407	24.017
Q17430	Q17430	sart-3	Nuclear RNA-binding protein sart-3	sp|Q17430|SART3_CAEEL Nuclear RNA-binding protein sart-3 OS=Caenorhabditis elegans OX=6239 GN=sart-3 PE=1 SV=1	95.43	11	13.2	1	0	0	0	0	1	1	0	0	0	10	1	0	21.1552			21.2588	20.8046	20.4565	20.3301	20.0408	19.2881	27.4463	20.886		19.9331			20.0758	19.4753	18.9747	18.9743	18.6097	17.8547	26.6409	19.8567		20.3916	18.5927	19.0261	20.814	20.4695
Q23670	Q23670	top-2	DNA topoisomerase 2 top-2	sp|Q23670|TOP2_CAEEL DNA topoisomerase 2 top-2 OS=Caenorhabditis elegans OX=6239 GN=top-2 PE=1 SV=2	172.23	10	6.8	1	2	0	1	1	0	0	0	0	0	7	1	1	22.9241	22.0938	22.4445	23.5804	21.213	20.7333	23.3068	21.004	20.696	27.3179	20.9337	20.4967	20.9831	19.8948	20.3996	21.6786	19.1649	18.5327	21.2322	18.8542	18.5439	25.7937	19.1856	18.5658	21.5719	21.4849	22.4738	22.9482	20.6904
Q9U2A8	Q9U2A8	rpl-43	Large ribosomal subunit protein eL43	sp|Q9U2A8|RL37A_CAEEL Large ribosomal subunit protein eL43 OS=Caenorhabditis elegans OX=6239 GN=rpl-43 PE=3 SV=3	10.1	3	26.4	0.9994	0	2	1	0	0	0	0	1	3	0	0	0		22.1391	22.1033		21.5505	22.0091	22.2474	22.1682	22.0793		21.0504	21.4351		24.2439	24.3622		23.8063	24.1123	24.4766	24.3221	24.2309		23.6061	23.808	18.8008	21.279	21.6444	18.7194	20.7657
contam_P01745	contam_P01745		Ig heavy chain V region MPC 11	sp|contam_P01745|HVM01_MOUSE Ig heavy chain V region MPC 11 OS=Mus musculus PE=4 SV=1	13.13	2	28.1	0.9993	0	1	1	1	2	0	2	1	1	0	0	1		19.022		23.2701	21.6213		22.6877		20.3865		20.7562	19.9656		21.1268		25.6721	23.877		24.9168		22.5381		23.3119	22.3385		18.403		22.6278	21.0886
A0A8S4QCB9	A0A8S4QCB9	edc-4	FHA domain-containing protein	tr|A0A8S4QCB9|A0A8S4QCB9_CAEEL FHA domain-containing protein OS=Caenorhabditis elegans OX=6239 GN=edc-4 PE=1 SV=1	94.92	11	12.5	1	0	0	0	0	2	0	1	0	0	11	0	0	19.6798	17.84		18.5336	24.818	18.0995	20.4853	19.4453	16.8336	27.9054	18.4525		18.6164	16.5186		17.5094	23.6475	16.7765	19.2882	18.1729	15.559	27.2587	17.5819		18.4003	19.5841	18.7164	20.2544	20.6217
G5EFT0	G5EFT0	CELE_T12D8.9	Protein PFC0760c-like	tr|G5EFT0|G5EFT0_CAEEL Protein PFC0760c-like OS=Caenorhabditis elegans OX=6239 GN=CELE_T12D8.9 PE=1 SV=1	137.27	13	12.8	1	0	0	0	0	0	0	0	0	0	14	0	0										29.1545												28.2337
Q19130	Q19130	gfat-1	glutamine--fructose-6-phosphate transaminase (isomerizing)	tr|Q19130|Q19130_CAEEL glutamine--fructose-6-phosphate transaminase (isomerizing) OS=Caenorhabditis elegans OX=6239 GN=gfat-1 PE=1 SV=1	81.01	5	8	1	1	0	1	1	0	1	1	1	1	5	0	1	24.5562	23.5704	23.5801	24.0858		23.9489	25.0016	23.6271	23.3944	27.063		23.4935	23.5971	22.3532	22.5171	23.1658		22.7301	23.9089	22.4591	22.224	26.5207		22.5445	23.5978	22.9541	23.602	23.4462	17.9989
Q20282	Q20282	col-139	Nematode cuticle collagen N-terminal domain-containing protein	tr|Q20282|Q20282_CAEEL Nematode cuticle collagen N-terminal domain-containing protein OS=Caenorhabditis elegans OX=6239 GN=col-139 PE=1 SV=1	30.37	6	15.5	1	1	1	0	1	1	5	1	0	0	0	0	0	21.6637	22.1254	19.7776	21.9899	21.1627	25.7367	22.1155		19.4774		20.8668		22.4416	22.6453	20.4516	22.807	21.8334	26.2549	22.7597		20.044		21.8375		20.7025	21.1393	19.7969	21.3476	20.3706
P34647	P34647	mcm-6	DNA replication licensing factor mcm-6	sp|P34647|MCM6_CAEEL DNA replication licensing factor mcm-6 OS=Caenorhabditis elegans OX=6239 GN=mcm-6 PE=1 SV=1	91.07	2	2.1	0.9967	1	1	1	1	2	0	1	1	2	1	1	0	23.3513	22.3838	22.1941	23.0636	22.4424	21.613	23.5414	22.1892	21.9767	24.3778	22.4266	22.1019	22.2546	21.0292	20.9936	22.0061	21.2387	20.2567	22.3112	20.8837	20.6689	23.698	21.5228	21.0154	21.6532	21.0889	21.5908	21.6775	21.0974
P46975	P46975	stt-3	Dolichyl-diphosphooligosaccharide--protein glycosyltransferase subunit stt-3	sp|P46975|STT3_CAEEL Dolichyl-diphosphooligosaccharide--protein glycosyltransferase subunit stt-3 OS=Caenorhabditis elegans OX=6239 GN=stt-3 PE=1 SV=1	85.07	9	10.6	1	0	0	0	1	0	0	0	0	0	11	0	0	21.7026			22.5357	21.3621		22.6655			27.7793			21.3106			22.1828	20.8629		22.1397			27.8041			20.7414	18.3142	18.6117	21.8934	20.8294
P62784	P62784	his-67	Histone H4	sp|P62784|H4_CAEEL Histone H4 OS=Caenorhabditis elegans OX=6239 GN=his-67 PE=1 SV=2	11.36	5	41.7	1	0	0	0	0	0	0	11	0	0	2	0	0	21.4106	22.5602	22.4389	22.8605		23.7152	30.0996	22.4849		26.9611			23.1884	24.08	24.1128	24.6775		25.2334	31.7438	24.0539		29.1558			19.7918	21.2427	21.7695	21.4295	18.7309
P91128	P91128	rpl-13	Large ribosomal subunit protein eL13	sp|P91128|RL13_CAEEL Large ribosomal subunit protein eL13 OS=Caenorhabditis elegans OX=6239 GN=rpl-13 PE=3 SV=1	23.74	3	13	1	0	1	1	0	0	1	0	1	2	1	1	1		22.0699	22.003	19.4235	20.1135	21.7819		21.9041	22.1395	23.2255	20.0762	22.5543		22.7152	22.8025	20.366	20.9098	22.4256		22.5985	22.8317	24.5457	21.1725	23.4678	19.3435	20.6429	21.2021	19.8697	20.6694
contam_P01750	contam_P01750		Ig heavy chain V region 102	sp|contam_P01750|HVM06_MOUSE Ig heavy chain V region 102 OS=Mus musculus PE=1 SV=1	12.86	4	21.4	0.9996	1	1	1	2	1	0	1	0	1	0	1	1	25.1671	23.773	22.903	26.1083	24.1085	22.442	25.1983	20.9663	23.9491	24.0003	23.0234	23.8099	27.208	25.5559	24.8399	28.1884	26.0423	24.2233	27.1055	22.7983	25.7788	26.458	25.2571	25.8608	24.2059	23.154	22.9222	25.466	23.5758
contam_Q7SIH1	contam_Q7SIH1	A2M	Alpha-2-macroglobulin	sp|contam_Q7SIH1|A2MG_BOVIN Alpha-2-macroglobulin OS=Bos taurus GN=A2M PE=1 SV=2	167.47	2	0.5	0.9883	1	1	1	1	1	1	1	1	1	0	1	0	22.4987	21.828	21.2059	22.4497	21.144	21.8105	22.4646	21.3282	21.3436		21.0457	21.2515	20.6136	19.6849	19.2169	20.6037	19.1518	19.6658	20.4458	19.2342	19.2473		19.3534	19.3765	21.5375	21.209	21.2251	21.8074	20.6113
A0A2C9C377	A0A2C9C377	ampd-1	AMP deaminase	tr|A0A2C9C377|A0A2C9C377_CAEEL AMP deaminase OS=Caenorhabditis elegans OX=6239 GN=ampd-1 PE=1 SV=1	108.25	12	12.2	1	0	0	0	0	0	0	1	0	0	11	1	0		20.6605				22.5997	24.1951	23.6959		28.2816	23.08	21.3118		19.0374				20.975	22.6963	22.1219		27.3333	21.9077	19.9568	18.6026	20.3593	19.9913	18.8029	18.9057
A0A4V0IKG6	A0A4V0IKG6	gck-4	Protein kinase domain-containing protein	tr|A0A4V0IKG6|A0A4V0IKG6_CAEEL Protein kinase domain-containing protein OS=Caenorhabditis elegans OX=6239 GN=gck-4 PE=1 SV=1	140.68	7	6.7	1	5	0	0	5	0	0	1	0	0	0	1	0	26.1296	23.6121	22.8868	26.127	24.0053	23.3179	25.6191	23.1252	21.6621	24.8377	24.5656	23.2091	24.5616	21.7862	21.215	24.5983	22.3303	21.4904	23.9175	21.3484	19.883	23.6866	23.1906	21.6513	22.9752	21.4432	22.0078	23.322	21.3316
A9D4S6	A9D4S6	syf-3	TPR_REGION domain-containing protein	tr|A9D4S6|A9D4S6_CAEEL TPR_REGION domain-containing protein OS=Caenorhabditis elegans OX=6239 GN=syf-3 PE=1 SV=1	88.37	7	12.2	1	2	0	0	1	0	0	3	0	0	7	0	0	24.7885	22.6752	22.5036	24.2338	22.6859	21.6605	24.571	22.7564		27.5585	22.2059	22.3802	23.759	21.3877	21.3702	23.2435	21.5493	20.3714	23.4078	21.518		26.9458	21.3693	21.3608	23.0531	22.0562	21.9913	23.2059	22.1532
O17612	O17612	ech-1.1	Enoyl-CoA hydratase	tr|O17612|O17612_CAEEL Enoyl-CoA hydratase OS=Caenorhabditis elegans OX=6239 GN=ech-1.1 PE=1 SV=1	81.86	16	10.9	1	0	2	0	1	0	0	0	1	0	4	2	1	21.1768	21.4698	20.3299	21.5404	21.3902	20.0641	19.7808	19.5019		26.9928	22.5245	21.1807	20.0802	20.1151	19.1294	20.483	20.1865	18.7078	18.5505	18.1963		26.3129	21.6208	20.0942	20.2157	20.5046	20.0225	20.8981	20.8575
O62512	O62512	CELE_ZK550.3	Peptidase M3A/M3B catalytic domain-containing protein	tr|O62512|O62512_CAEEL Peptidase M3A/M3B catalytic domain-containing protein OS=Caenorhabditis elegans OX=6239 GN=CELE_ZK550.3 PE=1 SV=3	90.29	5	7.5	1	1	1	0	3	3	0	2	0	0	2	0	0	23.9409	22.6409	29.2462	24.3714	23.5229	29.374	28.4654	29.2963	20.0429	25.6934	23.4653	21.488	22.9818	21.4238	28.1832	23.4514	22.4567	28.1552	27.3726	28.1282	18.8725	25.1511	22.699	20.539	24.4902	24.1663	23.874	25.2443	24.4675
Q18476	Q18476	C35A5.8	Importin N-terminal domain-containing protein	tr|Q18476|Q18476_CAEEL Importin N-terminal domain-containing protein OS=Caenorhabditis elegans OX=6239 GN=C35A5.8 PE=1 SV=3	125.04	12	14.1	1	0	0	0	0	1	0	0	0	0	10	0	0	21.3839		20.6993	22.8202	20.9085	21.3663	21.7182	20.2329	20.3129	28.2255		21.1078	19.7468		18.9582	21.2222	19.1643	19.4695	19.9474	18.3868	18.4645	27.0051		19.4807	20.4812	18.4695	20.7769	21.3243	20.4343
Q9BIB8	Q9BIB8	imb-1	Importin N-terminal domain-containing protein	tr|Q9BIB8|Q9BIB8_CAEEL Importin N-terminal domain-containing protein OS=Caenorhabditis elegans OX=6239 GN=imb-1 PE=1 SV=3	98.69	10	14.5	1	0	0	0	0	1	1	0	0	0	10	0	0	20.3104			21.4935	21.3062	20.0293	21.2049	19.733	19.5417	27.4631	21.1359		19.2809			20.5032	20.1696	18.7401	20.0418	18.4946	18.301	26.8504	20.2992		19.2744	18.5746	18.5091	21.0662	20.6988
P48053	P48053	C05D11.1	Uncharacterized protein C05D11.1	sp|P48053|YPD1_CAEEL Uncharacterized protein C05D11.1 OS=Caenorhabditis elegans OX=6239 GN=C05D11.1 PE=4 SV=2	111.18	10	12.8	1	0	0	0	0	0	0	0	0	1	9	1	0										27.254												26.4486
Q19642	Q19642	czw-1	Centromere/kinetochore protein zw10 homolog	sp|Q19642|ZW10_CAEEL Centromere/kinetochore protein zw10 homolog OS=Caenorhabditis elegans OX=6239 GN=czw-1 PE=1 SV=1	87.94	3	3.7	1	1	0	1	1	1	1	1	1	0	3	1	0	21.4341	20.7709	20.766	21.8238	21.6304	20.989	22.2209	21.2773	19.1288	25.6767	20.5022	20.4707	20.2119	19.2908	19.4399	20.6409	20.3012	19.5072	20.8651	19.8462	17.6954	24.8714	19.4729	19.2586	20.4729	20.1519	20.7852	21.1816	21.0977
Q9TXP0	Q9TXP0	rps-27	Small ribosomal subunit protein eS27	sp|Q9TXP0|RS27_CAEEL Small ribosomal subunit protein eS27 OS=Caenorhabditis elegans OX=6239 GN=rps-27 PE=1 SV=3	9.34	2	25.3	0.9999	0	1	0	0	0	2	1	1	2	2	0	0	23.7995	23.6789	23.8207	23.0569	23.0247	24.5574	24.6854	23.7279	24.3484	25.9148	23.7065	23.7213	26.1623	25.7837	26.0796	25.4589	25.2805	26.6605	26.9146	25.8818	26.5	28.6944	26.2622	26.0942	22.6194	22.5991	23.3602	22.2386	22.0357
G5ED07	G5ED07	pdi-3	Protein disulfide-isomerase	tr|G5ED07|G5ED07_CAEEL Protein disulfide-isomerase OS=Caenorhabditis elegans OX=6239 GN=pdi-3 PE=1 SV=1	54.89	4	10	1	2	1	1	1	0	0	0	1	1	2	0	0	22.5518	21.1415	20.5828	22.0353	22.2548	20.653	23.0001	20.5175	21.7756	25.5591	22.212	20.7907	22.0077	20.3394	19.9348	21.5304	21.6036	19.8493	22.3224	19.7645	21.0203	25.4319	21.8607	20.2567	20.6767	20.8752	20.9547	21.0884	20.9653
O16249	O16249	CELE_F44E7.4	Insulin-degrading enzyme	tr|O16249|O16249_CAEEL Insulin-degrading enzyme OS=Caenorhabditis elegans OX=6239 GN=CELE_F44E7.4 PE=1 SV=1	121.91	10	10.2	1	0	0	0	0	0	0	0	0	0	10	2	0				21.7535	19.546					28.1891	22.5607	19.1899				20.3225	17.9688					27.1358	21.2835	17.7299	18.5053	19.7797	19.083	21.4054	19.4282
Q19433	Q19433	CELE_F13H8.2	Small-subunit processome Utp12 domain-containing protein	tr|Q19433|Q19433_CAEEL Small-subunit processome Utp12 domain-containing protein OS=Caenorhabditis elegans OX=6239 GN=CELE_F13H8.2 PE=1 SV=2	103.16	8	9.5	1	0	0	0	0	0	1	2	1	0	7	0	1			21.1249		21.3912	21.3834	23.8197	21.4568		27.4089	21.1566	21.8696			19.7691		20.0323	19.8719	22.4342	19.996		26.5738	20.0976	20.6278	18.7823	18.2987	21.4462	19.1028	21.1607
Q19579	Q19579	pab-2	Polyadenylate-binding protein	tr|Q19579|Q19579_CAEEL Polyadenylate-binding protein OS=Caenorhabditis elegans OX=6239 GN=pab-2 PE=1 SV=1	75.93	13	17.2	1	0	1	0	0	0	0	0	0	0	11	0	0		22.3432		22.3912						28.2199	21.2999			21.4036		21.7488						27.9551	20.8112		18.8473	22.1562	17.5138	22.1809	19.3249
Q21430	Q21430	pix-1	SH3 domain-containing protein	tr|Q21430|Q21430_CAEEL SH3 domain-containing protein OS=Caenorhabditis elegans OX=6239 GN=pix-1 PE=1 SV=3	73.1	6	12.1	1	0	2	1	1	1	0	0	0	0	1	0	0	24.0499	24.8794	23.6075	24.1949	24.6302	22.8924	23.4641	23.0429	21.8522	24.8274	24.21	24.6874	23.0908	23.6623	22.5445	23.275	23.564	21.6737	22.3713	21.8749	20.6819	24.2851	23.4437	23.7383	22.1837	22.3496	21.9227	22.6165	22.1219
Q21736	Q21736	ddx-52	ATP-dependent RNA helicase	tr|Q21736|Q21736_CAEEL ATP-dependent RNA helicase OS=Caenorhabditis elegans OX=6239 GN=ddx-52 PE=1 SV=1	65.91	8	14.8	1	4	7	0	0	0	0	0	1	0	0	0	0	24.8769	25.6575	23.1162	23.8439	24.0138	22.5833	24.1541	24.0651	22.0118	23.4392	23.6599	23.2697	24.2397	24.7623	22.3751	23.2458	23.2695	21.6865	23.3833	23.219	21.1634	23.2188	23.2156	22.6426	21.9173	22.7298	21.6167	21.9921	21.4059
Q9U367	Q9U367	CELE_T16G1.9	EIF3k	tr|Q9U367|Q9U367_CAEEL EIF3k OS=Caenorhabditis elegans OX=6239 GN=CELE_T16G1.9 PE=1 SV=1	104.97	7	9.3	1	0	0	0	3	1	0	0	0	0	4	2	0	23.5009	21.2904	20.8651	23.8835	23.0647	21.3204	23.5734	21.2673	20.5703	26.9746	23.8607	23.1289	22.1632	19.6947	19.4235	22.585	21.62	19.7232	22.1021	19.7207	19.0215	26.0538	22.716	21.8014	21.6764	20.9795	21.1924	22.1337	21.5385
Q9XW58	Q9XW58	CELE_Y75B8A.7	U3 small nucleolar ribonucleoprotein protein MPP10	tr|Q9XW58|Q9XW58_CAEEL U3 small nucleolar ribonucleoprotein protein MPP10 OS=Caenorhabditis elegans OX=6239 GN=CELE_Y75B8A.7 PE=1 SV=1	73.85	8	14.5	1	0	0	0	0	0	0	1	7	1	2	0	0	24.6186	24.4816	24.0129		19.241	23.7661	25.2538	25.4239	24.0084	24.3934		21.8051	24.2265	23.8315	23.5169		18.7418	23.1144	24.728	24.8229	23.4051	24.4181		21.4231	21.732	21.4281	21.9132	18.4598	20.5688
U4PBY2	U4PBY2	hum-8	Myosin motor domain-containing protein	tr|U4PBY2|U4PBY2_CAEEL Myosin motor domain-containing protein OS=Caenorhabditis elegans OX=6239 GN=hum-8 PE=1 SV=1	146.42	8	7	1	0	0	0	2	0	0	0	0	0	7	2	1	21.0374		19.1115	22.8947	20.376	19.1827				26.6157	22.8773	21.7767	19.2917		17.2619	21.1882	18.5232	17.1774				25.2868	21.3245	20.0411	20.8298	18.8589	19.3377	21.5426	19.7159
O01763	O01763	ncbp-1	Nuclear cap-binding protein subunit 1	sp|O01763|NCBP1_CAEEL Nuclear cap-binding protein subunit 1 OS=Caenorhabditis elegans OX=6239 GN=ncbp-1 PE=3 SV=3	92.47	4	5.4	1	0	1	0	1	2	1	0	0	1	3	1	0	23.5701	22.0739	21.6417	23.9799	22.8924	21.9878	23.923	22.2029	20.3289	26.3283	22.7299	21.9019	22.3783	20.6241	20.346	22.8273	21.5936	20.5364	22.5976	20.8022	18.926	25.5533	21.731	20.7202	22.6089	21.4548	21.6609	23.3376	22.3598
O62305	O62305	unc-43	Calcium/calmodulin-dependent protein kinase type II	sp|O62305|KCC2D_CAEEL Calcium/calmodulin-dependent protein kinase type II OS=Caenorhabditis elegans OX=6239 GN=unc-43 PE=1 SV=2	79.88	1	1	0.5708	1	1	1	0	0	0	1	1	0	1	1	1	21.4753	23.9442	21.9805	18.0423	18.7587	19.9252	21.052	22.8453	20.4373	21.8731	25.3592	20.8657	20.6682	22.879	21.0695	17.2743	17.8446	18.8585	20.1113	21.8293	19.419	21.4828	24.7449	20.0687	20.5142	23.3252	21.9997	17.4	18.2261
P04255	P04255;Q27484;Q27876;Q27894	his-44	Histone H2B 1	sp|P04255|H2B1_CAEEL Histone H2B 1 OS=Caenorhabditis elegans OX=6239 GN=his-44 PE=1 SV=4	13.49	4	31.1	1	0	1	0	0	0	0	3	1	1	3	1	1	21.9243	23.7087	22.933	22.3729	23.4099	23.399	29.3956	23.5607	23.0674	27.1665	23.2525	23.9276	23.4797	25.0061	24.3845	23.9675	24.8583	24.6948	30.8174	24.9073	24.4117	29.1388	25.0009	25.4932	20.8275	22.7677	22.671	21.6004	22.5668
P06125	P06125;P18947;Q9N4J2	vit-5	Vitellogenin-5	sp|P06125|VIT5_CAEEL Vitellogenin-5 OS=Caenorhabditis elegans OX=6239 GN=vit-5 PE=2 SV=2	186.32	8	4.7	1	0	0	0	0	0	6	0	0	0	1	0	0	20.7955	21.1767				24.4397	22.7432	17.7951	21.8172	24.1474	22.8403		18.6665	18.7896				22.051	20.4805	15.4572	19.4769	22.4352	20.9041		19.5486	19.8495	20.0905	19.0766	18.3938
P34342	P34342	ran-2	Ran GTPase-activating protein 2	sp|P34342|RGP2_CAEEL Ran GTPase-activating protein 2 OS=Caenorhabditis elegans OX=6239 GN=ran-2 PE=4 SV=3	105.59	11	10.8	1	0	0	0	0	0	0	0	0	0	11	0	0										27.4918												26.6275
P40614	P40614	F01G4.6	Phosphate carrier protein, mitochondrial	sp|P40614|MPCP_CAEEL Phosphate carrier protein, mitochondrial OS=Caenorhabditis elegans OX=6239 GN=F01G4.6 PE=2 SV=1	36.65	9	32.4	1	0	0	0	0	1	0	0	0	0	8	2	0		20.0495		22.9049	22.7654	20.7483				28.4921	23.4898	22.2656		19.6949		22.8474	22.5617	20.3921				28.8123	23.586	22.1791	18.174	20.5548	18.6394	21.694	21.3112
P49180	P49180	rpl-33	Large ribosomal subunit protein eL33	sp|P49180|RL35A_CAEEL Large ribosomal subunit protein eL33 OS=Caenorhabditis elegans OX=6239 GN=rpl-33 PE=1 SV=3	13.76	1	9.7	0.9363	0	1	1	0	0	1	1	1	1	1	0	1		20.8305	20.7131		19.905	20.1761		20.2219	20.2991		20.7338	20.9319		21.6134	21.6501		20.8388	20.9573		21.0539	21.1288		21.9675	21.9829		20.2115	20.7323		19.3723
P52819	P52819	rpl-22	Large ribosomal subunit protein eL22	sp|P52819|RL22_CAEEL Large ribosomal subunit protein eL22 OS=Caenorhabditis elegans OX=6239 GN=rpl-22 PE=1 SV=3	14.94	3	24.6	0.9999	1	1	1	0	0	2	0	1	2	0	0	0	24.1399	22.6693	22.639	21.9872	22.1732	22.7928		22.6097	23.7502	23.0245		22.1472	26.1808	24.4522	24.5759	24.0673	24.1071	24.5741		24.4417	25.5799	25.4822		24.1982	22.0572	22.2147	22.7636	21.3209	21.0664
P91910	P91910	mec-12	Tubulin alpha-3 chain	sp|P91910|TBA3_CAEEL Tubulin alpha-3 chain OS=Caenorhabditis elegans OX=6239 GN=mec-12 PE=1 SV=1	50.08	12	26.7	1	0	0	0	0	0	0	11	0	0	0	0	0	22.0417	21.0845				21.9927	28.0148						22.0122	20.797				21.7035	27.8516						21.225	20.6101	20.0205	19.8443	19.155
Q09216	Q09216	B0495.7	Putative endoplasmic reticulum metallopeptidase 1-A	sp|Q09216|ERP1A_CAEEL Putative endoplasmic reticulum metallopeptidase 1-A OS=Caenorhabditis elegans OX=6239 GN=B0495.7 PE=1 SV=2	102.06	10	12.2	1	0	0	0	1	0	0	0	0	0	10	0	0	21.2932			22.5432			22.0418			28.6016	21.9269		20.4465			21.7357			21.0615			28.1718	21.2731		20.3729	19.4043	19.235	21.9419	20.0777
Q09455	Q09455	col-39	Cuticle collagen 39	sp|Q09455|COL39_CAEEL Cuticle collagen 39 OS=Caenorhabditis elegans OX=6239 GN=col-39 PE=3 SV=1	31.58	2	8	0.9956	0	0	1	1	1	2	1	1	1	0	0	0	22.4539	23.6458	22.2465	23.0192	23.1791	25.7931	22.6937	24.5595	21.8144		21.6822		24.2318	25.1656	23.9204	24.8363	24.8499	27.3113	24.3379	26.1284	23.381		23.6529		21.4928	23.0595	22.2657	22.377	22.6963
Q93572	Q93572	rla-0	Large ribosomal subunit protein uL10	sp|Q93572|RLA0_CAEEL Large ribosomal subunit protein uL10 OS=Caenorhabditis elegans OX=6239 GN=rla-0 PE=1 SV=3	33.75	7	26	1	0	0	0	0	0	0	0	0	0	9	1	0	21.5123			22.3232	22.0407		21.5619		21.1673	28.1339	21.7297		22.0677			22.9179	22.489		21.9837		21.5115	29.1061	22.478		20.6022	18.264	19.3427	21.7321	21.5591
Q95XZ0	Q95XZ0	cogc-4	Conserved oligomeric Golgi complex subunit 4	sp|Q95XZ0|COG4_CAEEL Conserved oligomeric Golgi complex subunit 4 OS=Caenorhabditis elegans OX=6239 GN=cogc-4 PE=3 SV=1	90.96	6	7.4	1	0	0	1	0	0	1	1	0	1	6	1	0	21.253	20.6504	20.1124	21.9123	21.4373	21.0806	21.7226	20.6252	20.3699	26.694	21.3342	20.9076	20.1239	19.2634	18.8795	20.8225	20.2012	19.6919	20.4599	19.2873	19.0297	25.9818	20.3981	19.7887	20.3283	20.068	20.1682	21.3066	20.9412
Q9XVF7	Q9XVF7	rpl-2	Large ribosomal subunit protein uL2	sp|Q9XVF7|RL8_CAEEL Large ribosomal subunit protein uL2 OS=Caenorhabditis elegans OX=6239 GN=rpl-2 PE=3 SV=1	28.19	5	23.8	1	0	0	1	0	3	0	0	1	2	1	0	1		22.1554	23.1618		23.0906	23.2265	21.7901	22.5842	22.7615	23.3593	22.5958	22.9465		22.8008	23.9612		23.8869	23.8702	22.5598	23.2787	23.4537	24.6795	23.6921	23.86	18.5627	20.4954	21.7917	20.1541	21.5875
contam_P02666	contam_P02666	CSN2	Beta-casein	sp|contam_P02666|CASB_BOVIN Beta-casein OS=Bos taurus GN=CSN2 PE=1 SV=2	25.09	2	6.2	0.9793	0	1	1	0	1	2	0	1	2	0	0	0		23.2619	23.9922		23.0168	22.4172		23.4948	21.8559		21.3812	23.5261		24.5593	25.4437		24.4652	23.713		24.8413	23.2001		23.1296	25.0917		21.7402	23.0587		21.4962
A0A061AD00	A0A061AD00	dip-2	DMAP1-binding domain-containing protein	tr|A0A061AD00|A0A061AD00_CAEEL DMAP1-binding domain-containing protein OS=Caenorhabditis elegans OX=6239 GN=dip-2 PE=1 SV=1	182.71	8	5.4	1	2	0	0	2	0	0	1	0	0	0	0	0	25.2425	21.4176	20.513	25.2757	21.1519	21.1716	23.0526	20.3286	22.0168	25.2893	22.6847	21.4164	23.1959	19.113	18.3625	23.2683	18.9983	18.8654	20.8724	18.0731	19.759	23.6595	20.831	19.3799	22.5046	20.9323	20.6659	22.4177	19.8243
A0A486WY88	A0A486WY88	cash-1	Striatin N-terminal domain-containing protein	tr|A0A486WY88|A0A486WY88_CAEEL Striatin N-terminal domain-containing protein OS=Caenorhabditis elegans OX=6239 GN=cash-1 PE=1 SV=1	75.56	11	21.6	1	0	0	0	0	0	0	0	0	0	10	0	0										28.1942												28.2189
A0A8S4QD99	A0A8S4QD99	ctps-1	CTP synthase	tr|A0A8S4QD99|A0A8S4QD99_CAEEL CTP synthase OS=Caenorhabditis elegans OX=6239 GN=ctps-1 PE=1 SV=1	77.17	9	15.5	1	0	0	0	0	0	0	1	1	0	9	0	0	22.3565	21.9301	20.907	22.1079		20.2572	22.1749	21.1318	19.1079	27.4974		20.5334	21.5494	20.865	19.9959	21.34		19.1904	21.2341	20.1158	18.0896	27.107		19.7364	21.4004	21.3162	20.9312	21.4707	18.9149
O01598	O01598	let-355	ATP-dependent RNA helicase DHX37	tr|O01598|O01598_CAEEL ATP-dependent RNA helicase DHX37 OS=Caenorhabditis elegans OX=6239 GN=let-355 PE=1 SV=3	96.45	11	13.4	1	0	0	0	0	0	0	0	0	0	11	0	0										27.9847												27.1205
Q65XX1	Q65XX1	vbh-1	RNA helicase	tr|Q65XX1|Q65XX1_CAEEL RNA helicase OS=Caenorhabditis elegans OX=6239 GN=vbh-1 PE=1 SV=1	71.24	4	2.7	0.9996	1	2	0	1	0	1	1	1	0	2	0	0	23.4277	23.8362	23.142	23.4277	23.0071	23.5123	23.9499	23.5793	23.3614	25.3563	23.0953	23.41	22.8837	23.0341	22.494	22.9228	22.356	22.7086	23.2722	22.8263	22.6062	25.229	22.7441	22.876	22.1306	22.8846	22.7864	22.4163	22.1378
Q9BIC2	Q9BIC2	rbm-5	RNA-binding protein 5	tr|Q9BIC2|Q9BIC2_CAEEL RNA-binding protein 5 OS=Caenorhabditis elegans OX=6239 GN=rbm-5 PE=1 SV=1	104.4	5	7.8	1	4	0	0	2	1	0	4	0	0	0	0	0	24.6545	21.7065	23.0813	24.1221	22.012	20.7691	24.7454	22.9042		22.7003	20.8665	20.9266	23.625	20.4189	21.9478	23.1317	20.8754	19.48	23.5822	21.6658		22.0876	20.0298	19.9072	22.1967	21.147	22.0737	22.1143	20.5776
P08898	P08898;Q10453;Q9U281;K7ZUH9	his-63	Histone H3	sp|P08898|H3_CAEEL Histone H3 OS=Caenorhabditis elegans OX=6239 GN=his-63 PE=1 SV=4	15.37	5	25	1	0	0	0	0	0	0	6	0	0	4	0	0	22.2117	22.6144	22.5542	22.8278		23.2166	29.6099	22.8243		27.5957			24.5745	24.7192	24.8131	25.2298		25.3198	31.8391	24.9782		30.3753			20.4355	21.3554	22.1352	21.3981	17.5385
P98080	P98080	ucr-1	Cytochrome b-c1 complex subunit 1, mitochondrial	sp|P98080|UCR1_CAEEL Cytochrome b-c1 complex subunit 1, mitochondrial OS=Caenorhabditis elegans OX=6239 GN=ucr-1 PE=3 SV=2	51.7	3	6.2	0.9999	0	1	0	0	1	1	0	1	0	2	0	1	21.0676	21.8802	21.3484	21.0792	22.114	21.6951	21.3715	20.7706	21.2854	24.6593	21.5273	21.6619	20.5724	21.127	20.7493	20.6232	21.5118	20.9403	20.7426	20.0665	20.579	24.5809	21.225	21.1768	19.6538	20.8289	20.7708	20.0802	21.1142
Q1ENI8	Q1ENI8	pxn-1	Peroxidasin homolog pxn-1	sp|Q1ENI8|PXDN1_CAEEL Peroxidasin homolog pxn-1 OS=Caenorhabditis elegans OX=6239 GN=pxn-1 PE=1 SV=1	146.24	5	6.4	1	2	0	0	4	0	0	0	0	0	1	0	1	23.4944	18.8119	20.5864	24.7172	22.0938	21.9653	21.9375	19.7936	21.3811	23.6555	22.173	22.0484	21.6673	16.7269	18.6555	22.9294	20.1597	19.8786	19.9768	17.7577	19.3429	22.2453	20.5388	20.2315	21.5616	18.5007	20.9134	21.9011	19.7642
Q21067	Q21067	ifc-2	Intermediate filament protein ifc-2	sp|Q21067|IFC2_CAEEL Intermediate filament protein ifc-2 OS=Caenorhabditis elegans OX=6239 GN=ifc-2 PE=2 SV=3	70.06	10	14.1	1	0	0	0	0	0	0	0	0	0	10	0	0										27.6857												27.1077
Q21215	Q21215	rack-1	Small ribosomal subunit protein RACK1	sp|Q21215|GBLP_CAEEL Small ribosomal subunit protein RACK1 OS=Caenorhabditis elegans OX=6239 GN=rack-1 PE=1 SV=3	35.81	5	20.3	1	0	0	0	0	0	0	0	0	0	4	0	0	27.1434	22.6691	21.7963	27.0236	25.4456	22.7139	28.4275	22.5048	27.9668	26.7021	25.7193	22.8272	27.1139	22.3816	21.6628	27.0333	25.309	22.4248	28.2644	22.2664	27.726	27.0894	25.8826	22.8078	26.4664	21.9831	21.8853	26.6655	24.2446
Q22099	Q22099	kars-1	Lysine--tRNA ligase	sp|Q22099|SYK_CAEEL Lysine--tRNA ligase OS=Caenorhabditis elegans OX=6239 GN=kars-1 PE=3 SV=1	65.1	4	6.6	1	0	0	1	0	1	1	0	1	0	3	0	1		23.832	22.982	23.5093	23.3437	23.2423		23.0329	22.1799	26.2435	22.8322	23.2593		23.1819	22.486	23.1564	22.8445	22.5905		22.432	21.5766	26.2682	22.633	22.8774	19.0686	23.3693	23.1575	23.0233	22.9673
Q23551	Q23551	unc-22	Twitchin	sp|Q23551|UNC22_CAEEL Twitchin OS=Caenorhabditis elegans OX=6239 GN=unc-22 PE=1 SV=3	788.47	10	1.9	1	0	0	0	0	0	0	2	0	1	4	0	1	25.807		21.6123	25.2815	23.4871	21.7971	25.6862	21.3857	23.7346	26.6831	22.9755		21.5404		17.2418	21.0541	19.1135	17.2709	21.286	16.9103	19.2569	22.8333	18.9018		23.4255	19.1952	22.7286	23.4009	22.7245
contam_P02539	contam_P02539		Keratin, type II microfibrillar (Fragment)	sp|contam_P02539|K2M1_SHEEP Keratin, type II microfibrillar (Fragment) OS=Ovis aries PE=1 SV=1	12.68	11	76.1	1	0	0	0	0	0	0	10	0	0	0	0	0							28.0373			22.8692									29.2664			24.6488
G5EFV4	G5EFV4	hmg-1.1	HMG box domain-containing protein	tr|G5EFV4|G5EFV4_CAEEL HMG box domain-containing protein OS=Caenorhabditis elegans OX=6239 GN=hmg-1.1 PE=1 SV=1	10.61	2	24.2	1	0	1	1	0	0	1	0	1	2	1	1	1	20.2115	21.079	21.7593	19.7574	21.0048	22.204	20.9655	22.0144	22.7475	24.0293	22.9195	22.6628	22.5744	23.1838	24.0182	22.1593	23.2606	24.3071	23.1947	24.1683	24.8991	26.8089	25.4752	25.0357	19.4725	20.6821	22.0007	18.6986	20.0557
Q18813	Q18813	C53D6.7	Galectin	tr|Q18813|Q18813_CAEEL Galectin OS=Caenorhabditis elegans OX=6239 GN=C53D6.7 PE=1 SV=3	35.5	3	12.2	1	0	2	0	1	1	2	0	2	1	0	0	0	23.5913	23.7874	22.9343	26.1378	23.4492	24.0815	22.6145	23.7815	23.2984	23.4733	22.9006	23.5331	24.0473	23.9853	23.2863	26.6329	23.798	24.2778	22.9367	24.0285	23.5431	24.346	23.5494	23.9991	21.964	22.5126	22.2439	22.3199	22.2331
Q20239	Q20239	aagr-3	Gal_mutarotas_2 domain-containing protein	tr|Q20239|Q20239_CAEEL Gal_mutarotas_2 domain-containing protein OS=Caenorhabditis elegans OX=6239 GN=aagr-3 PE=1 SV=1	105.37	9	11	1	0	0	0	0	0	0	0	0	0	9	0	0										28.0576												27.6277
Q22656	Q22656	pgp-6	p-GlycoProtein related	tr|Q22656|Q22656_CAEEL p-GlycoProtein related OS=Caenorhabditis elegans OX=6239 GN=pgp-6 PE=1 SV=3	140.86	10	9.1	1	0	0	0	0	0	0	0	0	0	10	0	0										27.7395												26.5884
U4PEX3	U4PEX3	CELE_Y77E11A.7	Dynein heavy chain 1, axonemal	tr|U4PEX3|U4PEX3_CAEEL Dynein heavy chain 1, axonemal OS=Caenorhabditis elegans OX=6239 GN=CELE_Y77E11A.7 PE=1 SV=1	71.22	7	12.4	1	0	2	0	6	1	0	0	0	0	1	0	0	23.3108	22.1495	20.8493	26.0411	24.3698	21.3537	23.3732	21.2824		26.1522	20.7506		22.7667	21.3474	20.2013	25.5362	23.7187	20.55	22.6954	20.5294		26.0249	20.3994		21.275	21.8438	21.1818	23.4086	22.1162
A0A1C3NSL9	A0A1C3NSL9	ajm-1	Apical junction molecule	sp|A0A1C3NSL9|AJM1_CAEEL Apical junction molecule OS=Caenorhabditis elegans OX=6239 GN=ajm-1 PE=1 SV=1	193.29	8	5.2	1	0	0	0	0	0	0	0	0	0	9	0	0										26.1341												24.8263
B2D6K9	B2D6K9	saps-1	Serine/threonine-protein phosphatase 6 regulatory subunit	sp|B2D6K9|PPH6R_CAEEL Serine/threonine-protein phosphatase 6 regulatory subunit OS=Caenorhabditis elegans OX=6239 GN=saps-1 PE=1 SV=1	87.35	9	12.9	1	0	0	0	0	0	1	0	0	0	8	0	0										27.3812												26.7014
B7FAS0	B7FAS0	mcd-1	Modifier of cell death	sp|B7FAS0|MCD1_CAEEL Modifier of cell death OS=Caenorhabditis elegans OX=6239 GN=mcd-1 PE=1 SV=1	102.58	2	3.9	0.9999	0	0	1	2	2	1	1	1	1	0	0	0	21.1418		20.7466	22.459		20.8398	21.0766	20.698	20.6285	23.3593			20.1471		19.6479	21.5034		19.5854	19.9482	19.4943	19.4225	22.7814			20.1806	18.8662	20.7658	21.8167	18.0495
O01868	O01868	rpl-24.1	Large ribosomal subunit protein eL24	sp|O01868|RL24_CAEEL Large ribosomal subunit protein eL24 OS=Caenorhabditis elegans OX=6239 GN=rpl-24.1 PE=3 SV=1	17.77	2	13.2	0.9998	0	0	2	0	0	1	0	1	1	2	0	1	21.5303	22.4339	23.0157	21.6267	22.8545	23.1821	20.8819	22.9813	23.4403	25.6392	22.5298	23.4519	23.0858	23.7313	24.4672	23.2214	24.3029	24.4779	22.3037	24.3279	24.7845	27.6115	24.2781	25.0175	20.8088	21.0188	22.2162	20.1877	21.5086
P18334	P18334	kin-3	Casein kinase II subunit alpha	sp|P18334|CSK2A_CAEEL Casein kinase II subunit alpha OS=Caenorhabditis elegans OX=6239 GN=kin-3 PE=1 SV=1	42.23	1	3.6	0.9363	1	1	0	1	1	1	0	1	0	1	1	1	23.1273	22.1015	21.06	24.1236	23.16	22.163	22.4629	21.791	21.246	25.5655	25.8313	23.97	23.1682	21.8843	20.9969	24.2037	23.0938	21.9442	22.3701	21.623	21.0756	26.0232	26.065	24.0209	22.1661	21.4825	21.0792	23.4813	22.6273
P52814	P52814	rpl-39	Large ribosomal subunit protein eL39	sp|P52814|RL39_CAEEL Large ribosomal subunit protein eL39 OS=Caenorhabditis elegans OX=6239 GN=rpl-39 PE=3 SV=1	6.32	1	19.6	0.9997	0	0	0	1	0	0	1	0	2	0	0	1	23.7159	22.8391	23.8053	24.4551	23.29	22.2404	24.5483	22.3495	25.1646	22.9631	22.2538	24.0989	28.0788	26.9439	28.0641	28.8571	27.5458	26.3436	28.7775	26.5035	29.3162	27.7427	26.8094	28.4718	22.1872	21.6604	23.0459	23.0785	21.7593
Q03604	Q03604	rnr-1	Ribonucleoside-diphosphate reductase large subunit	sp|Q03604|RIR1_CAEEL Ribonucleoside-diphosphate reductase large subunit OS=Caenorhabditis elegans OX=6239 GN=rnr-1 PE=3 SV=1	88.91	7	11	1	0	0	0	2	1	0	0	0	0	5	1	0	22.7921	20.8667		23.7685	22.1542		22.8319	20.4539		26.4532	22.6184	20.3534	21.833	19.6496		22.8486	21.088		21.7392	19.2859		25.9109	21.8521	19.4044	20.9758	20.4991	19.4589	21.515	20.8086
Q09313	Q09313	dct-6	Protein dct-6	sp|Q09313|DCT6_CAEEL Protein dct-6 OS=Caenorhabditis elegans OX=6239 GN=dct-6 PE=4 SV=2	104.27	7	9.9	1	0	0	0	2	1	2	0	0	0	4	0	0	23.3692	20.0057		24.4209	23.9607	22.4066	22.2309	21.0937	21.391	25.9058	22.1493	21.5427	22.3745	18.753		23.4653	22.8589	21.1522	21.1025	19.89	20.185	25.3278	21.3474	20.558	21.2329	20.4919	17.7501	22.36	21.5823
Q09501	Q09501	ifp-1	Intermediate filament protein ifp-1	sp|Q09501|IFP1_CAEEL Intermediate filament protein ifp-1 OS=Caenorhabditis elegans OX=6239 GN=ifp-1 PE=3 SV=1	89	7	12.6	1	0	0	0	0	0	0	0	0	0	9	0	0										27.3046												26.7267
Q10950	Q10950	B0361.6	Putative methyltransferase B0361.6	sp|Q10950|YMP6_CAEEL Putative methyltransferase B0361.6 OS=Caenorhabditis elegans OX=6239 GN=B0361.6 PE=3 SV=1	43	1	2.9	0.9362	1	1	0	1	1	1	1	0	1	0	0	1	22.9868	22.1171	21.7745	23.0179	21.6518	22.0987	22.6443	21.7452	21.259	23.4801	22.1203	21.8618	23.1797	22.0519	21.8635	23.25	21.7376	22.032	22.7035	21.7292	21.2407	24.0898	22.506	22.0648	22.0256	21.4981	21.7937	22.3756	21.1192
contam_P01748	contam_P01748		Ig heavy chain V region 23	sp|contam_P01748|HVM04_MOUSE Ig heavy chain V region 23 OS=Mus musculus PE=4 SV=1	12.76	2	20.5	0.9999	1	0	0	2	2	0	0	0	0	1	0	0	23.8612			24.1826	22.7646				21.6623	23.8476			26.224			26.5845	25.0204				23.8139	26.6272			22.9			23.5403	22.232
G5EFR3	G5EFR3	gldr-2	PAP-associated domain-containing protein	tr|G5EFR3|G5EFR3_CAEEL PAP-associated domain-containing protein OS=Caenorhabditis elegans OX=6239 GN=gldr-2 PE=1 SV=1	90.72	3	5	1	0	1	0	1	0	1	1	1	1	2	0	1	22.8352	21.9438	20.2855	22.8922		21.2137	22.8843	21.9943	20.3057	25.6354	20.3842	20.4803	22.1536	21.0042	19.5	22.2498		20.2725	22.0691	21.1039	19.4129	25.3706	19.8955	19.8088	21.1782	20.5392	20.3355	21.4763	19.1247
H2KZ53	H2KZ53	skpo-3	ShKT domain-containing protein	tr|H2KZ53|H2KZ53_CAEEL ShKT domain-containing protein OS=Caenorhabditis elegans OX=6239 GN=skpo-3 PE=1 SV=1	111.81	2	2.1	0.998	1	0	0	0	1	1	1	1	0	0	2	1											23.4238												22.2791
O44760	O44760	larp-5	HTH La-type RNA-binding domain-containing protein	tr|O44760|O44760_CAEEL HTH La-type RNA-binding domain-containing protein OS=Caenorhabditis elegans OX=6239 GN=larp-5 PE=1 SV=4	84.31	2	3.6	0.9999	1	1	0	1	2	1	0	0	0	0	2	0	22.5799	21.8247	19.9533	22.7548	22.1227	19.9622	21.9768	20.7295		23.3042	22.1187	20.3942	22.1354	21.1221	19.4048	22.3494	21.5711	19.2581	21.3986	20.076		23.2765	21.867	19.9598	21.1992	20.8368	19.6987	21.6156	21.2258
O76618	O76618	cars-1	cysteine--tRNA ligase	tr|O76618|O76618_CAEEL cysteine--tRNA ligase OS=Caenorhabditis elegans OX=6239 GN=cars-1 PE=1 SV=1	105.25	7	9.4	1	0	0	0	0	0	0	0	0	0	7	1	1	22.3877	21.3272	21.086	21.7764	21.6166	20.7553	22.4271	20.991	20.1304	27.6528	22.9605	21.531	21.1656	19.847	19.7599	20.5934	20.2874	19.2735	21.0712	19.56	18.6971	26.8474	21.9312	20.3189	21.4675	20.7491	21.1461	21.1751	21.1249
Q86G90	Q86G90	npp-9	Nuclear Pore complex Protein	tr|Q86G90|Q86G90_CAEEL Nuclear Pore complex Protein OS=Caenorhabditis elegans OX=6239 GN=npp-9 PE=1 SV=1	95.5	6	7.8	1	0	0	0	1	0	0	0	0	0	8	0	0										27.0589												26.4809
Q9N595	Q9N595	elpc-1	Elongator complex protein 1	tr|Q9N595|Q9N595_CAEEL Elongator complex protein 1 OS=Caenorhabditis elegans OX=6239 GN=elpc-1 PE=1 SV=3	137.85	6	6.9	1	0	0	0	0	0	2	0	0	1	5	0	0			20.2471	19.6778	19.8826	23.4783		19.6205	19.2109	26.5978	18.2142	19.96			18.6731	18.2469	18.3055	21.7486		17.9416	17.5296	25.5445	16.9369	18.5	18.9282	19.5389	21.1151	19.8843	20.1987
Q9XVM2	Q9XVM2	CELE_F58D2.2	VWFD domain-containing protein	tr|Q9XVM2|Q9XVM2_CAEEL VWFD domain-containing protein OS=Caenorhabditis elegans OX=6239 GN=CELE_F58D2.2 PE=1 SV=2	66.02	5	7	1	1	0	0	0	0	1	0	0	0	0	0	0	24.4836	22.5441	21.1491			23.4159	23.0848		18.627		20.0364		24.2025	22.005	20.7641			22.8752	22.6701		18.1347		19.9482		22.4723	21.1053	21.8855	19.4398	18.9721
A9D2P7	A9D2P7	seu-1	Protein seu-1	sp|A9D2P7|SEU1_CAEEL Protein seu-1 OS=Caenorhabditis elegans OX=6239 GN=seu-1 PE=1 SV=1	75.34	4	5.4	0.9987	2	1	0	0	0	1	1	1	0	0	0	0	21.4027	22.9173	22.1377	19.5405	22.1088	22.1456	23.278	22.7125	21.5023	21.5759	21.7734	22.0724	20.9076	22.1641	21.5386	19.0845	21.5066	21.3908	22.6492	22.0084	20.7959	21.4975	21.4711	21.5873	21.6809	21.4837	21.0395	21.3011	20.6813
O76512	O76512	smg-2	Regulator of nonsense transcripts 1	sp|O76512|RENT1_CAEEL Regulator of nonsense transcripts 1 OS=Caenorhabditis elegans OX=6239 GN=smg-2 PE=1 SV=1	119.94	8	8	1	0	0	0	0	0	0	0	0	0	8	0	0										27.3366												26.2833
P05690	P05690;P55155	vit-2	Vitellogenin-2	sp|P05690|VIT2_CAEEL Vitellogenin-2 OS=Caenorhabditis elegans OX=6239 GN=vit-2 PE=1 SV=5	187.6	7	3.8	1	0	0	0	0	0	0	0	0	0	7	0	1										27.3496		20.7468										25.5747		18.5651	17.5894	19.5511	19.3293	18.0654	18.9038
Q10576	Q10576	dpy-18	Prolyl 4-hydroxylase subunit alpha-1	sp|Q10576|P4HA1_CAEEL Prolyl 4-hydroxylase subunit alpha-1 OS=Caenorhabditis elegans OX=6239 GN=dpy-18 PE=1 SV=2	63.89	4	8.6	1	1	0	0	0	0	4	0	3	0	0	0	0	22.8569	21.0161	19.8123	22.8585	21.9585	23.8365	22.9267	23.2702	21.0857	22.8348	20.9245	17.65	22.2656	20.1667	19.117	22.3063	21.26	22.9855	22.2016	22.4699	20.2831	22.6602	20.526	17.0687	20.5714	19.6747	19.1857	20.9273	20.0092
Q19020	Q19020	dhc-1	Dynein heavy chain, cytoplasmic	sp|Q19020|DYHC_CAEEL Dynein heavy chain, cytoplasmic OS=Caenorhabditis elegans OX=6239 GN=dhc-1 PE=1 SV=1	521.25	7	1.7	1	0	0	0	1	0	0	0	1	0	5	0	1										25.7249												22.5102
Q19053	Q19053	cut-4	Cuticlin-4	sp|Q19053|CUT4_CAEEL Cuticlin-4 OS=Caenorhabditis elegans OX=6239 GN=cut-4 PE=2 SV=2	55.81	2	4.1	0.9992	1	0	0	1	1	2	0	0	0	0	0	0	23.2671	20.0516	22.3671	23.0887	22.8736	23.3933			20.9554	23.0485	21.6615	20.5916	23.46	19.9864	22.456	23.3208	22.9594	23.3265			20.937	23.6582	22.0472	20.7945	22.2287	21.2085	22.3091	22.3692	21.9274
Q27874	Q27874	pat-3	Integrin beta pat-3	sp|Q27874|PAT3_CAEEL Integrin beta pat-3 OS=Caenorhabditis elegans OX=6239 GN=pat-3 PE=1 SV=1	90.08	7	7.9	1	0	0	0	0	0	1	0	0	0	7	0	0						19.1764				27.5999								17.8201				26.9201
Q9XXN2	Q9XXN2	immt-2	MICOS complex subunit MIC60-2	sp|Q9XXN2|IMMT2_CAEEL MICOS complex subunit MIC60-2 OS=Caenorhabditis elegans OX=6239 GN=immt-2 PE=2 SV=2	72.58	5	10.2	1	1	0	0	2	0	1	1	0	0	2	0	0	23.0714	21.5461	20.1224	23.0626	21.5182	21.1045	22.8325	20.2236	20.1855	24.4807	20.2349	20.5473	22.1123	20.329	19.0594	22.1427	20.452	19.8857	21.7397	19.0556	19.0152	23.9383	19.4686	19.5982	20.8875	20.35	20.3162	21.0545	20.1794
contam_P18530	contam_P18530		Ig heavy chain V region 7-39	sp|contam_P18530|HVM59_MOUSE Ig heavy chain V region 7-39 OS=Mus musculus PE=4 SV=1	12.96	3	18.8	1	0	0	0	1	0	0	2	0	1	0	0	0
contam_Q14525	contam_Q14525	KRT33B	Keratin, type I cuticular Ha3-II	sp|contam_Q14525|KT33B_HUMAN Keratin, type I cuticular Ha3-II OS=Homo sapiens GN=KRT33B PE=1 SV=3	46.18	13	10.9	1	0	0	0	0	0	0	8	0	0	0	0	0							28.0731												27.5474
A0A0K3AQN5	A0A0K3AQN5	pgp-2	p-GlycoProtein related	tr|A0A0K3AQN5|A0A0K3AQN5_CAEEL p-GlycoProtein related OS=Caenorhabditis elegans OX=6239 GN=pgp-2 PE=1 SV=1	143.57	4	3	1	0	0	1	0	1	1	0	0	0	4	0	1	23.8125	24.1313	23.5341	24.0645	24.072	23.425	23.6298	22.3422	24.1547	26.0526	23.3267	24.1351	22.3679	22.4287	21.9856	22.6592	22.5203	21.7208	22.0516	20.6887	22.4989	25.0248	22.075	22.7006	22.8682	23.5292	23.5701	23.4391	23.5562
D0VWL6	D0VWL6	fln-2	Calponin-homology (CH) domain-containing protein	tr|D0VWL6|D0VWL6_CAEEL Calponin-homology (CH) domain-containing protein OS=Caenorhabditis elegans OX=6239 GN=fln-2 PE=1 SV=4	396.69	2	0.6	0.9882	2	0	1	1	0	1	0	0	0	1	0	0	23.9747		19.5835	21.2753	19.4897	20.0489	20.2815	19.2111	19.1206	22.8717	20.1495	20.2593	20.9366		16.4415	18.2764	16.3446	16.7511	17.1098	15.9642	15.8714	20.2505	17.3043	17.2313	20.7113	19.4949	19.7575	20.7878	19.1118
H2KYM6	H2KYM6	C09D4.4	DUF676 domain-containing protein	tr|H2KYM6|H2KYM6_CAEEL DUF676 domain-containing protein OS=Caenorhabditis elegans OX=6239 GN=C09D4.4 PE=1 SV=1	103.71	5	6.4	1	3	0	0	0	0	0	0	0	0	2	0	0	24.9916	21.029	21.5305	24.2375	22.0982	20.45	24.7562	20.8966	21.0132	25.8737	23.7402	20.384	23.5995	19.3789	20.0346	22.8846	20.599	18.7983	23.2305	19.2956	19.4099	24.8984	22.541	19.002	22.4159	20.7436	20.6338	21.956	20.6352
H2KYW1	H2KYW1	nab-1	Neurabin-1	tr|H2KYW1|H2KYW1_CAEEL Neurabin-1 OS=Caenorhabditis elegans OX=6239 GN=nab-1 PE=1 SV=1	81.9	1	1	0.9199	0	1	1	0	1	1	0	1	0	0	1	1
H2L0M0	H2L0M0	pod-2	acetyl-CoA carboxylase	tr|H2L0M0|H2L0M0_CAEEL acetyl-CoA carboxylase OS=Caenorhabditis elegans OX=6239 GN=pod-2 PE=1 SV=1	242.44	8	4.9	1	0	0	0	0	0	0	0	0	0	8	0	0										27.2844												25.2826
O16454	O16454	tag-196	Cathepsin F	tr|O16454|O16454_CAEEL Cathepsin F OS=Caenorhabditis elegans OX=6239 GN=tag-196 PE=1 SV=2	55.18	3	8.6	1	1	1	1	2	1	0	0	0	0	0	1	1	24.0804	22.9374	22.2148	24.4301	23.6715	22.3614	23.5264	22.4453	21.8754	23.7161	23.1574	22.8307	23.8582	22.4572	21.8887	24.2471	23.3423	21.8796	23.1706	22.0143	21.442	23.9107	23.1281	22.6186	21.9663	21.6357	21.5481	22.3033	21.876
O16720	O16720	alg-2	Protein argonaute-2	tr|O16720|O16720_CAEEL Protein argonaute-2 OS=Caenorhabditis elegans OX=6239 GN=alg-2 PE=1 SV=2	101.6	17	7.7	1	0	0	0	0	0	0	0	0	0	5	1	1	21.7727			22.5162	20.6251		22.1478		19.5033	27.2641	21.1499		20.7779			21.5606	19.5233		21.0194		18.2973	26.6862	20.348		20.9056	18.2881	19.0474	21.968	20.1866
O17157	O17157	C24H12.4	ATP-dependent RNA helicase	tr|O17157|O17157_CAEEL ATP-dependent RNA helicase OS=Caenorhabditis elegans OX=6239 GN=C24H12.4 PE=1 SV=2	71.93	4	6.2	1	1	3	0	1	0	0	1	0	0	1	0	0	23.4989	23.7998	22.1567	23.3144	23.1889	20.3201	24.1224	22.552	20.4201	25.0233	21.5172	20.8875	22.9548	22.9977	21.5087	22.8095	22.5378	19.5164	23.4447	21.799	19.6648	24.896	21.166	20.3535	21.6845	22.2386	21.1503	22.3421	21.7605
O17909	O17909	chd-1	DNA helicase	tr|O17909|O17909_CAEEL DNA helicase OS=Caenorhabditis elegans OX=6239 GN=chd-1 PE=1 SV=2	168.89	3	2	0.9999	4	0	0	0	0	0	1	0	1	0	0	0	24.6004	20.6032		21.3961		19.7864	28.3851	20.5208	21.9177	23.7885		20.6392	22.7537	18.4986		19.5887		17.6801	26.4048	18.4652	19.8599	22.3587		18.8026	23.0746	20.4079	19.5776	21.1775	19.0824
O44500	O44500	ints-13	Protein asunder	tr|O44500|O44500_CAEEL Protein asunder OS=Caenorhabditis elegans OX=6239 GN=ints-13 PE=1 SV=1	89.61	6	8.4	1	1	0	0	0	0	0	1	0	0	0	0	4	21.7263	21.3694	22.9431		19.8846	20.5428	23.329		20.7755	24.6393	22.5949	24.0772	20.5655	19.9506	21.6785		18.6168	19.1225	22.0346		19.4036	23.8954	21.627	22.9266	20.8307	19.8356	21.523	19.6242	19.0843
Q20398	Q20398	magu-4	PDZ domain-containing protein	tr|Q20398|Q20398_CAEEL PDZ domain-containing protein OS=Caenorhabditis elegans OX=6239 GN=magu-4 PE=1 SV=2	121.91	5	5.7	1	0	0	0	1	0	0	0	0	0	5	2	0				20.8366	18.7022					26.2343	22.4188	18.4628				19.5662	17.2855					25.3415	21.3021	17.1633	17.9608	18.9987	19.014	20.2358	18.761
Q95QQ1	Q95QQ1	dnj-8	DnaJ homolog subfamily C member 16	tr|Q95QQ1|Q95QQ1_CAEEL DnaJ homolog subfamily C member 16 OS=Caenorhabditis elegans OX=6239 GN=dnj-8 PE=1 SV=1	94.7	3	3.9	1	2	0	0	0	0	1	0	0	0	3	1	0	23.1411			23.333	21.2217		22.3944			25.6337	23.5705		22.0121			22.2431	19.9856		21.1317			24.9215	22.6343		21.8541	18.4481	18.5591	21.6298	20.476
Q9BKR2	Q9BKR2	ttc-37	TPR_REGION domain-containing protein	tr|Q9BKR2|Q9BKR2_CAEEL TPR_REGION domain-containing protein OS=Caenorhabditis elegans OX=6239 GN=ttc-37 PE=1 SV=2	126.6	8	7.5	1	0	0	0	0	0	0	0	0	0	8	0	0										26.6471												25.4043
Q9BKT9	Q9BKT9	npp-13	Nuclear pore protein	tr|Q9BKT9|Q9BKT9_CAEEL Nuclear pore protein OS=Caenorhabditis elegans OX=6239 GN=npp-13 PE=1 SV=1	88.22	7	9.4	1	1	0	0	0	0	0	0	0	0	7	0	0	22.3089			22.1744	20.922		22.5999	20.7445	20.1665	26.8873	21.3758		21.1171			21.0218	19.6232		21.2744	19.3438	18.7635	26.1124	20.3768		21.3745	18.212	19.6441	21.5588	20.4161
Q9N585	Q9N585	ppw-2	Piwi domain-containing protein	tr|Q9N585|Q9N585_CAEEL Piwi domain-containing protein OS=Caenorhabditis elegans OX=6239 GN=ppw-2 PE=1 SV=1	107.82	3	4.8	0.996	2	0	0	1	0	0	2	2	0	1	0	0	20.8148		19.096	21.5083	20.0437	19.1855	20.8993	19.8735	18.7406	23.2681	20.9334	19.6299	19.5927		17.77	20.3253	18.7144	17.7037	19.5435	18.4425	17.3072	22.4627	19.9041	18.4178	19.8537	18.1912	19.1153	20.866	19.511
Q9XVF1	Q9XVF1	vsra-1	Piwi domain-containing protein	tr|Q9XVF1|Q9XVF1_CAEEL Piwi domain-containing protein OS=Caenorhabditis elegans OX=6239 GN=vsra-1 PE=1 SV=1	104.72	7	7.9	1	0	0	0	1	0	0	0	0	0	6	1	0	22.9205			23.6773	22.3824		23.2397			26.823	23.3852		21.6109			22.4068	20.9657		21.7964			25.9302	22.2684		21.9905	17.6472	19.5764	23.0661	21.2623
G5EE01	G5EE01	daf-18	Phosphatidylinositol 3,4,5-trisphosphate 3-phosphatase and dual-specificity protein phosphatase daf-18	sp|G5EE01|PTEN_CAEEL Phosphatidylinositol 3,4,5-trisphosphate 3-phosphatase and dual-specificity protein phosphatase daf-18 OS=Caenorhabditis elegans OX=6239 GN=daf-18 PE=1 SV=1	110.26	6	5	1	2	0	0	0	0	0	0	0	0	0	4	1	22.7101	22.3829	21.3989	22.3938	22.0642	20.9476	24.2832	21.1321	21.0738	24.5387	24.4327	24.3092	21.3725	20.7872	19.9573	21.0953	20.6195	19.3503	22.8119	19.5855	19.525	23.6178	23.2879	22.9816	21.8383	21.3214	20.848	20.5364	20.6044
O62255	O62255	dcap-2	m7GpppN-mRNA hydrolase dcap-2	sp|O62255|DCP2_CAEEL m7GpppN-mRNA hydrolase dcap-2 OS=Caenorhabditis elegans OX=6239 GN=dcap-2 PE=1 SV=4	87.31	2	3.2	0.9995	1	0	0	1	0	1	0	1	0	1	1	1	22.7243	20.6938	20.812	23.1081	21.9251	21.0639	23.1003	20.741	20.2824	25.2254	21.9205	21.4445	21.8777	19.5891	19.8614	22.3006	20.9714	19.9576	22.12	19.6855	19.2246	24.7956	21.2667	20.608	21.5412	19.9927	20.7491	22.2344	20.8844
P17329	P17329;P17330	gpd-2	Glyceraldehyde-3-phosphate dehydrogenase 2	sp|P17329|G3P2_CAEEL Glyceraldehyde-3-phosphate dehydrogenase 2 OS=Caenorhabditis elegans OX=6239 GN=gpd-2 PE=3 SV=2	36.43	5	19.9	1	0	0	1	0	1	1	0	0	0	3	0	1	20.9014	21.4	21.6761	21.3713	21.5914	22.4577	23.875	21.7865	21.2664	26.7635	21.2277	22.4184	21.2642	21.5048	21.935	21.7732	21.8472	22.5609	24.1042	21.9404	21.418	27.5432	21.7834	22.7914	20.0598	20.9006	21.8149	20.8486	20.834
P28191	P28191	ptp-1	Tyrosine-protein phosphatase 1	sp|P28191|PTP1_CAEEL Tyrosine-protein phosphatase 1 OS=Caenorhabditis elegans OX=6239 GN=ptp-1 PE=2 SV=3	115.02	5	5.6	1	2	0	0	3	0	0	0	1	0	0	0	0	24.5011	22.3813	22.8482	24.452	24.3382	23.4217	23.593	21.5961	22.7457	23.8506	23.7877	19.8793	23.1091	20.7312	21.3522	23.0991	22.839	21.77	22.0673	19.9951	21.1425	22.8753	22.5885	18.4973	22.9353	21.703	21.3068	23.224	21.9757
P90795	P90795	gpdh-3	Probable glycerol-3-phosphate dehydrogenase, mitochondrial	sp|P90795|GPDM_CAEEL Probable glycerol-3-phosphate dehydrogenase, mitochondrial OS=Caenorhabditis elegans OX=6239 GN=gpdh-3 PE=3 SV=2	80.76	5	7.6	1	0	1	0	0	0	0	1	0	0	2	0	0	22.3205	22.7837	19.2123	22.3664	22.0572	20.9509	23.3286			23.6973	19.712		21.4738	21.6791	18.2617	21.5589	21.1034	19.8446	22.3483			23.2674	19.0583		21.8113	20.4663	19.3824	22.1761	20.8906
Q19626	Q19626	vha-12	V-type proton ATPase subunit B 1	sp|Q19626|VATB1_CAEEL V-type proton ATPase subunit B 1 OS=Caenorhabditis elegans OX=6239 GN=vha-12 PE=1 SV=1	54.72	3	8.1	1	1	0	0	1	0	0	1	0	0	3	0	0				21.5086						26.6438	22.3432					21.2101						26.7229	22.1984		18.0651	17.5612	18.6703	21.0605	19.6001
Q20748	Q20748	atad-3	ATPase family AAA domain-containing protein 3	sp|Q20748|ATAD3_CAEEL ATPase family AAA domain-containing protein 3 OS=Caenorhabditis elegans OX=6239 GN=atad-3 PE=1 SV=2	67.11	7	13.1	1	0	0	0	0	0	0	0	0	0	7	0	0										26.4861												26.1782
Q22053	Q22053	fib-1	rRNA 2'-O-methyltransferase fibrillarin	sp|Q22053|FBRL_CAEEL rRNA 2'-O-methyltransferase fibrillarin OS=Caenorhabditis elegans OX=6239 GN=fib-1 PE=2 SV=1	36.36	5	18.2	1	0	1	0	0	0	1	0	0	0	5	0	0	21.8438	22.0385	21.1124	22.7722	22.3416	21.6704	22.4906	21.748	21.1397	27.2436	21.8602	21.807	21.9587	21.8954	21.1233	22.9263	22.3494	21.5257	22.4719	21.654	21.0434	27.7753	22.168	21.932	20.8826	21.4195	21.1316	22.1299	21.8089
contam_P02668	contam_P02668	CSN3	Kappa-casein	sp|contam_P02668|CASK_BOVIN Kappa-casein OS=Bos taurus GN=CSN3 PE=1 SV=1	21.26	2	11.1	0.9939	0	0	1	0	0	1	0	1	1	0	0	0	21.7946	22.2627	22.6597	21.5461	22.3162	22.5759	22.3649	22.3808	22.6781	22.6385	22.1687	22.3354	23.35	23.5602	24.1112	23.1408	23.7646	23.8717	23.7867	23.7273	24.0224	24.6108	23.917	23.901	20.8334	21.6437	22.6789	20.9038	21.7835
contam_P06868	contam_P06868	PLG	Plasminogen	sp|contam_P06868|PLMN_BOVIN Plasminogen OS=Bos taurus GN=PLG PE=1 SV=2	91.16	1	1	0.9324	1	0	0	1	1	0	1	0	0	0	0	0	23.173	21.8175	21.9859	23.0229	21.7187	21.1738	23.2848	21.4819	20.96	22.9555	21.123	21.3404	21.892	20.2784	20.6009	21.781	20.3306	19.6331	21.8701	19.9919	19.4677	22.0913	20.0348	20.0695	22.2118	21.1985	22.0051	22.3806	21.186
H2KZG6	H2KZG6	acdh-1	Short/branched chain specific acyl-CoA dehydrogenase, mitochondrial	tr|H2KZG6|H2KZG6_CAEEL Short/branched chain specific acyl-CoA dehydrogenase, mitochondrial OS=Caenorhabditis elegans OX=6239 GN=acdh-1 PE=1 SV=1	47.12	6	14.5	1	0	0	0	0	2	0	0	0	0	4	1	0	23.2935	22.7839	22.4944	23.1973	23.4439	22.084	23.4554	22.4885	22.061	27.2204	23.5379	22.3165	23.1969	22.4292	22.2939	23.1398	23.2402	21.7278	23.2251	22.183	21.7531	27.5405	23.6341	22.23	21.7853	21.6229	22.0156	22.6019	22.2318
L8E6W9	L8E6W9	CELE_F55F10.1	Midasin	tr|L8E6W9|L8E6W9_CAEEL Midasin OS=Caenorhabditis elegans OX=6239 GN=CELE_F55F10.1 PE=1 SV=1	491.5	4	0.9	1	2	0	1	1	0	0	1	0	0	0	0	0	23.7458	21.0025	21.2059	22.9117	19.9514	20.6869	22.7398	20.7104	19.9023	22.5983	20.7207	21.8978	20.3207	17.3193	17.6769	19.5258	16.4192	17.0022	19.181	17.0764	16.266	19.5901	17.4885	18.4828	21.4853	19.4914	20.3003	20.9495	18.5491
O45075	O45075	CELE_F53H1.4	PHD-type domain-containing protein	tr|O45075|O45075_CAEEL PHD-type domain-containing protein OS=Caenorhabditis elegans OX=6239 GN=CELE_F53H1.4 PE=1 SV=3	146.75	3	3.2	0.9999	0	0	0	2	1	1	0	0	1	0	0	1	23.5779		21.2487	23.464	21.3735	20.678	22.8148	20.6244	21.8565	22.2899	19.958	20.7816	21.9184		19.4852	21.8436	19.6068	18.7588	21.0216	18.7559	19.9857	21.0471	18.4913	19.1322	21.7912	19.4614	21.3042	21.9685	19.9769
Q20135	Q20135	col-81	Nematode cuticle collagen N-terminal domain-containing protein	tr|Q20135|Q20135_CAEEL Nematode cuticle collagen N-terminal domain-containing protein OS=Caenorhabditis elegans OX=6239 GN=col-81 PE=1 SV=1	30.87	3	13.1	1	0	1	0	0	0	4	1	0	0	0	0	0	22.7944	25.2515	24.2798	22.1964	20.99	27.0487	25.5439		22.2214		21.8452		24.5722	26.7714	25.9537	24.0134	22.6607	28.567	27.1881		23.7881		23.8159		22.6651	23.367	21.6215	22.3861	21.2892
Q21408	Q21408	spc-1	Spectrin alpha chain	tr|Q21408|Q21408_CAEEL Spectrin alpha chain OS=Caenorhabditis elegans OX=6239 GN=spc-1 PE=1 SV=2	282.13	6	2.4	1	0	0	0	0	0	0	0	0	0	5	1	0					20.554					26.3408	22.0464	21.0153					17.6805					23.9911	19.4728	18.259	17.6062	18.2412	17.9075	19.211	20.0368
Q21829	Q21829	cku-80	ATP-dependent DNA helicase II subunit 2	tr|Q21829|Q21829_CAEEL ATP-dependent DNA helicase II subunit 2 OS=Caenorhabditis elegans OX=6239 GN=cku-80 PE=1 SV=2	80.68	5	7.6	1	0	0	0	1	1	0	0	0	0	0	4	1	21.8183	20.312	20.7737	20.8842	23.3685	20.5628	19.5591	18.6612	18.9478	23.3744	24.4815	22.8813	20.9332	19.1689	19.7847	20.0382	22.3763	19.4181	18.5403	17.5672	17.8515	22.906	23.7892	22.0063	20.3912	19.8289	20.9288	21.2874	20.8496
Q22624	Q22624	CELE_T21B10.3	THO complex subunit 2	tr|Q22624|Q22624_CAEEL THO complex subunit 2 OS=Caenorhabditis elegans OX=6239 GN=CELE_T21B10.3 PE=1 SV=3	137.08	7	5.4	1	0	0	0	0	0	0	0	0	0	7	0	0										26.7501												25.6968
Q22649	Q22649	CELE_T21C9.6	PPDK_N domain-containing protein	tr|Q22649|Q22649_CAEEL PPDK_N domain-containing protein OS=Caenorhabditis elegans OX=6239 GN=CELE_T21C9.6 PE=1 SV=2	139.97	7	5.4	1	0	0	0	0	0	0	0	0	0	7	0	0										27.0109												25.682
Q95XT5	Q95XT5	trap-1	Translocon-associated protein subunit alpha	tr|Q95XT5|Q95XT5_CAEEL Translocon-associated protein subunit alpha OS=Caenorhabditis elegans OX=6239 GN=trap-1 PE=1 SV=1	28.6	6	33.9	1	0	0	0	0	0	5	1	0	0	0	0	0		23.3698	22.2311	22.2422	21.9706	25.7508		22.1204	22.2079	24.7024	21.9926	21.9949		24.8896	23.905	24.0592	23.6414	27.269		23.6894	23.7746	26.8971	23.9633	23.7828	19.5231	21.2585	20.5782	20.7959	20.5348
Q9TYP9	Q9TYP9	mca-2	Calcium-transporting ATPase	tr|Q9TYP9|Q9TYP9_CAEEL Calcium-transporting ATPase OS=Caenorhabditis elegans OX=6239 GN=mca-2 PE=1 SV=2	126.84	7	1.8	1	1	0	0	1	0	1	1	0	0	2	0	0	23.86						22.5413			23.4644			22.6378						21.1855			22.6591			22.8988
G5EEW9	G5EEW9	cnk-1	Connector enhancer of kinase suppressor of ras	sp|G5EEW9|CNKR_CAEEL Connector enhancer of kinase suppressor of ras OS=Caenorhabditis elegans OX=6239 GN=cnk-1 PE=2 SV=1	90.08	4	6.2	1	2	0	0	0	1	0	1	0	0	0	0	0	24.4674	20.563	20.8775	23.183	21.5458	20.1062	23.8466	20.828		21.4041	20.8182	22.0491	23.3384	19.1759	19.6446	22.0931	20.3097	18.7175	22.5839	19.49		20.6919	19.882	20.9301	22.0645	19.9934	20.9462	22.1243	19.8664
G5EG51	G5EG51	nrde-2	Nuclear exosome regulator NRDE2	sp|G5EG51|NRDE2_CAEEL Nuclear exosome regulator NRDE2 OS=Caenorhabditis elegans OX=6239 GN=nrde-2 PE=1 SV=1	147.54	4	3.5	1	1	0	1	3	0	0	0	0	0	1	0	0	26.7446			26.5249	26.3113					27.4333	25.8973		25.0631			24.8825	24.5226					26.1686	24.4086		25.777	19.568	19.6428	25.8314	25.7786
O01833	O01833	hil-5	Histone H1.5	sp|O01833|H15_CAEEL Histone H1.5 OS=Caenorhabditis elegans OX=6239 GN=hil-5 PE=2 SV=3	23.38	2	9.3	0.9997	0	1	0	0	1	2	0	1	1	0	0	0	22.8329	22.9414	22.6374	22.4826	23.0364	24.1201		22.6924	22.5151	23.2978	22.7068	22.3239	24.1957	24.0462	23.8963	23.8845	24.2922	25.2232		23.8463	23.6667	25.0775	24.2624	23.6969	21.8717	21.6776	21.9537	21.8403	21.7857
O18650	O18650	rps-19	Small ribosomal subunit protein eS19	sp|O18650|RS19_CAEEL Small ribosomal subunit protein eS19 OS=Caenorhabditis elegans OX=6239 GN=rps-19 PE=2 SV=1	16.31	2	18.5	0.9999	0	0	0	0	0	0	0	0	1	0	0	0	19.6831	20.3429	20.6741	19.6517	19.6303	20.7002	20.5477	20.9442	20.5782	22.2041	19.7587	20.3103	21.2385	21.6403	22.1256	21.2463	21.0786	21.996	21.9695	22.2908	21.9225	24.1764	21.507	21.8759	18.7233	19.7253	20.6947	19.0108	19.099
P12456	P12456	mec-7	Tubulin beta-1 chain	sp|P12456|TBB1_CAEEL Tubulin beta-1 chain OS=Caenorhabditis elegans OX=6239 GN=mec-7 PE=2 SV=1	49.23	11	10	1	0	0	0	0	0	0	6	0	0	0	0	0			19.566			20.2741	28.0479			22.0604					19.5029			20.0554	27.9551			22.5181					19.1996
P32744	P32744	cls-2	Protein CLASP-2	sp|P32744|CLAS2_CAEEL Protein CLASP-2 OS=Caenorhabditis elegans OX=6239 GN=cls-2 PE=1 SV=3	112.21	6	5.7	1	0	0	0	0	0	0	0	0	0	5	0	0							21.5951			25.8075									19.8701			24.6329
P41848	P41848	hmg-4	FACT complex subunit SSRP1-A	sp|P41848|SSP1A_CAEEL FACT complex subunit SSRP1-A OS=Caenorhabditis elegans OX=6239 GN=hmg-4 PE=1 SV=1	78.59	6	10.9	1	0	0	0	0	0	0	0	0	0	6	0	0										27.951												27.6014
P90747	P90747	catp-8	Probable manganese-transporting ATPase catp-8	sp|P90747|AT131_CAEEL Probable manganese-transporting ATPase catp-8 OS=Caenorhabditis elegans OX=6239 GN=catp-8 PE=3 SV=3	131.89	6	6.6	1	0	0	0	0	0	0	0	0	0	6	0	0										26.9972												25.9188
P91859	P91859	maph-1.1	Microtubule-associated protein homolog maph-1.1	sp|P91859|MAP11_CAEEL Microtubule-associated protein homolog maph-1.1 OS=Caenorhabditis elegans OX=6239 GN=maph-1.1 PE=1 SV=1	92.18	4	8.8	1	1	0	0	0	0	0	0	0	0	4	0	0	20.2929			21.1163	19.6823				18.1903	25.376	20.8066		19.0708			19.9333	18.3531				16.757	24.5707	19.7773		19.4789	17.9683	19.5204	20.6212	19.2968
Q03563	Q03563	spk-1	Serine/threonine-protein kinase spk-1	sp|Q03563|SPK1_CAEEL Serine/threonine-protein kinase spk-1 OS=Caenorhabditis elegans OX=6239 GN=spk-1 PE=2 SV=3	112.46	3	3.9	1	1	0	0	1	0	0	1	0	0	2	0	0	24.7875			24.558			24.1297			26.098			24.106			23.9155			23.3145			25.8332			23.8735			23.9628
Q19289	Q19289	ifb-1	Intermediate filament protein ifb-1	sp|Q19289|IFB1_CAEEL Intermediate filament protein ifb-1 OS=Caenorhabditis elegans OX=6239 GN=ifb-1 PE=1 SV=1	67.11	6	10.4	1	0	0	0	0	0	0	0	0	0	6	0	0										26.9312												26.5014
Q23490	Q23490	mlt-7	Peroxidase mlt-7	sp|Q23490|MLT7_CAEEL Peroxidase mlt-7 OS=Caenorhabditis elegans OX=6239 GN=mlt-7 PE=1 SV=1	80.78	2	3.2	0.9999	1	1	0	2	1	1	0	0	0	0	0	0	24.3358	22.4204	22.1567	24.3079	23.4045	21.8311	23.3727		19.8238	22.7449	21.9366	21.0145	23.4507	21.2773	21.1676	23.462	22.4123	20.6863	22.354		18.7275	22.2766	21.2443	20.1395	22.7888	21.8014	22.1759	22.9667	22.2278
Q27274	Q27274	rop-1	RNA-binding protein RO60	sp|Q27274|RO60_CAEEL RNA-binding protein RO60 OS=Caenorhabditis elegans OX=6239 GN=rop-1 PE=2 SV=1	72.8	5	7.2	1	0	1	0	0	1	0	0	0	0	4	0	0	20.9846	21.246			20.4055					25.9506	20.6015		20.0255	20.0288			19.3393					25.4083	19.8353		20.1176	20.7211	19.7052	19.4011	19.967
Q9XVS4	Q9XVS4	dao-5	Nucleolar protein dao-5	sp|Q9XVS4|NOLC1_CAEEL Nucleolar protein dao-5 OS=Caenorhabditis elegans OX=6239 GN=dao-5 PE=1 SV=1	101.04	4	3.6	1	0	0	0	0	0	0	0	0	0	4	0	0										24.9022												24.2555
contam_P08779	contam_P08779	KRT16	Keratin, type I cytoskeletal 16	sp|contam_P08779|K1C16_HUMAN Keratin, type I cytoskeletal 16 OS=Homo sapiens GN=KRT16 PE=1 SV=4	51.24	15	12.3	1	0	0	0	1	0	0	0	0	0	1	0	0				24.6053	19.3802				19.2499	24.3299	20.6161					24.1493	18.7779				18.5436	24.2515	20.3138					22.2818	19.336
contam_P56652	contam_P56652	ITIH3	Inter-alpha-trypsin inhibitor heavy chain H3	sp|contam_P56652|ITIH3_BOVIN Inter-alpha-trypsin inhibitor heavy chain H3 OS=Bos taurus GN=ITIH3 PE=1 SV=2	99.49	1	1	0.9298	1	1	0	0	1	0	1	0	0	0	0	0				21.9696	22.75											21.0862	21.7204											21.3273	22.2174
contam_P78386	contam_P78386	KRT85	Keratin, type II cuticular Hb5	sp|contam_P78386|KRT85_HUMAN Keratin, type II cuticular Hb5 OS=Homo sapiens GN=KRT85 PE=1 SV=1	55.77	29	9.3	1	0	0	0	0	0	0	6	0	0	0	0	0							28.8987												28.0834
contam_Q86Y46	contam_Q86Y46	KRT73	Keratin, type II cytoskeletal 73	sp|contam_Q86Y46|K2C73_HUMAN Keratin, type II cytoskeletal 73 OS=Homo sapiens GN=KRT73 PE=1 SV=1	58.89	7	3.7	0.9847	0	0	3	0	0	1	1	0	0	0	0	0		22.2009	23.8209	23.1628	21.6142	23.0748	26.3512	20.715	22.026		22.8458	22.9645		21.4477	23.2218	22.7068	21.0119	22.32	25.7224	20.011	21.3196		22.5435	22.4794		21.5819	23.8401	22.5205	21.0815
B7WNA0	B7WNA0	pyk-1	Pyruvate kinase	tr|B7WNA0|B7WNA0_CAEEL Pyruvate kinase OS=Caenorhabditis elegans OX=6239 GN=pyk-1 PE=1 SV=1	100.52	4	5.3	1	0	0	0	1	0	0	3	0	0	1	0	0	22.9631			24.0616	20.8373	22.0075	25.0542		20.5047	24.9584	22.2775		21.7713			22.909	19.5385	20.5561	23.7288		19.1017	24.1835	21.2785		22.1871	18.5121	19.8875	22.3401	20.2269
G5EE66	G5EE66	cogc-1	Conserved oligomeric Golgi complex subunit 1	tr|G5EE66|G5EE66_CAEEL Conserved oligomeric Golgi complex subunit 1 OS=Caenorhabditis elegans OX=6239 GN=cogc-1 PE=1 SV=1	88.44	4	6.6	1	0	0	0	0	0	0	1	0	0	3	1	0							22.1123			25.3915	21.9894								21.0561			24.8857	21.2597
G5EFX8	G5EFX8	ntl-3	Not3 domain-containing protein	tr|G5EFX8|G5EFX8_CAEEL Not3 domain-containing protein OS=Caenorhabditis elegans OX=6239 GN=ntl-3 PE=1 SV=1	78.23	4	4.9	1	0	0	0	1	0	0	1	0	0	3	0	0	21.2644			21.4073	20.8028		21.4214			26.2031			20.8724			21.0544	20.3036		20.8957			26.2278			20.5898	18.512	18.3013	21.0516	20.5567
H2KML7	H2KML7	ints-8	INTegrator complex Subunit homolog	tr|H2KML7|H2KML7_CAEEL INTegrator complex Subunit homolog OS=Caenorhabditis elegans OX=6239 GN=ints-8 PE=1 SV=1	111.17	2	2.1	0.9999	1	0	0	1	0	0	1	0	0	2	0	0	24.3844			23.4715			23.9402			24.5713			23.0193			22.1455			22.4414			23.623			23.4232			22.8292
H2L0A8	H2L0A8	CELE_H05C05.1	RRM domain-containing protein	tr|H2L0A8|H2L0A8_CAEEL RRM domain-containing protein OS=Caenorhabditis elegans OX=6239 GN=CELE_H05C05.1 PE=1 SV=2	97.91	5	9.7	1	0	0	0	0	0	0	0	0	0	6	0	0										27.3461												26.7334
O45950	O45950	lin-38	C2H2-type domain-containing protein	tr|O45950|O45950_CAEEL C2H2-type domain-containing protein OS=Caenorhabditis elegans OX=6239 GN=lin-38 PE=1 SV=3	81.61	3	3.9	0.9981	1	1	0	2	1	1	0	0	0	0	0	0	22.4183	21.0494	20.4644	22.8693	21.2816	21.4408	22.0813	20.5043	20.1942	23.8838	21.6295	20.2757	21.7811	20.1542	19.7233	22.2713	20.5374	20.5439	21.3104	19.6582	19.3458	23.6634	21.1851	19.6486	21.4571	20.4304	20.4836	22.227	20.749
O62185	O62185	rsr-1	PWI domain-containing protein	tr|O62185|O62185_CAEEL PWI domain-containing protein OS=Caenorhabditis elegans OX=6239 GN=rsr-1 PE=1 SV=3	68.13	3	4.2	0.9985	0	0	0	0	0	0	2	1	0	1	1	1	21.9144	21.0253	21.4968	22.5358	20.7944	19.7754	23.7142	22.2978	19.761	24.8253	20.4988	22.1995	21.9553	20.8082	21.4338	22.6158	20.7282	19.5566	23.6214	22.1298	19.5906	25.2829	20.7326	22.2505	20.7266	20.5303	20.6484	21.6669	20.663
O62219	O62219	CELE_F33H2.2	Protein FAM91A1	tr|O62219|O62219_CAEEL Protein FAM91A1 OS=Caenorhabditis elegans OX=6239 GN=CELE_F33H2.2 PE=1 SV=1	91.29	4	5.1	1	0	0	0	1	0	0	0	0	0	3	0	1	21.2472			20.9488			20.6981			24.6204			20.362			20.1029			19.6793			24.152			20.4166			20.4372
P90731	P90731	acly-2	ATP-citrate synthase	tr|P90731|P90731_CAEEL ATP-citrate synthase OS=Caenorhabditis elegans OX=6239 GN=acly-2 PE=1 SV=1	120.52	17	3.5	1	0	1	0	0	1	0	0	0	0	2	0	0										25.9457												24.8427
Q18038	Q18038	let-716	S1 motif domain-containing protein	tr|Q18038|Q18038_CAEEL S1 motif domain-containing protein OS=Caenorhabditis elegans OX=6239 GN=let-716 PE=1 SV=3	192.14	4	3.5	1	0	0	0	0	1	0	0	0	1	3	0	1	24.9427	22.9336	22.7396	25.3273	23.3569	22.9996	25.75	22.7149	23.3429	25.4874	22.7512	23.109	22.751	20.4839	20.4439	23.1747	21.058	20.5481	23.4246	20.3142	20.9399	23.7124	20.7523	20.9274	23.9815	22.3146	22.7588	24.685	22.8242
Q21053	Q21053	vps-35	Vacuolar protein sorting-associated protein 35	tr|Q21053|Q21053_CAEEL Vacuolar protein sorting-associated protein 35 OS=Caenorhabditis elegans OX=6239 GN=vps-35 PE=1 SV=3	93.79	6	7.8	1	0	0	0	0	0	0	0	0	0	6	0	0										27.9922												27.3124
Q21750	Q21750	aagr-2	P-type domain-containing protein	tr|Q21750|Q21750_CAEEL P-type domain-containing protein OS=Caenorhabditis elegans OX=6239 GN=aagr-2 PE=1 SV=3	106.77	2	3.2	1	0	0	0	1	0	0	0	0	0	1	1	2	22.4716		19.7812	22.5166	21.8426		22.2196			24.6037	22.9632	23.0341	21.6249		18.8307	21.7091	20.8889		21.2393			24.1739	22.3094	22.1975	21.5104	19.55	19.8004	21.8743	21.3099
Q8I7M7	Q8I7M7	tmd-2	Tropomodulin	tr|Q8I7M7|Q8I7M7_CAEEL Tropomodulin OS=Caenorhabditis elegans OX=6239 GN=tmd-2 PE=1 SV=3	72.64	6	15	1	0	0	0	0	0	0	0	0	0	0	6	0				22.9738	20.6385						26.6269					22.3758	19.8943						26.1826		19.3246	19.3266	19.3457	21.9432	20.3049
Q9NA71	Q9NA71	CELE_Y57A10A.31	RING-type domain-containing protein	tr|Q9NA71|Q9NA71_CAEEL RING-type domain-containing protein OS=Caenorhabditis elegans OX=6239 GN=CELE_Y57A10A.31 PE=1 SV=2	136.37	3	2.1	0.9956	0	0	0	3	0	1	1	0	1	0	0	0
G5EEH9	G5EEH9	npp-10	Nuclear pore complex protein Nup98-Nup96	sp|G5EEH9|NUP98_CAEEL Nuclear pore complex protein Nup98-Nup96 OS=Caenorhabditis elegans OX=6239 GN=npp-10 PE=1 SV=1	180.34	3	2.3	1	0	0	0	0	2	0	0	0	0	2	1	0		20.758	21.0641		22.1085	21.29		21.0346	19.8234	24.9954	21.9697	21.531		18.8184	19.2786		20.3199	19.3488		19.1441	17.9306	23.7306	20.481	19.8595	19.6109	20.139	21.0833	18.7012	21.5758
O02056	O02056	rpl-4	Large ribosomal subunit protein uL4	sp|O02056|RL4_CAEEL Large ribosomal subunit protein uL4 OS=Caenorhabditis elegans OX=6239 GN=rpl-4 PE=1 SV=3	38.64	5	16.5	1	0	0	0	0	0	0	0	0	0	5	0	0										26.4815												27.0132
O44498	O44498	set-9	Histone-lysine N-methyltransferase set-9	sp|O44498|SET9_CAEEL Histone-lysine N-methyltransferase set-9 OS=Caenorhabditis elegans OX=6239 GN=set-9 PE=1 SV=2	178.95	12	2.1	1	1	0	1	0	0	1	0	0	1	1	0	0	22.3026				21.1767				20.3404	23.6447			20.4955				19.2625				18.3221	22.2544			21.3414				20.644
O44952	O44952	lonp-1	Lon protease homolog, mitochondrial	sp|O44952|LONM_CAEEL Lon protease homolog, mitochondrial OS=Caenorhabditis elegans OX=6239 GN=lonp-1 PE=3 SV=1	108.14	4	3.6	1	1	0	0	0	0	0	0	1	0	2	0	0										23.7867												22.9814
P09588	P09588;Q27485	his-68	Histone H2A	sp|P09588|H2A_CAEEL Histone H2A OS=Caenorhabditis elegans OX=6239 GN=his-68 PE=1 SV=2	13.4	3	18.1	0.9999	0	0	0	0	0	1	2	0	0	2	0	0	22.209	22.9686	23.7184	22.0057	22.8135	23.4102	28.0075	22.894	22.9021	26.1694	22.9117	23.1993	24.2499	24.7514	25.6553	24.0857	24.7473	25.1914	29.9147	24.726	24.7318	28.6271	25.1454	25.2503	21.2479	22.3496	23.7376	21.3634	22.2808
P10771	P10771	his-24	Histone 24	sp|P10771|H24_CAEEL Histone 24 OS=Caenorhabditis elegans OX=6239 GN=his-24 PE=1 SV=4	21.35	2	9.6	0.9964	0	0	0	0	1	1	0	2	1	0	0	0		21.6414	22.4211	20.5168	21.3685	23.0855	20.4108	23.1076	22.6087		21.6329	22.5545		23.4242	24.3581	22.5969	23.3023	24.8667	22.318	24.9396	24.4384		23.8667	24.6055	18.5777	21.3204	21.2781	20.1725	21.1338
P34537	P34537	rfp-1	E3 ubiquitin-protein ligase bre-1	sp|P34537|BRE1_CAEEL E3 ubiquitin-protein ligase bre-1 OS=Caenorhabditis elegans OX=6239 GN=rfp-1 PE=1 SV=2	97.38	4	4.8	0.9997	0	0	0	0	0	0	1	0	2	1	0	0							21.8891		21.4175	24.5302									20.4744		19.9253	23.6659			18.1051	18.7058	19.1587	18.4454	19.4732
P50140	P50140	hsp-60	Chaperonin homolog Hsp-60, mitochondrial	sp|P50140|CH60_CAEEL Chaperonin homolog Hsp-60, mitochondrial OS=Caenorhabditis elegans OX=6239 GN=hsp-60 PE=2 SV=2	60.06	2	3	0.9986	0	0	0	0	1	0	0	0	1	1	0	0										23.6639												23.3991
P52821	P52821	rps-25	Small ribosomal subunit protein eS25	sp|P52821|RS25_CAEEL Small ribosomal subunit protein eS25 OS=Caenorhabditis elegans OX=6239 GN=rps-25 PE=3 SV=1	12.9	2	22.2	0.9998	0	0	0	0	0	0	0	0	1	0	0	0	21.5134	23.4414	22.9843	21.8118	21.6814	23.1513	23.0926	23.1351	23.4582	23.4621	21.8825	22.3584	23.5542	25.2242	24.9213	23.8918	23.6152	24.9326	24.9998	24.9671	25.2879	25.9198	24.1162	24.4094	20.5522	22.8223	23.0036	21.1695	21.1487
P54412	P54412	eef-1G	Probable elongation factor 1-gamma	sp|P54412|EF1G_CAEEL Probable elongation factor 1-gamma OS=Caenorhabditis elegans OX=6239 GN=eef-1G PE=1 SV=1	44.36	4	8.5	0.9999	0	0	0	0	1	0	0	0	0	2	2	0					23.5183					26.9926	24.5495						23.6865					27.6847	25.0177		17.2725	17.6019	19.0073	20.5565	23.2572
Q09994	Q09994	ani-2	Anillin-like protein 2	sp|Q09994|ANI2_CAEEL Anillin-like protein 2 OS=Caenorhabditis elegans OX=6239 GN=ani-2 PE=2 SV=1	114.95	4	3.6	1	1	0	0	0	0	0	0	0	0	4	0	0										26.0321												24.9789
Q17770	Q17770	pdi-2	Protein disulfide-isomerase 2	sp|Q17770|PDI2_CAEEL Protein disulfide-isomerase 2 OS=Caenorhabditis elegans OX=6239 GN=pdi-2 PE=1 SV=1	55.12	5	8.5	1	0	0	0	0	0	0	0	0	0	5	0	0										26.2726												25.8823
Q19286	Q19286	ifb-2	Intermediate filament protein ifb-2	sp|Q19286|IFB2_CAEEL Intermediate filament protein ifb-2 OS=Caenorhabditis elegans OX=6239 GN=ifb-2 PE=1 SV=1	61.57	4	8.1	1	0	0	0	0	0	0	0	0	0	5	0	0										25.7229												25.3733
Q19555	Q19555	scc-3	Cohesin subunit scc-3	sp|Q19555|SCC3_CAEEL Cohesin subunit scc-3 OS=Caenorhabditis elegans OX=6239 GN=scc-3 PE=1 SV=1	124.7	5	4.8	1	0	0	0	0	0	0	0	0	0	5	0	0										26.8435												25.6689
Q8STF6	Q8STF6	dyc-1	Dystrophin-like protein 1	sp|Q8STF6|DYC1_CAEEL Dystrophin-like protein 1 OS=Caenorhabditis elegans OX=6239 GN=dyc-1 PE=1 SV=1	99.5	4	4.6	0.9999	1	0	0	1	0	0	1	1	0	0	1	0	20.069	20.0922		19.8863		19.1319	22.1219	20.3409			20.821		18.9724	18.7376		18.8288		17.7757	20.8917	19.0353			19.9172		19.1078	19.4732	19.8372	19.244	19.4533
contam_P02441	contam_P02441		Keratin, high-sulfur matrix protein, IIIA3	sp|contam_P02441|KRA3_SHEEP Keratin, high-sulfur matrix protein, IIIA3 OS=Ovis aries PE=1 SV=1	14.15	3	24.4	0.9988	0	0	0	0	0	0	5	0	0	0	0	0							28.0994												29.3286
contam_Q9NSB4	contam_Q9NSB4	KRT82	Keratin, type II cuticular Hb2	sp|contam_Q9NSB4|KRT82_HUMAN Keratin, type II cuticular Hb2 OS=Homo sapiens GN=KRT82 PE=3 SV=3	56.62	11	10.5	1	0	0	0	0	0	0	5	0	0	0	0	0							28.3236												27.5528
A0A0K2WNK1	A0A0K2WNK1	CELE_Y106G6D.5	Helicase ATP-binding domain-containing protein	tr|A0A0K2WNK1|A0A0K2WNK1_CAEEL Helicase ATP-binding domain-containing protein OS=Caenorhabditis elegans OX=6239 GN=CELE_Y106G6D.5 PE=1 SV=1	76.53	1	1.2	0.9044	1	0	0	1	1	0	0	0	0	0	1	0
G5EBX6	G5EBX6	crn-3	Cell death-related nuclease 3	tr|G5EBX6|G5EBX6_CAEEL Cell death-related nuclease 3 OS=Caenorhabditis elegans OX=6239 GN=crn-3 PE=1 SV=1	100.86	3	3.1	1	0	0	0	0	1	0	0	0	0	3	1	0	21.617	19.5142	19.664	20.4685	20.4863		21.619	20.4788	19.8682	24.8011	20.3211		20.2519	17.8911	18.195	19.1425	19.0141		20.1202	18.9048	18.2918	23.8528	19.1488		20.6842	18.9236	19.7116	19.8545	19.982
H2KYP1	H2KYP1	lntl-1	LIN-24 (Twenty-four) Like	tr|H2KYP1|H2KYP1_CAEEL LIN-24 (Twenty-four) Like OS=Caenorhabditis elegans OX=6239 GN=lntl-1 PE=1 SV=1	34.02	2	6.6	0.9999	1	0	0	1	0	0	1	0	0	1	0	0	23.6799			23.5652						21.8727			23.8728			23.7973						22.4824			22.7187			22.9229
O01864	O01864	nrd-1	CID domain-containing protein	tr|O01864|O01864_CAEEL CID domain-containing protein OS=Caenorhabditis elegans OX=6239 GN=nrd-1 PE=1 SV=2	109.7	5	6.4	1	0	0	0	0	0	0	0	0	1	4	0	0										25.7673												25.1893
O18215	O18215	CELE_Y53C12B.1	U3 small nucleolar RNA-associated protein 13 C-terminal domain-containing protein	tr|O18215|O18215_CAEEL U3 small nucleolar RNA-associated protein 13 C-terminal domain-containing protein OS=Caenorhabditis elegans OX=6239 GN=CELE_Y53C12B.1 PE=1 SV=1	88.01	5	6.9	1	0	0	0	0	0	0	0	0	0	5	0	0										26.8282												26.2155
O61747	O61747	B0205.10	Uncharacterized protein	tr|O61747|O61747_CAEEL Uncharacterized protein OS=Caenorhabditis elegans OX=6239 GN=B0205.10 PE=1 SV=1	46.83	2	6.6	0.9999	1	0	0	0	0	2	1	0	0	0	0	0	23.4522	21.2859	21.355	21.0849	19.9856	23.4292	21.9961	21.2502	21.5479	22.0521	20.5373	19.8102	24.0077	21.5834	21.8065	21.6795	20.434	23.725	22.4179	21.5967	21.8921	23.0243	21.2857	20.3757	21.5735	20.8059	20.481	20.4851	19.4954
O76384	O76384	mms-19	MMS19 nucleotide excision repair protein	tr|O76384|O76384_CAEEL MMS19 nucleotide excision repair protein OS=Caenorhabditis elegans OX=6239 GN=mms-19 PE=1 SV=2	105.32	5	6.5	1	0	0	0	0	0	0	0	0	0	5	0	0										26.1138												25.434
P91189	P91189	dnj-7	J domain-containing protein	tr|P91189|P91189_CAEEL J domain-containing protein OS=Caenorhabditis elegans OX=6239 GN=dnj-7 PE=1 SV=1	55.91	3	7.5	1	1	0	0	1	0	0	0	1	0	0	0	0	22.6826			23.5043	22.2874	19.4366	23.8955	20.1142	21.5283	23.4524	21.9425	20.1008	22.5219			23.3827	22.0196	19.0162	23.6011	19.7446	21.1564	23.7085	21.9746	19.9501	21.4615	19.5925	19.5796	22.6021	21.4949
P91340	P91340	CELE_F55F8.2	ATP-dependent RNA helicase	tr|P91340|P91340_CAEEL ATP-dependent RNA helicase OS=Caenorhabditis elegans OX=6239 GN=CELE_F55F8.2 PE=1 SV=1	84.64	5	7.5	1	0	0	0	0	0	0	1	0	0	4	0	0				19.9031			23.521			26.451						19.0197			22.4647			25.9452						19.4915
Q19103	Q19103	skih-2	Helicase SKI2W	tr|Q19103|Q19103_CAEEL Helicase SKI2W OS=Caenorhabditis elegans OX=6239 GN=skih-2 PE=1 SV=3	142.28	5	3.8	1	0	0	0	0	0	0	0	0	0	4	0	1										26.248												24.8984
Q21301	Q21301	crml-1	CARMIL pleckstrin homology domain-containing protein	tr|Q21301|Q21301_CAEEL CARMIL pleckstrin homology domain-containing protein OS=Caenorhabditis elegans OX=6239 GN=crml-1 PE=1 SV=2	115.92	3	2.4	0.9998	3	0	0	0	0	0	0	0	0	1	0	0	23.5221	21.0687		23.4841	20.4027	20.501	23.1387	19.978	19.7164	24.8156	21.5174	21.381	21.9307	19.2193		21.9318	18.7043	18.65	21.4137	18.1777	17.9138	23.641	20.1189	19.7997	21.5996	20.4901	19.1654	21.9422	19.9104
Q21854	Q21854	ivns-1	BTB domain-containing protein	tr|Q21854|Q21854_CAEEL BTB domain-containing protein OS=Caenorhabditis elegans OX=6239 GN=ivns-1 PE=1 SV=1	90.82	5	6.7	1	0	0	0	0	0	0	0	0	0	5	0	0										25.956												25.3433
Q22308	Q22308	ddx-19	RNA helicase	tr|Q22308|Q22308_CAEEL RNA helicase OS=Caenorhabditis elegans OX=6239 GN=ddx-19 PE=1 SV=2	108.2	3	2.8	1	0	0	0	0	1	1	0	0	0	3	0	0	21.6975		19.6922		21.4353	21.3555	21.5296	20.2424	20.0271	25.9939	20.94	19.918	20.1534		18.0442		19.7842	19.5518	19.8518	18.4894	18.2718	24.8666	19.5887	18.384	20.8146	19.4476	19.7897	18.4779	20.9809
Q23494	Q23494	dcaf-13	DDB1- and CUL4-associated factor 13	tr|Q23494|Q23494_CAEEL DDB1- and CUL4-associated factor 13 OS=Caenorhabditis elegans OX=6239 GN=dcaf-13 PE=1 SV=1	50.77	1	2.3	0.8374	0	1	1	0	0	0	0	0	0	0	1	1
Q6AW08	Q6AW08	cogc-3	Conserved oligomeric Golgi complex subunit 3	tr|Q6AW08|Q6AW08_CAEEL Conserved oligomeric Golgi complex subunit 3 OS=Caenorhabditis elegans OX=6239 GN=cogc-3 PE=1 SV=1	89.58	5	4.8	1	0	0	0	0	0	0	0	0	0	5	0	0										26.3552												25.4624
Q95Y73	Q95Y73	fusm-2	Mitochondrial elongation factor G2	tr|Q95Y73|Q95Y73_CAEEL Mitochondrial elongation factor G2 OS=Caenorhabditis elegans OX=6239 GN=fusm-2 PE=1 SV=2	81.28	2	3.4	0.9995	1	0	0	1	0	0	1	0	0	2	0	0	21.0086	19.7722		20.4254	19.6439		21.1787	19.2822	17.3253		19.5473	19.2864	19.8795	18.3851		19.3355	18.4078		19.916	17.9443	15.9851		18.6111	18.1675	20.0474	19.1532	19.2028	19.7831	19.1112
Q9BKU3	Q9BKU3	eif-2alpha	Eukaryotic translation initiation factor 2 subunit 1	tr|Q9BKU3|Q9BKU3_CAEEL Eukaryotic translation initiation factor 2 subunit 1 OS=Caenorhabditis elegans OX=6239 GN=eif-2alpha PE=1 SV=2	38.87	3	9.4	0.9999	0	1	0	0	0	1	0	1	0	1	0	0	22.6767	20.6347	20.0984	22.6023	21.8597	20.5308	22.991	20.1343	20.0821	22.8059	20.3837		22.58	20.2801	19.8979	22.5449	21.656	20.1746	22.7607	19.8288	19.7743	23.1261	20.4799		20.2721	20.6618	20.7637	20.4696	20.4254
Q9TZD9	Q9TZD9	haf-4	ABC-type antigen peptide transporter	tr|Q9TZD9|Q9TZD9_CAEEL ABC-type antigen peptide transporter OS=Caenorhabditis elegans OX=6239 GN=haf-4 PE=1 SV=2	88.22	5	6.9	1	0	0	0	0	0	0	0	0	0	5	0	0										26.8624												26.2497
W6RQY2	W6RQY2	xpo-3	Exportin-T	tr|W6RQY2|W6RQY2_CAEEL Exportin-T OS=Caenorhabditis elegans OX=6239 GN=xpo-3 PE=1 SV=1	105.84	5	6.3	1	0	0	0	1	0	0	0	0	0	4	0	0										26.4034												25.7236
G5EFR6	G5EFR6	mca-1	Plasma membrane calcium-transporting ATPase mca-1	sp|G5EFR6|MCA1_CAEEL Plasma membrane calcium-transporting ATPase mca-1 OS=Caenorhabditis elegans OX=6239 GN=mca-1 PE=1 SV=1	136.56	9	3.7	1	0	0	0	0	0	2	0	0	0	2	0	0						21.8093		21.0709		24.2702		21.267						20.3579		19.6703		23.4952		20.0853
O17680	O17680	sams-1	Probable S-adenosylmethionine synthase 1	sp|O17680|METK1_CAEEL Probable S-adenosylmethionine synthase 1 OS=Caenorhabditis elegans OX=6239 GN=sams-1 PE=1 SV=1	43.55	2	4	0.999	0	0	1	0	0	0	0	0	0	1	1	1				20.2644	21.1042					24.0576	21.6303	20.817				20.3444	21.038					24.5152	21.864	20.868	18.0953	20.3124	18.9792	19.6221	20.5715
P34385	P34385	F02A9.10	Probable methylcrotonoyl-CoA carboxylase beta chain, mitochondrial	sp|P34385|MCCB_CAEEL Probable methylcrotonoyl-CoA carboxylase beta chain, mitochondrial OS=Caenorhabditis elegans OX=6239 GN=F02A9.10 PE=3 SV=1	66.48	3	5.3	1	0	0	0	1	0	0	0	0	0	3	0	0	21.4219			21.9344			21.6223			25.1186			20.8778			21.4295			20.9445			24.9913			20.4607			21.2921
P52709	P52709	tars-1	Threonine--tRNA ligase, cytoplasmic	sp|P52709|SYTC_CAEEL Threonine--tRNA ligase, cytoplasmic OS=Caenorhabditis elegans OX=6239 GN=tars-1 PE=3 SV=1	84.36	3	3.7	1	0	0	0	0	0	0	0	0	0	3	0	0										26.2973												25.5533
Q02328	Q02328	hipr-1	Huntington interacting protein related 1	sp|Q02328|SLAP2_CAEEL Huntington interacting protein related 1 OS=Caenorhabditis elegans OX=6239 GN=hipr-1 PE=3 SV=3	104.36	4	4	1	0	0	0	0	0	0	0	0	0	4	0	0										25.5211												24.686
Q09530	Q09530	mog-5	Probable pre-mRNA-splicing factor ATP-dependent RNA helicase mog-5	sp|Q09530|MOG5_CAEEL Probable pre-mRNA-splicing factor ATP-dependent RNA helicase mog-5 OS=Caenorhabditis elegans OX=6239 GN=mog-5 PE=1 SV=1	135.67	3	2.2	0.9879	0	0	1	1	0	0	0	0	0	2	0	0	22.943	19.8219	23.0051	20.5722		22.6166	22.9207	22.4423				21.9838	21.4729	18.0938	21.4311	19.1413		20.8869	21.3169	20.7633				20.5239	21.9818	19.2029	23.0243	19.9299	17.6496
Q17390	Q17390	cul-2	Cullin-2	sp|Q17390|CUL2_CAEEL Cullin-2 OS=Caenorhabditis elegans OX=6239 GN=cul-2 PE=1 SV=4	91.28	4	4.7	1	0	0	0	1	0	0	0	0	0	3	0	0	20.8135			20.8717	19.7286		20.6949			26.068			19.6217			19.7191	18.4297		19.3695			25.293			20.125	18.3482	19.24	20.5022	19.4686
Q18286	Q18286	sec-15	Exocyst complex component 6	sp|Q18286|EXOC6_CAEEL Exocyst complex component 6 OS=Caenorhabditis elegans OX=6239 GN=sec-15 PE=3 SV=4	93.82	4	5	1	0	0	0	0	0	0	0	0	0	4	0	0										25.9448												25.4391
Q18486	Q18486	coq-8	Atypical kinase coq-8, mitochondrial	sp|Q18486|COQ8_CAEEL Atypical kinase coq-8, mitochondrial OS=Caenorhabditis elegans OX=6239 GN=coq-8 PE=3 SV=2	83.56	4	5.8	1	0	0	0	0	0	0	0	0	0	4	0	0										26.8377												26.2954
Q20502	Q20502	haly-1	Histidine ammonia-lyase	sp|Q20502|HUTH1_CAEEL Histidine ammonia-lyase OS=Caenorhabditis elegans OX=6239 GN=haly-1 PE=1 SV=1	74.59	2	3.5	0.9995	0	0	0	0	1	0	0	0	0	2	1	0										24.01												23.7452
Q21278	Q21278	K07C5.6	Pre-mRNA-splicing factor SLU7	sp|Q21278|SLU7_CAEEL Pre-mRNA-splicing factor SLU7 OS=Caenorhabditis elegans OX=6239 GN=K07C5.6 PE=3 SV=1	74.41	1	1.7	0.4935	0	1	1	0	1	0	1	0	0	0	0	0
Q21966	Q21966	asp-4	Aspartic protease 4	sp|Q21966|ASP4_CAEEL Aspartic protease 4 OS=Caenorhabditis elegans OX=6239 GN=asp-4 PE=2 SV=1	49.25	3	9.7	1	0	0	0	3	0	1	0	0	0	0	0	0	23.9031			25.3234	22.1754	20.8093	23.9553		19.0641	24.908	21.1785	20.5453	23.8065			25.2659	21.9717	20.453	23.725		18.7563	25.2282	21.2748	20.4588	21.711	17.5617	18.821	22.4193	21.4239
Q9N4I4	Q9N4I4	rpl-1	Large ribosomal subunit protein uL1	sp|Q9N4I4|RL10A_CAEEL Large ribosomal subunit protein uL1 OS=Caenorhabditis elegans OX=6239 GN=rpl-1 PE=3 SV=1	24.12	3	15.3	1	0	0	0	0	0	1	0	0	0	3	0	0		20.924	19.7537	20.162	20.4603	20.3624		20.2975	19.9909	25.9368	20.2644			22.4439	21.4277	21.979	22.131	21.8806		21.8665	21.5576	28.1315	22.2351		17.9483	20.4053	19.8732	19.62	20.0279
Q9N5D3	Q9N5D3	sos-1	Son of sevenless homolog	sp|Q9N5D3|SOS_CAEEL Son of sevenless homolog OS=Caenorhabditis elegans OX=6239 GN=sos-1 PE=1 SV=3	169.81	4	2.8	0.9998	1	0	0	0	0	0	0	0	0	2	0	0	20.1572						19.3947		18.8	22.0013			18.2912						17.3951		16.7227	20.552			19.196	18.895	19.4556	18.9706	18.4314
contam_Q02958	contam_Q02958	KRTAP6-1	Keratin-associated protein 6-1	sp|contam_Q02958|KRA61_SHEEP Keratin-associated protein 6-1 OS=Ovis aries GN=KRTAP6-1 PE=1 SV=2	8.42	4	56.6	1	0	0	0	0	0	0	4	0	0	0	0	0							30.2208												32.865
A0A8D9I6U5	A0A8D9I6U5	usp-5	Ubiquitin carboxyl-terminal hydrolase	tr|A0A8D9I6U5|A0A8D9I6U5_CAEEL Ubiquitin carboxyl-terminal hydrolase OS=Caenorhabditis elegans OX=6239 GN=usp-5 PE=1 SV=1	89	4	7.3	1	0	0	0	0	0	0	1	0	0	3	0	0										26.2286												25.6159
G5ECH1	G5ECH1	mog-7	GCF C-terminal domain-containing protein	tr|G5ECH1|G5ECH1_CAEEL GCF C-terminal domain-containing protein OS=Caenorhabditis elegans OX=6239 GN=mog-7 PE=1 SV=1	94.03	1	1.5	0.9363	1	0	0	0	0	1	0	1	0	1	0	0	19.8521	19.5975	19.7988	19.5318	20.6514	19.846	18.6858	19.9837	19.3197	24.5593	19.2165	19.0191	18.9295	18.4169	18.7723	18.6484	19.6217	18.6637	17.6296	18.8522	18.1859	24.0535	18.4867	18.1066	18.8909	18.9785	19.818	18.8895	20.1187
G5ECW3	G5ECW3	ehbp-1	EH domain-binding protein 1	tr|G5ECW3|G5ECW3_CAEEL EH domain-binding protein 1 OS=Caenorhabditis elegans OX=6239 GN=ehbp-1 PE=1 SV=1	102.05	4	4.8	1	1	0	0	1	0	0	0	0	0	0	2	0	23.9587			23.7731	23.0172	22.3532	20.7858		21.9641	24.7147	23.161		22.7068			22.5604	21.6583	20.8417	19.4002		20.501	23.8796	22.1019		22.4733	18.8443	19.1565	22.668	21.6616
G5EDA8	G5EDA8	CELE_Y45F10B.13	Chitin-binding type-2 domain-containing protein	tr|G5EDA8|G5EDA8_CAEEL Chitin-binding type-2 domain-containing protein OS=Caenorhabditis elegans OX=6239 GN=CELE_Y45F10B.13 PE=1 SV=1	72.42	4	6.2	1	0	0	0	0	0	0	0	0	0	4	0	0										26.0637												25.5954
H2KYP2	H2KYP2	ncx-2	Calx-beta domain-containing protein	tr|H2KYP2|H2KYP2_CAEEL Calx-beta domain-containing protein OS=Caenorhabditis elegans OX=6239 GN=ncx-2 PE=1 SV=1	108.37	4	4.8	1	0	0	0	0	0	0	0	0	0	4	0	0										27.232												26.8417
O16997	O16997	sftb-2	PSP proline-rich domain-containing protein	tr|O16997|O16997_CAEEL PSP proline-rich domain-containing protein OS=Caenorhabditis elegans OX=6239 GN=sftb-2 PE=1 SV=1	68.31	3	4.3	0.9989	0	1	0	1	0	0	0	0	0	2	0	0	20.3982	20.3824		22.299	18.9422		20.7134	19.5741		24.2562			20.0606	19.7868		22.0005	18.4975		20.2422	19.0276		24.3354			19.8743	20.2007	18.8635	19.264	18.8468
O17003	O17003	natc-1	Protein MAK10 homolog	tr|O17003|O17003_CAEEL Protein MAK10 homolog OS=Caenorhabditis elegans OX=6239 GN=natc-1 PE=1 SV=2	91.42	3	3	1	0	0	0	0	0	0	0	0	0	3	0	0	21.8958			21.5647	20.5537		21.826		19.3851	25.0609			20.9011			20.6092	19.4519		20.6976		18.1791	24.483			20.9351	19.0603	19.4668	20.9229	20.0215
O44729	O44729	prp-17	WD_REPEATS_REGION domain-containing protein	tr|O44729|O44729_CAEEL WD_REPEATS_REGION domain-containing protein OS=Caenorhabditis elegans OX=6239 GN=prp-17 PE=1 SV=2	65.24	4	7.8	0.9999	0	0	0	0	0	0	2	1	1	0	0	0	22.8245	22.6199	21.6083	22.7771		20.8111	23.2675	21.7294	22.4666	22.9725		20.7143	22.058	21.5954	20.7379	22.0498		19.785	22.3674	20.7541	21.489	22.6228		19.9579	23.1032	21.3519	20.9785	23.3748	18.2023
P91494	P91494	CELE_T23H2.3	Transcription termination factor 2	tr|P91494|P91494_CAEEL Transcription termination factor 2 OS=Caenorhabditis elegans OX=6239 GN=CELE_T23H2.3 PE=1 SV=3	111.9	4	4.9	1	0	0	0	1	0	0	0	0	0	3	0	0				19.5507						25.5132						18.3677						24.7079
Q19346	Q19346	vwa-8	VWFA domain-containing protein	tr|Q19346|Q19346_CAEEL VWFA domain-containing protein OS=Caenorhabditis elegans OX=6239 GN=vwa-8 PE=1 SV=3	203.96	4	3.7	1	0	0	0	0	0	0	0	0	0	4	0	0										25.2024												23.2678
Q20121	Q20121	acs-4	AMP-binding domain-containing protein	tr|Q20121|Q20121_CAEEL AMP-binding domain-containing protein OS=Caenorhabditis elegans OX=6239 GN=acs-4 PE=1 SV=2	81.2	4	5.7	1	0	1	0	0	0	0	0	0	0	3	0	0	21.3663	22.1108	20.1844		21.1198	20.8608		21.4678		26.0717	21.0038	20.2333	20.5999	21.0863	19.314		20.2463	19.8347		20.4925		25.722	20.4301	19.4769	20.4051	21.4918	20.2036	21.1128	20.5872
Q22620	Q22620	pars-1	proline--tRNA ligase	tr|Q22620|Q22620_CAEEL proline--tRNA ligase OS=Caenorhabditis elegans OX=6239 GN=pars-1 PE=1 SV=1	65.78	4	8.3	1	0	0	0	1	0	0	0	0	0	0	0	0	21.5063	22.4236	20.292	21.9044	22.4162	21.2969	23.3759	20.3346	21.6504	24.0346	22.2493	20.9755	20.6597	21.319	19.3414	21.097	21.4625	20.1906	22.3956	19.2791	20.5926	23.6048	21.5956	20.1389	20.5045	21.1614	20.842	21.2215	20.8964
Q22758	Q22758	CELE_T24H7.2	Hypoxia up-regulated protein 1	tr|Q22758|Q22758_CAEEL Hypoxia up-regulated protein 1 OS=Caenorhabditis elegans OX=6239 GN=CELE_T24H7.2 PE=1 SV=1	104.15	3	4.6	0.9999	0	0	0	0	0	0	0	0	0	2	0	0	19.486			20.3951	19.184		20.8876		18.4793	24.8181			18.2943			19.2425	17.8851		19.5621		17.0763	24.0431			18.6775	17.2688	18.0716	19.9055	18.804
Q95XI7	Q95XI7	CELE_Y69A2AR.16	Importin N-terminal domain-containing protein	tr|Q95XI7|Q95XI7_CAEEL Importin N-terminal domain-containing protein OS=Caenorhabditis elegans OX=6239 GN=CELE_Y69A2AR.16 PE=1 SV=2	126.83	4	3.4	1	0	0	0	0	0	0	0	0	0	4	0	0										26.0519												25.2466
Q9BL06	Q9BL06	CELE_Y54F10AM.6	Secreted protein	tr|Q9BL06|Q9BL06_CAEEL Secreted protein OS=Caenorhabditis elegans OX=6239 GN=CELE_Y54F10AM.6 PE=1 SV=1	28.89	2	9.8	0.9998	0	1	0	0	0	0	0	0	2	0	0	0		22.7957	22.1464		22.6109	22.1297	22.4198	21.295	22.2546					22.9936	22.4984		22.9597	22.326	22.742	21.542	22.4993				18.2464	22.1767	22.1656	20.4605	22.0782
Q9N3Q9	Q9N3Q9	nol-14	Nucleolar protein 14	tr|Q9N3Q9|Q9N3Q9_CAEEL Nucleolar protein 14 OS=Caenorhabditis elegans OX=6239 GN=nol-14 PE=1 SV=3	94.38	4	4.8	1	0	0	0	0	0	0	1	0	0	3	0	0										26.1979												25.62
Q9XUQ9	Q9XUQ9	CELE_T05F1.11	Thioredoxin domain-containing protein	tr|Q9XUQ9|Q9XUQ9_CAEEL Thioredoxin domain-containing protein OS=Caenorhabditis elegans OX=6239 GN=CELE_T05F1.11 PE=1 SV=2	79.5	5	4.4	0.9998	0	0	0	1	0	0	0	0	0	1	0	1	21.2075	20.7405		21.7578	21.4775		20.0802	19.5757		23.8619	20.7421	21.0022	20.441	19.716		21.0304	20.6039		19.1801	18.6003		23.5122	20.1684	20.2458	19.4032	20.0564	19.7606	20.282	20.1099
G5EDG2	G5EDG2	M03C11.8	SWI/SNF-related matrix-associated actin-dependent regulator of chromatin subfamily A containing DEAD/H box 1 homolog	sp|G5EDG2|SMRCD_CAEEL SWI/SNF-related matrix-associated actin-dependent regulator of chromatin subfamily A containing DEAD/H box 1 homolog OS=Caenorhabditis elegans OX=6239 GN=M03C11.8 PE=3 SV=1	112.98	2	2.2	1	0	0	0	1	0	0	0	0	0	2	0	0										24.1943												23.3015
O02639	O02639	rpl-19	Large ribosomal subunit protein eL19	sp|O02639|RL19_CAEEL Large ribosomal subunit protein eL19 OS=Caenorhabditis elegans OX=6239 GN=rpl-19 PE=3 SV=1	23.64	1	4	0.8714	0	0	1	0	0	1	0	0	0	1	0	0		19.2431	20.4744	19.7584	20.3102	20.6523	20.8557	20.0687	20.3587	23.1323	20.039	20.6357		20.5405	21.9259	21.353	21.7586	21.9481	22.2775	21.4152	21.7029	25.1045	21.7873	22.2012		18.6241	20.4936	19.1161	19.7775
O17736	O17736	etc-1	E3 ubiquitin-protein ligase etc-1	sp|O17736|ETC1_CAEEL E3 ubiquitin-protein ligase etc-1 OS=Caenorhabditis elegans OX=6239 GN=etc-1 PE=1 SV=1	116.34	3	3	0.999	0	0	0	1	0	0	0	0	0	2	0	0										24.7166												23.7413
P34255	P34255	B0303.3	Probable 3-ketoacyl-CoA thiolase	sp|P34255|ECHH_CAEEL Probable 3-ketoacyl-CoA thiolase OS=Caenorhabditis elegans OX=6239 GN=B0303.3 PE=3 SV=1	47.84	3	10.7	1	0	0	0	0	0	0	0	0	0	3	0	0										27.5128												27.9705
P34343	P34343	npp-15	Nuclear pore complex protein 15	sp|P34343|NU133_CAEEL Nuclear pore complex protein 15 OS=Caenorhabditis elegans OX=6239 GN=npp-15 PE=3 SV=4	128.11	3	2.6	0.9988	1	0	0	0	0	0	0	1	0	1	0	0	20.3094									23.548	24.0798		18.7415									22.3969	22.7048		19.3482
P34607	P34607	mut-7	Exonuclease mut-7	sp|P34607|MUT7_CAEEL Exonuclease mut-7 OS=Caenorhabditis elegans OX=6239 GN=mut-7 PE=1 SV=1	105.5	3	2.1	0.9996	0	0	0	0	0	0	0	0	0	3	0	0										25.3707												24.3954
P34885	P34885	pkc-1	Protein kinase C-like 1B	sp|P34885|KPC1B_CAEEL Protein kinase C-like 1B OS=Caenorhabditis elegans OX=6239 GN=pkc-1 PE=1 SV=2	80.1	2	2.1	0.9795	0	0	0	1	0	0	0	0	0	0	0	0	22.7875			22.9534	21.2324		22.3762		21.287	23.7781			22.0211			22.2261	20.3588		21.4761		20.3093	23.4284			21.8264	18.6518	18.5691	21.9656	20.6997
P41988	P41988	cct-1	T-complex protein 1 subunit alpha	sp|P41988|TCPA_CAEEL T-complex protein 1 subunit alpha OS=Caenorhabditis elegans OX=6239 GN=cct-1 PE=3 SV=2	58.77	1	2.4	0.9363	0	0	0	1	0	0	0	0	0	1	0	0	21.081			21.1966			21.8065			23.4165			20.4896			20.6444			21.0814			23.2419			20.1198			20.5543
P90980	P90980	pkc-2	Protein kinase C-like 2	sp|P90980|KPC2_CAEEL Protein kinase C-like 2 OS=Caenorhabditis elegans OX=6239 GN=pkc-2 PE=1 SV=2	77.95	1	1.8	0.9363	0	1	0	1	1	0	0	0	0	0	0	0	21.2043	20.4213		21.8368	21.0694	18.8616	20.5457	20.3201			21.2577		20.3972	19.3561		21.0689	20.1552	17.7949	19.6049	19.304			20.6434		20.2432	19.8023		21.1945	20.5367
P91374	P91374	rpl-15	Large ribosomal subunit protein eL15	sp|P91374|RL15_CAEEL Large ribosomal subunit protein eL15 OS=Caenorhabditis elegans OX=6239 GN=rpl-15 PE=3 SV=1	24.11	2	9.8	0.9958	0	0	0	0	0	1	0	0	0	2	0	0	18.3167		17.7819	18.7693		18.2911				24.7397			19.5095		18.8709	20.0013		19.2243				26.3493			17.8569	19.3007	18.3025	18.6284	19.4805
Q09349	Q09349	ufd-2	Ubiquitin conjugation factor E4 ufd-2	sp|Q09349|UBE4_CAEEL Ubiquitin conjugation factor E4 ufd-2 OS=Caenorhabditis elegans OX=6239 GN=ufd-2 PE=1 SV=2	113.73	3	2.9	0.9996	0	0	0	0	0	0	0	0	0	3	0	0										25.798												24.6707
Q09499	Q09499	ire-1	Serine/threonine-protein kinase/endoribonuclease ire-1	sp|Q09499|IRE1_CAEEL Serine/threonine-protein kinase/endoribonuclease ire-1 OS=Caenorhabditis elegans OX=6239 GN=ire-1 PE=1 SV=2	109.75	1	0.7	0.7812	1	0	0	1	0	0	0	0	0	1	0	0	25.0994	23.7849	23.2513	25.0901	22.8959	22.5911	24.7706	22.9062	21.9609	24.68	22.9349	23.3273	23.7897	22.2172	21.8378	23.8196	21.4792	21.0219	23.3273	21.3876	20.44	23.7872	21.8181	22.0278	24.1382	23.1659	23.2705	24.4478	22.3632
Q09525	Q09525	parp-2	Poly [ADP-ribose] polymerase 2	sp|Q09525|PARP2_CAEEL Poly [ADP-ribose] polymerase 2 OS=Caenorhabditis elegans OX=6239 GN=parp-2 PE=1 SV=1	61.23	1	1.5	0.6156	1	0	0	0	0	0	1	0	1	0	0	0		19.4283	18.3842		17.7777	18.3755		18.3889	16.1133			18.6782		18.5331	17.6431		17.0334	17.4787		17.5428	15.2649			18.0511		18.8093	18.4034		17.245
Q09537	Q09537	grk-1	G protein-coupled receptor kinase 1	sp|Q09537|GRK1_CAEEL G protein-coupled receptor kinase 1 OS=Caenorhabditis elegans OX=6239 GN=grk-1 PE=3 SV=1	73.73	2	3.9	0.9964	0	0	1	0	0	0	0	0	1	0	1	0				22.8648	22.5505						22.609	21.8388				22.4594	21.9989						22.3573	21.4044	20.0487	18.8642	18.5018	22.2225	22.0179
Q09600	Q09600	vps-11	Vacuolar protein sorting-associated protein 11 homolog	sp|Q09600|VPS11_CAEEL Vacuolar protein sorting-associated protein 11 homolog OS=Caenorhabditis elegans OX=6239 GN=vps-11 PE=3 SV=2	111.94	1	1.3	0.5369	0	0	0	0	0	1	0	1	0	0	0	0		23.2608	22.0068		21.7267	23.2213	23.0069	23.6309			23.192	22.6995		21.4587	20.3588		20.0755	21.4176	21.3291	21.8779			21.8408	21.1655		22.6418	22.026		21.194
Q17391	Q17391	cul-3	Cullin-3	sp|Q17391|CUL3_CAEEL Cullin-3 OS=Caenorhabditis elegans OX=6239 GN=cul-3 PE=1 SV=2	90.18	3	4.4	1	0	0	0	0	0	0	0	0	0	3	0	0										25.6197												25.007
Q17405	Q17405	AC3.5	Aminopeptidase-like protein AC3.5	sp|Q17405|YQ02_CAEEL Aminopeptidase-like protein AC3.5 OS=Caenorhabditis elegans OX=6239 GN=AC3.5 PE=1 SV=2	122.64	2	2.9	0.9996	0	0	0	0	0	0	0	0	0	3	0	0										24.9639												24.0156
Q19713	Q19713	fars-3	Phenylalanine--tRNA ligase beta subunit	sp|Q19713|SYFB_CAEEL Phenylalanine--tRNA ligase beta subunit OS=Caenorhabditis elegans OX=6239 GN=fars-3 PE=3 SV=2	66.02	1	2.2	0.9363	0	1	0	0	0	0	0	1	0	1	0	0		20.4476		19.9703	20.3866		20.6237	19.7896		22.8321	19.6546			19.508		19.3278	19.5979		19.8085	18.8991		22.5673	19.1658			19.8286		19.328	19.8539
Q20448	Q20448	ztf-7	Zinc finger protein ztf-7	sp|Q20448|ZTF7_CAEEL Zinc finger protein ztf-7 OS=Caenorhabditis elegans OX=6239 GN=ztf-7 PE=2 SV=1	71.07	2	3.7	0.9999	0	0	0	1	0	0	0	0	0	2	0	0	23.0694			24.0238	21.7642		22.9943			26.3083	22.6021		22.8472			23.8408	21.435		22.6385			26.5029	22.5728		22.1082	18.6084	18.8434	23.3815	21.2315
Q22505	Q22505	immt-1	MICOS complex subunit MIC60-1	sp|Q22505|IMMT1_CAEEL MICOS complex subunit MIC60-1 OS=Caenorhabditis elegans OX=6239 GN=immt-1 PE=2 SV=2	75.95	3	5.3	1	0	0	0	0	0	0	0	0	0	3	0	0										25.7388												24.9638
Q23194	Q23194	vps-18	Vacuolar protein sorting-associated protein 18 homolog	sp|Q23194|VPS18_CAEEL Vacuolar protein sorting-associated protein 18 homolog OS=Caenorhabditis elegans OX=6239 GN=vps-18 PE=1 SV=4	116.59	2	1.8	0.9528	0	0	0	0	1	0	0	1	0	1	0	0										20.8632												20.0281
Q23243	Q23243	morc-1	ATPase morc-1	sp|Q23243|MORC1_CAEEL ATPase morc-1 OS=Caenorhabditis elegans OX=6239 GN=morc-1 PE=1 SV=2	95.73	3	4.3	0.9954	2	0	0	0	0	0	0	0	0	0	0	0	23.8281	21.6817	20.9525	22.6516	21.7037	21.2842	23.1189	21.1394	20.234	24.7789	22.1704		22.6363	20.2319	19.6568	21.499	20.4048	19.8328	21.7934	19.7387	18.831	24.004	21.1714		22.4782	21.0627	20.9717	22.0093	21.171
Q27464	Q27464	gspd-1	Glucose-6-phosphate 1-dehydrogenase	sp|Q27464|G6PD_CAEEL Glucose-6-phosphate 1-dehydrogenase OS=Caenorhabditis elegans OX=6239 GN=gspd-1 PE=3 SV=1	60.18	3	6.3	0.9821	1	0	0	0	0	0	1	0	0	0	0	0	19.8474		19.5122	20.6112			23.185			21.672			19.0809		18.6418	19.8839			22.2849			21.3223			19.7457	18.7323	18.9585	20.8284	19.3893
Q86S66	Q86S66	icd-2	Nascent polypeptide-associated complex subunit alpha	sp|Q86S66|NACA_CAEEL Nascent polypeptide-associated complex subunit alpha OS=Caenorhabditis elegans OX=6239 GN=icd-2 PE=1 SV=2	21.79	1	7.2	0.9331	0	1	0	0	0	0	0	0	1	0	0	0
Q94071	Q94071	hlb-1	Liprin-beta homolog	sp|Q94071|LIPB_CAEEL Liprin-beta homolog OS=Caenorhabditis elegans OX=6239 GN=hlb-1 PE=2 SV=5	112.64	2	2.3	0.8872	0	0	0	0	1	0	0	0	0	1	1	0					21.7289					22.9567	22.0266						20.3122					22.0639	20.9099		18.9024	18.7431	19.0857	19.0034	21.1963
Q95QA6	Q95QA6	pat-12	Protein pat-12	sp|Q95QA6|PAT12_CAEEL Protein pat-12 OS=Caenorhabditis elegans OX=6239 GN=pat-12 PE=1 SV=1	76.66	3	5.4	1	0	0	0	0	0	0	0	0	0	3	0	0										25.8606												25.4703
contam_P01741	contam_P01741		Ig heavy chain V region	sp|contam_P01741|HVM00_MOUSE Ig heavy chain V region OS=Mus musculus PE=1 SV=1	12.55	1	11.4	0.6542	0	0	0	1	0	0	1	0	0	0	0	0				24.767			24.9175									26.584			26.5617									24.1247
contam_P02663	contam_P02663	CSN1S2	Alpha-S2-casein	sp|contam_P02663|CASA2_BOVIN Alpha-S2-casein OS=Bos taurus GN=CSN1S2 PE=1 SV=2	26	1	5	0.9138	0	1	1	0	1	0	0	0	0	0	0	0		23.7813	22.9688		23.0613	22.2017		19.8233	20.3471		21.044			24.3011	23.6427		23.7321	22.7199		20.3923	20.9137		22.0147			23.1623	22.988		22.5287
contam_Q497I4	contam_Q497I4	Krt35	Keratin, type I cuticular Ha5	sp|contam_Q497I4|KRT35_MOUSE Keratin, type I cuticular Ha5 OS=Mus musculus GN=Krt35 PE=1 SV=1	50.5	15	6.2	1	0	0	0	0	0	0	3	0	0	0	0	0							26.6706												26.0924
contam_Q6A162	contam_Q6A162	KRT40	Keratin, type I cytoskeletal 40	sp|contam_Q6A162|K1C40_HUMAN Keratin, type I cytoskeletal 40 OS=Homo sapiens GN=KRT40 PE=1 SV=2	48.11	5	4.4	0.9999	0	0	0	0	0	0	3	0	0	0	0	0							25.6524												25.7941
contam_Q9NSB2	contam_Q9NSB2	KRT84	Keratin, type II cuticular Hb4	sp|contam_Q9NSB2|KRT84_HUMAN Keratin, type II cuticular Hb4 OS=Homo sapiens GN=KRT84 PE=2 SV=2	64.8	7	2.8	0.9932	0	0	0	0	0	0	3	0	0	0	0	0							24.5906												23.5719
B3CJ34	B3CJ34	gcn-1	TOG domain-containing protein	tr|B3CJ34|B3CJ34_CAEEL TOG domain-containing protein OS=Caenorhabditis elegans OX=6239 GN=gcn-1 PE=1 SV=3	289.57	3	1.7	1	0	0	0	0	0	0	0	0	0	3	0	0										25.5503												23.0352
E9RKC7	E9RKC7	zfr-1	DZF domain-containing protein	tr|E9RKC7|E9RKC7_CAEEL DZF domain-containing protein OS=Caenorhabditis elegans OX=6239 GN=zfr-1 PE=1 SV=1	84.23	3	4.6	0.9999	1	0	0	0	0	0	0	0	0	2	0	0										25.4705												24.9647
G5ED36	G5ED36	rme-8	Endocytosis protein RME-8	tr|G5ED36|G5ED36_CAEEL Endocytosis protein RME-8 OS=Caenorhabditis elegans OX=6239 GN=rme-8 PE=1 SV=1	259	2	1.2	0.9891	0	0	0	2	0	0	0	0	0	1	0	0	26.1816			26.2583	25.6332		26.4164			25.4732	25.9943		23.5671			23.683	22.9117		23.6682			23.2756	23.5727		25.2204	17.7963	18.9673	25.616	25.1005
G5EEQ8	G5EEQ8	sftb-1	Splicing factor 3B subunit 1 domain-containing protein	tr|G5EEQ8|G5EEQ8_CAEEL Splicing factor 3B subunit 1 domain-containing protein OS=Caenorhabditis elegans OX=6239 GN=sftb-1 PE=1 SV=1	147.23	2	2	0.9999	0	0	0	0	0	0	0	0	0	2	0	1	22.3921		20.9512	21.4687	21.1594	21.3026	21.4581		20.448	26.3703	21.0271	21.8082	20.7106		19.1657	19.8263	19.3707	19.3614	19.6429		18.5552	25.1055	19.5384	20.1367	21.4309	16.8492	20.9704	20.8264	20.6267
G5EEV4	G5EEV4	sym-4	WD repeat-containing protein 44	tr|G5EEV4|G5EEV4_CAEEL WD repeat-containing protein 44 OS=Caenorhabditis elegans OX=6239 GN=sym-4 PE=1 SV=1	115	1	1	0.7855	1	0	0	0	0	0	0	0	0	0	0	0
G5EFL5	G5EFL5	alp-1	PDZ and LIM domain protein Zasp	tr|G5EFL5|G5EFL5_CAEEL PDZ and LIM domain protein Zasp OS=Caenorhabditis elegans OX=6239 GN=alp-1 PE=1 SV=1	157.34	3	2.9	1	0	0	0	0	0	0	0	0	0	3	0	0										24.2682												22.708
G5EFY6	G5EFY6	sec-31	WD_REPEATS_REGION domain-containing protein	tr|G5EFY6|G5EFY6_CAEEL WD_REPEATS_REGION domain-containing protein OS=Caenorhabditis elegans OX=6239 GN=sec-31 PE=1 SV=1	119.53	3	4.2	0.9999	0	0	0	1	0	0	0	0	0	2	0	0										25.1218												24.4096
H9G2T4	H9G2T4	idh-1	Isocitrate dehydrogenase [NADP]	tr|H9G2T4|H9G2T4_CAEEL Isocitrate dehydrogenase [NADP] OS=Caenorhabditis elegans OX=6239 GN=idh-1 PE=1 SV=1	48.49	3	9.2	1	0	0	0	0	0	0	0	0	0	3	0	0										25.1118												25.1365
O44906	O44906	pck-1	phosphoenolpyruvate carboxykinase (GTP)	tr|O44906|O44906_CAEEL phosphoenolpyruvate carboxykinase (GTP) OS=Caenorhabditis elegans OX=6239 GN=pck-1 PE=1 SV=2	73.15	6	4.9	1	0	0	0	0	0	0	0	0	0	3	0	0										25.9746												25.3619
O61907	O61907	lin-40	DIOX_N domain-containing protein	tr|O61907|O61907_CAEEL DIOX_N domain-containing protein OS=Caenorhabditis elegans OX=6239 GN=lin-40 PE=1 SV=2	113.55	3	4.4	1	0	0	0	0	1	0	0	0	0	2	0	0					22.8119					24.3732							21.453					23.5381
O76686	O76686	CELE_M01G5.1	Casc1_N domain-containing protein	tr|O76686|O76686_CAEEL Casc1_N domain-containing protein OS=Caenorhabditis elegans OX=6239 GN=CELE_M01G5.1 PE=1 SV=2	101.95	2	3.4	0.9602	1	0	0	0	0	0	1	0	0	0	0	0
P91250	P91250	col-73	Nematode cuticle collagen N-terminal domain-containing protein	tr|P91250|P91250_CAEEL Nematode cuticle collagen N-terminal domain-containing protein OS=Caenorhabditis elegans OX=6239 GN=col-73 PE=1 SV=1	28.25	1	3.5	0.9133	1	0	0	0	0	1	0	0	0	0	0	0	22.9919			21.563	18.7688	21.1752	21.4734			22.3935			25.0328			23.643	20.7026	22.9564	23.3806			24.8512			22.0308			20.9207	18.2361
Q18566	Q18566	rpc-1	DNA-directed RNA polymerase subunit	tr|Q18566|Q18566_CAEEL DNA-directed RNA polymerase subunit OS=Caenorhabditis elegans OX=6239 GN=rpc-1 PE=1 SV=2	155.58	2	1.9	0.9971	0	0	0	1	0	1	0	0	0	1	0	0										23.6552												22.0949
Q18841	Q18841	rfc-1	Replication factor C subunit 1	tr|Q18841|Q18841_CAEEL Replication factor C subunit 1 OS=Caenorhabditis elegans OX=6239 GN=rfc-1 PE=1 SV=2	93.07	3	3.5	0.9995	0	0	0	0	0	0	1	0	0	2	0	0										24.1918												23.6138
Q19048	Q19048	mrp-3	ABC transmembrane type-1 domain-containing protein	tr|Q19048|Q19048_CAEEL ABC transmembrane type-1 domain-containing protein OS=Caenorhabditis elegans OX=6239 GN=mrp-3 PE=1 SV=3	168.76	3	2.3	0.9998	0	0	0	0	0	0	0	0	0	3	0	0										25.5893												24.3029
Q21816	Q21816	CELE_R07E4.5	VWFA domain-containing protein	tr|Q21816|Q21816_CAEEL VWFA domain-containing protein OS=Caenorhabditis elegans OX=6239 GN=CELE_R07E4.5 PE=1 SV=1	92.97	3	4.8	0.9997	0	0	0	0	0	0	0	0	0	0	0	3	22.1003		21.3667	19.7096		19.4109	21.8303	18.8538	20.7007	23.4846	21.1996	23.3619	21.1412		20.3037	18.7896		18.1922	20.7375	17.6858	19.5304	22.9423	20.4334	22.4129	20.6571	18.5426	21.386	19.0673	17.9943
Q22370	Q22370	ucr-2.2	Peptidase M16 N-terminal domain-containing protein	tr|Q22370|Q22370_CAEEL Peptidase M16 N-terminal domain-containing protein OS=Caenorhabditis elegans OX=6239 GN=ucr-2.2 PE=1 SV=2	44.19	2	5.9	0.9883	0	0	0	0	0	2	0	0	0	0	0	0		19.3987	19.1539	19.0775	20.3161	19.8418		19.0106	19.3739			19.2542		19.3336	19.2428	19.3096	20.4019	19.775		18.9946	19.3555			19.4571	17.9551	18.7797	19.1731	18.4352	19.7834
Q53U87	Q53U87	sax-7	Neuroglian	tr|Q53U87|Q53U87_CAEEL Neuroglian OS=Caenorhabditis elegans OX=6239 GN=sax-7 PE=1 SV=1	148.67	3	2.2	0.9998	0	0	0	0	0	0	0	0	0	2	1	0				18.5577						25.3327	19.2507					16.7897						23.9424	17.6364		17.9469	18.894	19.7656	19.386	18.0203
Q6A577	Q6A577	CELE_T06A4.3	ShKT domain-containing protein	tr|Q6A577|Q6A577_CAEEL ShKT domain-containing protein OS=Caenorhabditis elegans OX=6239 GN=CELE_T06A4.3 PE=1 SV=1	58.2	2	4.2	0.9967	0	0	0	0	0	1	0	0	0	0	0	0	22.4178			21.7709	21.3474		21.8988		20.5496	21.3034			21.8738			21.266	20.6962		21.221		19.7943	21.1761			21.4566	19.6372	19.5558	21.1286	20.8147
Q7YTU0	Q7YTU0	tep-1	TEP (ThiolEster containing Protein)	tr|Q7YTU0|Q7YTU0_CAEEL TEP (ThiolEster containing Protein) OS=Caenorhabditis elegans OX=6239 GN=tep-1 PE=1 SV=1	168.08	1	0.9	0.8426	0	1	0	0	0	0	0	1	0	0	1	0	28.0303	25.9627	26.514	26.8898	26.3768	26.5615	27.0179	26.4055	26.2337	26.9831	25.9658	26.4888	26.2639	23.9383	24.6437	25.1625	24.5033	24.5354	25.1177	24.4301	24.256	25.6334	24.3922	24.7324	27.0691	25.3437	26.5333	26.2475	25.8442
Q93638	Q93638	CELE_F30A10.9	PIN domain-containing protein	tr|Q93638|Q93638_CAEEL PIN domain-containing protein OS=Caenorhabditis elegans OX=6239 GN=CELE_F30A10.9 PE=1 SV=3	22.8	2	13.3	0.9998	0	0	0	0	0	1	0	0	2	0	0	0		21.4128	22.5458		21.755	22.2131	20.7881	22.0017	22.3014		18.9021	21.6898		22.3477	23.6348		22.8408	23.1463	21.8473	22.9856	23.283		20.2879	22.8928	18.6176	20.5983	21.6708	18.9178	20.3307
Q93781	Q93781	csb-1	CSB (Cockayne Syndrome B) homolog	tr|Q93781|Q93781_CAEEL CSB (Cockayne Syndrome B) homolog OS=Caenorhabditis elegans OX=6239 GN=csb-1 PE=1 SV=2	109.71	3	3.8	0.9991	0	0	0	0	0	0	0	0	0	0	0	0	23.2498			23.7802	21.9543		23.1124			24.0213			21.8847			22.4542	20.4821		21.6137			23.073			21.9549	18.0199	19.5978	22.2982	20.3251
Q95YF1	Q95YF1	sap-140	U2 snRNP-associated SURP motif-containing protein	tr|Q95YF1|Q95YF1_CAEEL U2 snRNP-associated SURP motif-containing protein OS=Caenorhabditis elegans OX=6239 GN=sap-140 PE=1 SV=1	109.49	3	2.6	0.9988	1	0	0	1	0	0	0	1	0	0	0	0	22.1223			23.3553			22.4721	23.7862		23.9103			21.3976			22.6698			21.6138	22.8527		23.6025			21.7031			21.0324
Q965N3	Q965N3	BE0003N10.1	polyribonucleotide nucleotidyltransferase	tr|Q965N3|Q965N3_CAEEL polyribonucleotide nucleotidyltransferase OS=Caenorhabditis elegans OX=6239 GN=BE0003N10.1 PE=1 SV=3	81.81	3	5.1	0.9956	0	0	0	0	0	0	0	1	0	0	1	1		20.0478	19.883				20.2001	19.717		23.095	22.9199			18.8672	18.8565				19.1438	18.5856		22.5892	22.1902		19.3863	19.4288	19.9023	19.0943	20.06
Q9N4L5	Q9N4L5	CELE_ZK973.1	S1 motif domain-containing protein	tr|Q9N4L5|Q9N4L5_CAEEL S1 motif domain-containing protein OS=Caenorhabditis elegans OX=6239 GN=CELE_ZK973.1 PE=1 SV=1	84.13	3	6.2	0.9999	0	0	0	2	0	0	0	0	0	1	0	0	21.948			22.2595						22.6722			20.7562			21.1069						21.8973			20.9868			21.6172
Q9U2F2	Q9U2F2	cpt-1	carnitine O-palmitoyltransferase	tr|Q9U2F2|Q9U2F2_CAEEL carnitine O-palmitoyltransferase OS=Caenorhabditis elegans OX=6239 GN=cpt-1 PE=1 SV=3	89.31	3	4.4	1	0	0	0	0	0	0	0	0	0	3	0	0										26.9195												26.6116
contam_E1BJK2	contam_E1BJK2	TUBB1	Tubulin beta chain	tr|contam_E1BJK2|E1BJK2_BOVIN Tubulin beta chain OS=Bos taurus GN=TUBB1 PE=3 SV=1	49.96	5	4.7	0.9818	1	0	0	0	1	0	0	0	0	1	0	0
G5EC23	G5EC23	hcf-1	Host cell factor homolog hcf-1	sp|G5EC23|HCF1_CAEEL Host cell factor homolog hcf-1 OS=Caenorhabditis elegans OX=6239 GN=hcf-1 PE=1 SV=1	87.3	1	1.7	0.9357	0	0	0	1	0	0	1	0	0	0	0	0	21.5813			22.0952		20.3371	21.5339			22.8103	21.1565		20.3592			20.9122		18.8553	20.1781			22.0049	20.1272		20.6201			21.4529
G5EET6	G5EET6	efa-6	Exchange factor for Arf-6	sp|G5EET6|EFA6_CAEEL Exchange factor for Arf-6 OS=Caenorhabditis elegans OX=6239 GN=efa-6 PE=1 SV=1	90.59	1	1.1	0.9169	0	0	0	0	0	0	0	1	0	1	0	0										20.4766												19.8299
O18191	O18191;A0A8S4SMQ7	mat-2	Anaphase-promoting complex subunit 1	sp|O18191|APC1_CAEEL Anaphase-promoting complex subunit 1 OS=Caenorhabditis elegans OX=6239 GN=mat-2 PE=1 SV=3	169.51	1	1.7	0.9787	0	0	0	1	0	0	0	0	0	0	0	0
O44518	O44518	gex-2	Cytoplasmic FMR1-interacting protein homolog	sp|O44518|CYFIP_CAEEL Cytoplasmic FMR1-interacting protein homolog OS=Caenorhabditis elegans OX=6239 GN=gex-2 PE=1 SV=4	144.92	2	1.2	0.9978	0	0	0	0	0	0	0	0	0	2	0	0										23.6925												22.5179
O44857	O44857	nep-2	Neprilysin-2	sp|O44857|NEPL2_CAEEL Neprilysin-2 OS=Caenorhabditis elegans OX=6239 GN=nep-2 PE=1 SV=2	85.37	2	2.9	0.961	0	0	0	0	0	0	0	0	0	2	0	0										27.2138												26.6358
O45244	O45244	mog-4	Probable pre-mRNA-splicing factor ATP-dependent RNA helicase mog-4	sp|O45244|DHX16_CAEEL Probable pre-mRNA-splicing factor ATP-dependent RNA helicase mog-4 OS=Caenorhabditis elegans OX=6239 GN=mog-4 PE=1 SV=2	114.22	2	1.2	0.9898	1	0	0	0	0	0	0	0	0	1	0	0	21.0792			20.6291			21.2065						19.6607			19.2497			19.6543						20.118			19.9868
O45380	O45380	tps-2	Alpha,alpha-trehalose-phosphate synthase [UDP-forming] 2	sp|O45380|TPS2_CAEEL Alpha,alpha-trehalose-phosphate synthase [UDP-forming] 2 OS=Caenorhabditis elegans OX=6239 GN=tps-2 PE=2 SV=3	139.82	2	1.1	0.958	0	0	0	1	0	0	0	0	0	1	0	0				24.0353			24.6123			23.8059						22.5793			22.9834			22.7275						23.393
P30628	P30628	unc-32	V-type proton ATPase 116 kDa subunit a 1	sp|P30628|VPP1_CAEEL V-type proton ATPase 116 kDa subunit a 1 OS=Caenorhabditis elegans OX=6239 GN=unc-32 PE=1 SV=3	103.33	2	2.7	0.9999	0	0	0	0	0	0	0	0	0	2	0	0										24.5135												24.2057
P30642	P30642	eif-3.D	Eukaryotic translation initiation factor 3 subunit D	sp|P30642|EIF3D_CAEEL Eukaryotic translation initiation factor 3 subunit D OS=Caenorhabditis elegans OX=6239 GN=eif-3.D PE=1 SV=1	64.25	1	2.5	0.9363	0	1	0	0	0	0	0	1	0	0	0	0	21.1296	21.5313			21.2878	20.1813	21.2732	21.6063	19.1843	21.8659	19.4673		20.9075	21.0512			20.9585	19.6995	20.9174	21.1752	18.751	22.0605	19.438		20.1684	20.9123			20.7551
P34690	P34690	tba-2	Tubulin alpha-2 chain	sp|P34690|TBA2_CAEEL Tubulin alpha-2 chain OS=Caenorhabditis elegans OX=6239 GN=tba-2 PE=1 SV=1	49.88	16	9.2	0.9987	0	0	0	0	0	0	0	0	0	2	0	0										24.4111												24.8687
P52713	P52713	alh-8	Probable methylmalonate-semialdehyde dehydrogenase [acylating], mitochondrial	sp|P52713|MMSA_CAEEL Probable methylmalonate-semialdehyde dehydrogenase [acylating], mitochondrial OS=Caenorhabditis elegans OX=6239 GN=alh-8 PE=3 SV=1	56.43	1	2.3	0.8974	0	0	0	0	0	0	0	0	0	1	0	0										24.7894												24.9841
P91309	P91309	F46F11.1	Inositol hexakisphosphate and diphosphoinositol-pentakisphosphate kinase	sp|P91309|VIP1_CAEEL Inositol hexakisphosphate and diphosphoinositol-pentakisphosphate kinase OS=Caenorhabditis elegans OX=6239 GN=F46F11.1 PE=3 SV=3	150.03	1	0.8	0.9868	0	0	0	0	0	0	0	0	0	0	0	1	21.3347		20.8312	20.5414	19.9304	20.823	19.9841	18.9703	20.9711	22.4193	21.1918	22.3514	19.5477		18.9403	18.7936	18.0364	18.7764	18.0635	16.9745	18.973	21.0492	19.5977	20.5746	20.3735		20.8504	19.8991	19.3977
Q03601	Q03601	nhl-1	RING finger protein nhl-1	sp|Q03601|NHL1_CAEEL RING finger protein nhl-1 OS=Caenorhabditis elegans OX=6239 GN=nhl-1 PE=1 SV=2	109.07	2	4.5	0.9688	0	0	0	0	0	0	0	1	0	1	0	0		23.7137	21.4705			22.6994	23.08	22.3864	22.6743			22.1563		22.3922	20.3031			21.3763	21.8829	21.1141	21.3996			21.1029	19.129	23.0947	21.4897	20.0515	19.8391
Q09221	Q09221	cpna-2	Copine family protein 2	sp|Q09221|CPNA2_CAEEL Copine family protein 2 OS=Caenorhabditis elegans OX=6239 GN=cpna-2 PE=2 SV=4	857.57	2	0.5	0.9924	0	0	0	0	0	0	0	0	0	1	0	1										23.2265												19.3337
Q09543	Q09543	paa-1	Probable serine/threonine-protein phosphatase PP2A regulatory subunit	sp|Q09543|2AAA_CAEEL Probable serine/threonine-protein phosphatase PP2A regulatory subunit OS=Caenorhabditis elegans OX=6239 GN=paa-1 PE=1 SV=2	66.11	1	2.2	0.9363	0	0	0	0	0	0	0	0	0	1	0	0										25.3175												25.1902
Q09580	Q09580	gmps-1	Probable GMP synthase [glutamine-hydrolyzing]	sp|Q09580|GUAA_CAEEL Probable GMP synthase [glutamine-hydrolyzing] OS=Caenorhabditis elegans OX=6239 GN=gmps-1 PE=3 SV=3	82.55	2	2.8	0.9977	0	0	0	0	0	0	0	0	0	2	0	0										21.4016												20.6576
Q09589	Q09589	hira-1	Protein HIRA	sp|Q09589|HIRA_CAEEL Protein HIRA OS=Caenorhabditis elegans OX=6239 GN=hira-1 PE=3 SV=2	103.36	2	2.1	0.9941	0	0	0	0	0	0	0	0	0	2	0	0										23.9226												23.2104
Q10039	Q10039	gars-1	Glycine--tRNA ligase	sp|Q10039|GARS_CAEEL Glycine--tRNA ligase OS=Caenorhabditis elegans OX=6239 GN=gars-1 PE=1 SV=2	84.1	1	1.2	0.996	0	0	0	0	0	0	0	0	0	2	0	0										24.6822												24.2139
Q11176	Q11176	unc-78	Actin-interacting protein 1	sp|Q11176|WDR1_CAEEL Actin-interacting protein 1 OS=Caenorhabditis elegans OX=6239 GN=unc-78 PE=1 SV=1	65.28	1	1.6	0.6507	0	1	0	0	0	1	0	0	0	0	0	0
Q18211	Q18211	ran-3	Regulator of chromosome condensation	sp|Q18211|RCC1_CAEEL Regulator of chromosome condensation OS=Caenorhabditis elegans OX=6239 GN=ran-3 PE=4 SV=1	61.45	2	5.3	0.996	0	0	0	0	0	0	1	0	0	1	0	0										24.0765												23.9981
Q18237	Q18237	smc-5	Structural maintenance of chromosomes protein 5	sp|Q18237|SMC5_CAEEL Structural maintenance of chromosomes protein 5 OS=Caenorhabditis elegans OX=6239 GN=smc-5 PE=1 SV=2	123.38	2	2.8	0.9945	0	0	0	0	0	0	0	0	0	1	0	0
Q19262	Q19262	sec-6	Exocyst complex component 3	sp|Q19262|EXOC3_CAEEL Exocyst complex component 3 OS=Caenorhabditis elegans OX=6239 GN=sec-6 PE=3 SV=2	90.6	1	1.4	0.5981	0	0	0	0	0	0	0	0	0	1	0	0										24.835												23.9999
Q20065	Q20065	phy-2	Prolyl 4-hydroxylase subunit alpha-2	sp|Q20065|P4HA2_CAEEL Prolyl 4-hydroxylase subunit alpha-2 OS=Caenorhabditis elegans OX=6239 GN=phy-2 PE=1 SV=1	61.49	1	1.7	0.8013	0	0	0	0	0	1	0	1	0	0	0	0	20.0116	18.0898		19.4474	18.7372	19.9741	19.5692	19.9807			18.1213		19.6195	17.4397		19.0945	18.2381	19.3223	19.0435	19.3797			17.9221		19.0504	17.4708		18.8051	18.2046
Q20678	Q20678	sec-3	Exocyst complex component 1	sp|Q20678|EXOC1_CAEEL Exocyst complex component 1 OS=Caenorhabditis elegans OX=6239 GN=sec-3 PE=1 SV=2	97.24	2	2	0.9997	0	0	0	0	0	0	0	0	0	2	0	0										25.5747												24.9968
Q20822	Q20822	srpa-68	Signal recognition particle subunit SRP68	sp|Q20822|SRP68_CAEEL Signal recognition particle subunit SRP68 OS=Caenorhabditis elegans OX=6239 GN=srpa-68 PE=3 SV=2	70.53	1	1.8	0.6664	0	0	0	0	0	0	0	0	0	1	0	0	20.2405						19.8888			22.7885			19.3179						18.8325			22.2827			19.2793
Q21338	Q21338	spt-5	Transcription elongation factor SPT5	sp|Q21338|SPT5H_CAEEL Transcription elongation factor SPT5 OS=Caenorhabditis elegans OX=6239 GN=spt-5 PE=3 SV=3	133.27	1	0.6	0.8531	0	0	0	0	0	0	0	0	0	1	0	0										21.5155												20.1658
Q21502	Q21502	mep-1	MOG interacting and ectopic P-granules protein 1	sp|Q21502|MEP1_CAEEL MOG interacting and ectopic P-granules protein 1 OS=Caenorhabditis elegans OX=6239 GN=mep-1 PE=1 SV=2	97.39	2	2.2	0.9952	0	0	0	1	0	0	0	0	0	1	0	0				23.3922						23.3414						22.5463						22.8731
Q21752	Q21752	vdac-1	Probable voltage-dependent anion-selective channel	sp|Q21752|VDAC_CAEEL Probable voltage-dependent anion-selective channel OS=Caenorhabditis elegans OX=6239 GN=vdac-1 PE=3 SV=2	29.94	2	5.7	0.9997	0	0	0	0	0	0	0	0	0	2	0	0										25.2293												26.102
Q23495	Q23495	toe-1	HEAT repeat-containing protein 1 homolog	sp|Q23495|HEAT1_CAEEL HEAT repeat-containing protein 1 homolog OS=Caenorhabditis elegans OX=6239 GN=toe-1 PE=3 SV=1	185.11	2	1.4	0.9999	0	0	0	0	0	0	0	0	0	2	0	0										22.6235												20.8485
Q23571	Q23571	dbt-1	Lipoamide acyltransferase component of branched-chain alpha-keto acid dehydrogenase complex, mitochondrial	sp|Q23571|ODB2_CAEEL Lipoamide acyltransferase component of branched-chain alpha-keto acid dehydrogenase complex, mitochondrial OS=Caenorhabditis elegans OX=6239 GN=dbt-1 PE=2 SV=1	49.66	2	7.4	0.9922	0	0	0	0	0	0	0	0	0	2	0	0										23.9786												24.1144
Q8I4M5	Q8I4M5	gls-1	Germline survival defective-1	sp|Q8I4M5|GLS1_CAEEL Germline survival defective-1 OS=Caenorhabditis elegans OX=6239 GN=gls-1 PE=1 SV=2	115.94	2	2.6	0.9999	0	0	0	0	0	0	0	0	0	2	0	0										25.1206												24.8127
Q95QT2	Q95QT2	C29E4.10	Putative galactocerebrosidase	sp|Q95QT2|GALC_CAEEL Putative galactocerebrosidase OS=Caenorhabditis elegans OX=6239 GN=C29E4.10 PE=3 SV=3	73.76	2	3.9	0.9999	0	0	0	2	0	0	0	0	0	0	0	0	22.1233			24.9044	22.4132		20.3034			23.2278	21.9974		21.3568			24.177	21.5397		19.4033			22.8781	21.4238		20.2312	19.4881	18.7097	23.4246	22.0661
Q95ZK7	Q95ZK7	gld-3	Defective in germ line development protein 3	sp|Q95ZK7|GLD3_CAEEL Defective in germ line development protein 3 OS=Caenorhabditis elegans OX=6239 GN=gld-3 PE=1 SV=2	110.26	1	1	0.9345	1	0	0	0	0	0	0	0	0	1	0	0
Q960A1	Q960A1	gad-3	Probable aldehyde oxidase gad-3	sp|Q960A1|GAD3_CAEEL Probable aldehyde oxidase gad-3 OS=Caenorhabditis elegans OX=6239 GN=gad-3 PE=3 SV=3	137.6	1	0.8	0.8175	0	0	0	0	0	0	0	0	0	1	0	1										25.1094												23.9348
Q966L5	Q966L5	E01A2.2	Serrate RNA effector molecule homolog	sp|Q966L5|SRRT_CAEEL Serrate RNA effector molecule homolog OS=Caenorhabditis elegans OX=6239 GN=E01A2.2 PE=3 SV=1	80.75	2	2.8	0.9853	0	0	0	0	0	0	0	0	0	0	1	0				20.4069	20.4674						20.6368	19.6161				19.487	19.4012						19.8706	18.6671	18.5298	18.3214	19.341	19.7646	19.9347
Q9N4M4	Q9N4M4	anc-1	Nuclear anchorage protein 1	sp|Q9N4M4|ANC1_CAEEL Nuclear anchorage protein 1 OS=Caenorhabditis elegans OX=6239 GN=anc-1 PE=1 SV=3	955.9	2	0.2	0.9992	0	0	0	0	0	0	0	1	0	1	0	0	22.895	21.0419	21.7455			21.6372	23.026	21.6486	21.0783			21.52	18.255	16.1439	17.0016			16.7375	18.2523	16.7997	16.2271			16.8901	21.9338	20.4229	21.7647	19.5066	18.5253
Q9TXI7	Q9TXI7	vps-34	Phosphatidylinositol 3-kinase catalytic subunit type 3	sp|Q9TXI7|PK3C3_CAEEL Phosphatidylinositol 3-kinase catalytic subunit type 3 OS=Caenorhabditis elegans OX=6239 GN=vps-34 PE=1 SV=1	102.99	2	3.1	0.9918	0	0	0	0	0	0	0	0	0	1	0	0
Q9U299	Q9U299	xrn-2	5'-3' exoribonuclease 2 homolog	sp|Q9U299|XRN2_CAEEL 5'-3' exoribonuclease 2 homolog OS=Caenorhabditis elegans OX=6239 GN=xrn-2 PE=1 SV=2	110.06	1	1.2	0.936	0	0	0	1	0	0	0	0	0	1	0	0
Q9U2A9	Q9U2A9	Y48B6A.1	Ribosome biogenesis protein BOP1 homolog	sp|Q9U2A9|BOP1_CAEEL Ribosome biogenesis protein BOP1 homolog OS=Caenorhabditis elegans OX=6239 GN=Y48B6A.1 PE=3 SV=1	77.33	1	1.2	0.8277	0	0	0	1	0	0	0	0	0	0	0	0
Q9XU75	Q9XU75	suro-1	Putative carboxypeptidase suro-1	sp|Q9XU75|SURO1_CAEEL Putative carboxypeptidase suro-1 OS=Caenorhabditis elegans OX=6239 GN=suro-1 PE=1 SV=2	75.11	1	2.1	0.9285	0	1	0	0	0	1	0	0	0	0	0	0	21.9672	21.7269	18.3124	21.2125	20.4611	21.2249		20.6681					21.1601	20.6618	17.4013	20.4446	19.5469	20.1581		19.6521					21.006	21.1079	18.3316	20.5702	19.9284
Q9XWS2	Q9XWS2	sec-8	Exocyst complex component 4	sp|Q9XWS2|EXOC4_CAEEL Exocyst complex component 4 OS=Caenorhabditis elegans OX=6239 GN=sec-8 PE=2 SV=2	100.95	2	2.7	0.9984	0	0	0	0	0	0	0	0	0	2	0	0										25.0279												24.1071
Q9XX14	Q9XX14	cnt-2	Arf-GAP with ANK repeat and PH domain-containing protein cnt-2	sp|Q9XX14|CNT2_CAEEL Arf-GAP with ANK repeat and PH domain-containing protein cnt-2 OS=Caenorhabditis elegans OX=6239 GN=cnt-2 PE=1 SV=2	123	2	2.8	0.9998	0	0	0	1	0	0	0	1	0	0	0	0	22.4971	19.9148	19.77	21.1749		20.5159	21.7517	20.4304	19.3702	20.361	19.6844	17.4675	21.1875	18.3472	18.3565	19.9044		18.9467	20.3084	18.9119	17.8494	19.4682	18.5676	16.1679	20.6958	19.0869	19.5804	21.201	18.7629
contam_P02438	contam_P02438;contam_P02439;contam_P02440;contam_P08131		Keratin, high-sulfur matrix protein, B2A	sp|contam_P02438|KRB2A_SHEEP Keratin, high-sulfur matrix protein, B2A OS=Ovis aries PE=1 SV=2	17.72	2	9.9	0.9983	0	0	0	0	0	0	2	0	0	0	0	0							24.9548												28.1839
contam_P25690	contam_P25690		Keratin, type I microfibrillar, 47.6 kDa	sp|contam_P25690|K1M2_SHEEP Keratin, type I microfibrillar, 47.6 kDa OS=Ovis aries PE=3 SV=2	46.03	21	4	0.9999	0	0	0	0	0	0	2	0	0	0	0	0							27.3352												26.8095
contam_P61626	contam_P61626	LYZ	Lysozyme C	sp|contam_P61626|LYSC_HUMAN Lysozyme C OS=Homo sapiens GN=LYZ PE=1 SV=1	16.53	1	8.1	0.9353	0	1	0	0	0	0	0	0	0	0	0	0		22.913	21.8261		21.3767	21.7404		21.8701	21.9367		21.6425	22.1004		23.8479	22.9151		22.4625	22.6737		22.8541	22.9184		23.0282	23.3034		22.294	21.8454		20.844
contam_Q3T052	contam_Q3T052	ITIH4	Inter-alpha-trypsin inhibitor heavy chain H4	sp|contam_Q3T052|ITIH4_BOVIN Inter-alpha-trypsin inhibitor heavy chain H4 OS=Bos taurus GN=ITIH4 PE=1 SV=1	101.45	2	1.7	0.9888	0	0	0	0	0	0	0	0	0	0	0	0	21.9025	22.8146	22.114	21.5399	22.9972	22.048	24.2317	22.1493	21.8436	21.7622	22.8752	22.1499	20.8391	21.4931	20.9466	20.5156	21.8266	20.7249	23.0346	20.8769	20.5689	21.1156	22.0046	21.0965	21.6615	22.0685	22.0061	21.6177	21.712
A0A061AD47	A0A061AD47	tag-273	LIM zinc-binding domain-containing protein	tr|A0A061AD47|A0A061AD47_CAEEL LIM zinc-binding domain-containing protein OS=Caenorhabditis elegans OX=6239 GN=tag-273 PE=1 SV=1	100.51	2	1.6	0.8909	0	0	1	0	0	0	0	0	0	0	0	0	26.1674	25.4802	25.708	26.5929	25.6402	24.3453	26.3215	25.8047	25.1587		25.3263	25.2632	24.9452	24	24.382	25.4099	24.311	22.8635	24.9657	24.3737	23.7253		24.297	24.0511	25.2062	24.8612	25.7272	25.9506	25.1075
A0A0K3AQM0	A0A0K3AQM0	lim-9	Protein espinas	tr|A0A0K3AQM0|A0A0K3AQM0_CAEEL Protein espinas OS=Caenorhabditis elegans OX=6239 GN=lim-9 PE=1 SV=1	89.33	1	1.3	0.7306	0	0	0	0	0	0	0	0	0	1	0	0										25.486												24.7421
A0A1N7SYP3	A0A1N7SYP3	vab-10	Microtubule-actin cross-linking factor 1	tr|A0A1N7SYP3|A0A1N7SYP3_CAEEL Microtubule-actin cross-linking factor 1 OS=Caenorhabditis elegans OX=6239 GN=vab-10 PE=1 SV=1	571.55	2	0.5	0.9999	0	0	0	0	0	0	0	0	0	2	0	0										25.2797												21.9404
A3QMC5	A3QMC5	rpl-34	60S ribosomal protein L34	tr|A3QMC5|A3QMC5_CAEEL 60S ribosomal protein L34 OS=Caenorhabditis elegans OX=6239 GN=rpl-34 PE=1 SV=1	12.67	2	13.6	0.9748	0	0	0	0	0	0	0	0	1	0	0	0	22.0504	22.4975	22.8957	21.215		23.1653	22.1941	23.6308	23.189			23.4273	24.0913	24.2804	24.8326	23.2951		24.9465	24.1013	25.4628	25.0187			25.4783	21.4551	21.7575	21.9371	20.9386	18.5454
B3WFV9	B3WFV9	abts-1	Anion exchange protein	tr|B3WFV9|B3WFV9_CAEEL Anion exchange protein OS=Caenorhabditis elegans OX=6239 GN=abts-1 PE=1 SV=2	135.32	2	3	0.9999	0	0	0	0	0	0	0	0	0	2	0	0										25.7634												24.7102
E9P861	E9P861	taf-3	PHD-type domain-containing protein	tr|E9P861|E9P861_CAEEL PHD-type domain-containing protein OS=Caenorhabditis elegans OX=6239 GN=taf-3 PE=1 SV=1	115.51	1	1.3	0.7367	0	0	0	0	0	0	1	0	0	0	0	0		17.6727					18.0111							16.5296					16.9923							17.0537
G5ED95	G5ED95	yars-1	Tyrosine--tRNA ligase	tr|G5ED95|G5ED95_CAEEL Tyrosine--tRNA ligase OS=Caenorhabditis elegans OX=6239 GN=yars-1 PE=1 SV=1	80.64	2	2.9	0.9998	0	0	0	0	0	0	0	0	0	2	0	0										24.9954												24.2514
G5EDD1	G5EDD1	ucr-2.1	Peptidase_M16 domain-containing protein	tr|G5EDD1|G5EDD1_CAEEL Peptidase_M16 domain-containing protein OS=Caenorhabditis elegans OX=6239 GN=ucr-2.1 PE=1 SV=1	44.41	1	5	0.9363	0	0	0	0	0	1	0	0	0	0	0	0	22.066	22.4173	22.075		23.0878	22.1498	22.1511	22.0753	22.4755	23.4733	22.4408	22.7711	21.8438	21.9372	21.749		22.7586	21.6681	21.7953	21.6442	22.0421	23.668	22.4115	22.5591	21.1048	21.7983	22.0943		22.5551
G8JY81	G8JY81	hum-2	Myosin motor domain-containing protein	tr|G8JY81|G8JY81_CAEEL Myosin motor domain-containing protein OS=Caenorhabditis elegans OX=6239 GN=hum-2 PE=1 SV=1	206.78	2	1.9	0.9885	0	0	0	0	0	0	0	0	0	0	1	1		24.269	23.4253		25.0311	23.0054			24.3695	25.2543	24.13	24.0584		21.6733	20.9838		22.5864	20.4082			21.8207	23.3335	21.9853	21.7309	17.9419	23.65	23.4445	19.9883	23.9634
H1UBJ9	H1UBJ9	CELE_Y48C3A.14	DNA topoisomerase	tr|H1UBJ9|H1UBJ9_CAEEL DNA topoisomerase OS=Caenorhabditis elegans OX=6239 GN=CELE_Y48C3A.14 PE=1 SV=1	96.81	2	2.1	0.9806	0	0	0	0	0	1	0	0	0	1	0	0	31.0778			31.1483		22.9382			22.4821	31.2117		22.5783	29.9488			30.0584		21.5495			21.1418	30.4994		21.4594	30.1166	18.4395	18.9775	30.506	19.0762
H2KYR1	H2KYR1	vig-1	Hyaluronan/mRNA-binding protein domain-containing protein	tr|H2KYR1|H2KYR1_CAEEL Hyaluronan/mRNA-binding protein domain-containing protein OS=Caenorhabditis elegans OX=6239 GN=vig-1 PE=1 SV=1	40.38	2	9.3	0.9999	0	0	0	0	0	0	0	0	0	2	0	0										25.1069												25.8865
H2KYZ7	H2KYZ7	frm-4	FERM domain-containing protein	tr|H2KYZ7|H2KYZ7_CAEEL FERM domain-containing protein OS=Caenorhabditis elegans OX=6239 GN=frm-4 PE=1 SV=1	75.68	2	2.7	0.9884	0	0	0	1	0	0	0	0	0	1	0	0
K8ESK9	K8ESK9	pod-1	DUF1899 domain-containing protein	tr|K8ESK9|K8ESK9_CAEEL DUF1899 domain-containing protein OS=Caenorhabditis elegans OX=6239 GN=pod-1 PE=1 SV=1	124.45	2	1.4	0.9995	0	0	0	0	0	0	0	0	0	2	0	0										25.7563												24.8635
O01524	O01524	sart-1	SNU (Yeast Small NUclear ribonucleoprotein associated) homolog	tr|O01524|O01524_CAEEL SNU (Yeast Small NUclear ribonucleoprotein associated) homolog OS=Caenorhabditis elegans OX=6239 GN=sart-1 PE=1 SV=2	94.44	1	1.3	0.935	0	0	0	0	0	0	1	0	0	1	0	0	20.4708		19.2142	20.6655		18.2644	21.3057			23.0073			19.5483		18.1877	19.7821		17.0822	20.2494			22.5015			19.5097		19.2335	20.0232
O16297	O16297	mcm-7	DNA replication licensing factor MCM7	tr|O16297|O16297_CAEEL DNA replication licensing factor MCM7 OS=Caenorhabditis elegans OX=6239 GN=mcm-7 PE=1 SV=1	81.57	2	3.4	0.9928	0	1	0	0	0	0	0	0	0	1	0	0		24.2657		21.6257	22.0071					24.9238				23.013		20.6702	20.9053					24.3459			18.5393	23.6467	18.6982	20.9834	21.4745
O16929	O16929	symk-1	DUF3453 domain-containing protein	tr|O16929|O16929_CAEEL DUF3453 domain-containing protein OS=Caenorhabditis elegans OX=6239 GN=symk-1 PE=1 SV=2	132.16	2	2.3	0.9998	0	0	0	0	0	0	0	0	0	2	0	0										23.8772												22.726
O18239	O18239	sec-61.a	Translocon Sec61/SecY plug domain-containing protein	tr|O18239|O18239_CAEEL Translocon Sec61/SecY plug domain-containing protein OS=Caenorhabditis elegans OX=6239 GN=sec-61.a PE=1 SV=1	52.21	2	6.1	0.9999	0	0	0	0	0	0	0	0	0	2	0	0										26.0246												26.8042
O18693	O18693	acs-2	AMP-binding domain-containing protein	tr|O18693|O18693_CAEEL AMP-binding domain-containing protein OS=Caenorhabditis elegans OX=6239 GN=acs-2 PE=1 SV=1	69.71	2	5.7	0.9997	0	0	0	0	0	0	0	0	0	0	0	2	21.8762	19.7861	20.0993				21.2095		19.3367	24.2979	23.0305	23.7606	21.4841	19.136	19.6033				20.6838		18.7335	24.3226	22.8312	23.3787	20.9134	19.1655	20.1169	18.3741	18.364
O45718	O45718	apb-3	AP-3 complex subunit beta	tr|O45718|O45718_CAEEL AP-3 complex subunit beta OS=Caenorhabditis elegans OX=6239 GN=apb-3 PE=1 SV=3	106.54	2	1.9	0.9831	0	0	0	0	0	0	0	0	0	1	0	0										23.3559												22.4917
Q17796	Q17796	hgrs-1	Hepatocyte growth factor-regulated tyrosine kinase substrate	tr|Q17796|Q17796_CAEEL Hepatocyte growth factor-regulated tyrosine kinase substrate OS=Caenorhabditis elegans OX=6239 GN=hgrs-1 PE=1 SV=2	83.3	2	2.2	0.9935	0	0	0	1	0	0	0	0	0	1	0	0
Q18316	Q18316	rars-2	arginine--tRNA ligase	tr|Q18316|Q18316_CAEEL arginine--tRNA ligase OS=Caenorhabditis elegans OX=6239 GN=rars-2 PE=1 SV=2	58.82	1	2.1	0.93	0	0	0	0	0	0	1	0	0	1	0	0							24.0524			24.6467									23.2371			24.3819
Q18965	Q18965	eat-3	Dynamin-like 120 kDa protein, mitochondrial	tr|Q18965|Q18965_CAEEL Dynamin-like 120 kDa protein, mitochondrial OS=Caenorhabditis elegans OX=6239 GN=eat-3 PE=1 SV=3	110.19	2	2.3	0.9999	0	0	0	0	0	0	0	0	0	2	0	0										24.8734												23.9251
Q19462	Q19462	lips-10	LIPaSe related	tr|Q19462|Q19462_CAEEL LIPaSe related OS=Caenorhabditis elegans OX=6239 GN=lips-10 PE=1 SV=1	30.37	2	9.3	0.9998	0	1	0	0	0	0	0	1	0	0	0	0	20.8173	22.6454				22.703		21.0885					21.1801	22.7502				22.8061		21.2424					19.8272	21.9975	18.4135	19.9607	19.1868
Q19818	Q19818	nhl-2	B box-type domain-containing protein	tr|Q19818|Q19818_CAEEL B box-type domain-containing protein OS=Caenorhabditis elegans OX=6239 GN=nhl-2 PE=1 SV=2	112.09	2	2.4	0.9999	0	0	0	0	0	0	0	0	0	2	0	0										25.2333												24.4893
Q21742	Q21742	CELE_R05F9.6	phosphoglucomutase (alpha-D-glucose-1,6-bisphosphate-dependent)	tr|Q21742|Q21742_CAEEL phosphoglucomutase (alpha-D-glucose-1,6-bisphosphate-dependent) OS=Caenorhabditis elegans OX=6239 GN=CELE_R05F9.6 PE=1 SV=1	61.72	1	1.4	0.6676	0	0	0	0	0	0	0	0	0	0	0	1
Q21970	Q21970	miz-1	Zmiz1 N-terminal tetratricopeptide repeat domain-containing protein	tr|Q21970|Q21970_CAEEL Zmiz1 N-terminal tetratricopeptide repeat domain-containing protein OS=Caenorhabditis elegans OX=6239 GN=miz-1 PE=1 SV=2	89.44	1	1.5	0.6956	0	0	0	0	0	0	0	0	0	1	1	0
Q22484	Q22484	CELE_T14B4.1	tRNA/rRNA methyltransferase SpoU type domain-containing protein	tr|Q22484|Q22484_CAEEL tRNA/rRNA methyltransferase SpoU type domain-containing protein OS=Caenorhabditis elegans OX=6239 GN=CELE_T14B4.1 PE=1 SV=3	138.44	2	1.5	0.9999	0	0	0	0	0	0	0	0	0	2	0	0										24.8313												23.5024
Q22515	Q22515	CELE_T14G8.3	Hypoxia up-regulated protein 1	tr|Q22515|Q22515_CAEEL Hypoxia up-regulated protein 1 OS=Caenorhabditis elegans OX=6239 GN=CELE_T14G8.3 PE=1 SV=2	104.61	2	2.2	0.9999	0	0	0	0	0	0	0	0	0	2	0	0										24.7488												23.8846
Q22528	Q22528	ekl-6	RTP1_C1 domain-containing protein	tr|Q22528|Q22528_CAEEL RTP1_C1 domain-containing protein OS=Caenorhabditis elegans OX=6239 GN=ekl-6 PE=1 SV=3	110.93	2	2	0.9998	0	0	0	0	0	0	0	0	0	2	0	0										24.9386												24.0178
Q22537	Q22537	idpp-1	SXP/RAL-2 family protein Ani s 5-like cation-binding domain-containing protein	tr|Q22537|Q22537_CAEEL SXP/RAL-2 family protein Ani s 5-like cation-binding domain-containing protein OS=Caenorhabditis elegans OX=6239 GN=idpp-1 PE=1 SV=1	72.11	1	2.2	0.9682	0	0	0	0	0	0	0	0	0	1	1	0
Q23621	Q23621	gdh-1	Glutamate dehydrogenase	tr|Q23621|Q23621_CAEEL Glutamate dehydrogenase OS=Caenorhabditis elegans OX=6239 GN=gdh-1 PE=1 SV=1	58.76	2	5.6	0.9979	0	0	0	0	0	0	0	0	0	1	1	0					21.883					25.1282	22.6687						20.8908					24.6598	21.9765		20.1206	19.9349	19.5994	18.1835	21.3503
Q7JP80	Q7JP80	CELE_T13C2.6	EGF-like domain-containing protein	tr|Q7JP80|Q7JP80_CAEEL EGF-like domain-containing protein OS=Caenorhabditis elegans OX=6239 GN=CELE_T13C2.6 PE=1 SV=1	101.3	1	1.1	0.9102	0	0	0	1	0	0	0	0	0	1	0	0	21.392			20.5877			21.1113			22.4864			20.111			19.3459			19.6966			21.6221			20.4309			19.9455
Q94216	Q94216	dnj-11	DnaJ homolog subfamily C member 2	tr|Q94216|Q94216_CAEEL DnaJ homolog subfamily C member 2 OS=Caenorhabditis elegans OX=6239 GN=dnj-11 PE=1 SV=1	69.37	2	3.6	0.9966	0	0	0	0	0	0	0	0	0	2	0	0										22.7279												22.6006
Q95QQ4	Q95QQ4	atic-1	Bifunctional purine biosynthesis protein ATIC	tr|Q95QQ4|Q95QQ4_CAEEL Bifunctional purine biosynthesis protein ATIC OS=Caenorhabditis elegans OX=6239 GN=atic-1 PE=1 SV=3	64.75	2	5.7	0.98	0	0	0	0	0	0	0	0	0	1	0	1		19.3621		19.1172		18.84				22.6549	19.8365	20.3064		18.5127		18.565		17.989				22.4803	19.438	19.7251	18.5047	18.7431	20.0864	18.4749	18.3555
Q95YE8	Q95YE8	cux-7	RRM domain-containing protein	tr|Q95YE8|Q95YE8_CAEEL RRM domain-containing protein OS=Caenorhabditis elegans OX=6239 GN=cux-7 PE=1 SV=2	59.05	1	1.8	0.6405	0	0	1	0	1	0	0	0	0	0	0	0			23.9747		23.9822										23.71		23.7144										23.9939		23.4495
Q9GYR5	Q9GYR5	sna-3	NADAR domain-containing protein	tr|Q9GYR5|Q9GYR5_CAEEL NADAR domain-containing protein OS=Caenorhabditis elegans OX=6239 GN=sna-3 PE=1 SV=1	106.6	2	3	0.9998	0	0	0	0	0	0	0	0	0	2	0	0										25.3712												24.7246
Q9TYX1	Q9TYX1	dpf-5	acylaminoacyl-peptidase	tr|Q9TYX1|Q9TYX1_CAEEL acylaminoacyl-peptidase OS=Caenorhabditis elegans OX=6239 GN=dpf-5 PE=1 SV=2	82.34	2	2.8	0.9996	0	0	0	0	0	0	0	0	0	2	0	0										24.4535												24.1039
Q9TZI9	Q9TZI9	spe-15	Myosin motor domain-containing protein	tr|Q9TZI9|Q9TZI9_CAEEL Myosin motor domain-containing protein OS=Caenorhabditis elegans OX=6239 GN=spe-15 PE=1 SV=1	138.33	3	1.6	0.999	0	0	0	0	0	0	0	0	0	1	1	0
Q9U2D2	Q9U2D2	cku-70	Ku domain-containing protein	tr|Q9U2D2|Q9U2D2_CAEEL Ku domain-containing protein OS=Caenorhabditis elegans OX=6239 GN=cku-70 PE=1 SV=3	77.83	2	3.2	0.9944	0	0	0	0	1	0	0	0	0	1	0	0	22.2889	21.7056	21.0716	22.6059	22.2488	20.3553	21.2224	19.8571	18.1139	22.9962	22.3653	21.67	21.4038	20.5625	20.0826	21.7599	21.2566	19.2105	20.2036	18.7631	17.0176	22.5279	21.673	20.7949	21.3277	21.0866	21.0908	21.9636	21.7162
Q9XVR7	Q9XVR7	mcm-3	DNA replication licensing factor MCM3	tr|Q9XVR7|Q9XVR7_CAEEL DNA replication licensing factor MCM3 OS=Caenorhabditis elegans OX=6239 GN=mcm-3 PE=1 SV=1	90.63	2	3.9	0.9999	0	0	0	0	0	0	0	0	0	2	0	0										23.6819												23.0352
S6FWN4	S6FWN4	kcc-1	K+/Cl-Cotransporter	tr|S6FWN4|S6FWN4_CAEEL K+/Cl-Cotransporter OS=Caenorhabditis elegans OX=6239 GN=kcc-1 PE=1 SV=1	126.72	2	2	0.9999	0	0	0	0	0	0	0	0	0	2	0	0										23.4636												22.6582
W6RTG0	W6RTG0	CELE_Y92H12A.5	DUF2428 domain-containing protein	tr|W6RTG0|W6RTG0_CAEEL DUF2428 domain-containing protein OS=Caenorhabditis elegans OX=6239 GN=CELE_Y92H12A.5 PE=1 SV=1	157.78	2	2.1	0.9898	0	0	1	0	0	0	0	0	0	1	0	0										23.7814												22.3322
A0A131MBU3	A0A131MBU3	irg-7	Protein irg-7	sp|A0A131MBU3|IRG7_CAEEL Protein irg-7 OS=Caenorhabditis elegans OX=6239 GN=irg-7 PE=2 SV=1	243.58	1	0.6	0.9361	0	0	0	0	0	0	0	0	0	1	0	0
A7DTF0	A7DTF0	mrg-1	Mortality factor related protein 1	sp|A7DTF0|MRG1_CAEEL Mortality factor related protein 1 OS=Caenorhabditis elegans OX=6239 GN=mrg-1 PE=1 SV=1	38.44	1	3	0.6061	0	0	0	0	0	0	0	0	0	1	0	0
C0HLB3	C0HLB3;C0HLB4	vha-2	V-type proton ATPase 16 kDa proteolipid subunit c 2	sp|C0HLB3|VATL2_CAEEL V-type proton ATPase 16 kDa proteolipid subunit c 2 OS=Caenorhabditis elegans OX=6239 GN=vha-2 PE=2 SV=1	16.4	1	5.6	0.9211	0	0	0	0	0	0	0	0	0	1	0	0										24.6486												26.6209
D9N129	D9N129	wdr-20	WD repeat-containing protein 20 homolog	sp|D9N129|WDR20_CAEEL WD repeat-containing protein 20 homolog OS=Caenorhabditis elegans OX=6239 GN=wdr-20 PE=1 SV=1	83.69	1	2	0.5104	1	0	0	0	0	0	0	0	0	0	0	0	20.625												19.7024
G5EBK1	G5EBK1	pbo-4	Na(+)/H(+) exchanger protein 7	sp|G5EBK1|PBO4_CAEEL Na(+)/H(+) exchanger protein 7 OS=Caenorhabditis elegans OX=6239 GN=pbo-4 PE=1 SV=1	88.35	1	1.5	0.9363	0	0	0	0	0	0	0	0	0	1	0	0										21.451												21.7071
G5EBV6	G5EBV6	pgl-3	Guanyl-specific ribonuclease pgl-3	sp|G5EBV6|PGL3_CAEEL Guanyl-specific ribonuclease pgl-3 OS=Caenorhabditis elegans OX=6239 GN=pgl-3 PE=1 SV=1	74.8	6	3	0.9898	0	0	0	0	0	0	0	0	0	1	0	0										23.2895												22.7837
G5EC32	G5EC32	sorb-1	Sorbin and SH3 domain-containing protein 1 homolog	sp|G5EC32|SRBS1_CAEEL Sorbin and SH3 domain-containing protein 1 homolog OS=Caenorhabditis elegans OX=6239 GN=sorb-1 PE=1 SV=1	112.76	1	1	0.6015	0	0	0	0	0	0	0	0	0	1	0	0										24.8023												24.09
G5ECL2	G5ECL2	unc-26	Synaptojanin	sp|G5ECL2|SYNJ_CAEEL Synaptojanin OS=Caenorhabditis elegans OX=6239 GN=unc-26 PE=1 SV=1	124.13	1	1.1	0.9363	0	0	0	0	0	0	0	0	0	1	0	0										22.8189												21.6916
G5ED29	G5ED29	atx-2	Ataxin-2 homolog	sp|G5ED29|ATX2_CAEEL Ataxin-2 homolog OS=Caenorhabditis elegans OX=6239 GN=atx-2 PE=1 SV=1	105.97	1	1.1	0.9357	0	0	0	0	0	0	0	0	0	1	0	0										24.7796												24.5593
G5EDP2	G5EDP2	daf-22	Non-specific lipid-transfer protein-like 2	sp|G5EDP2|NLTP2_CAEEL Non-specific lipid-transfer protein-like 2 OS=Caenorhabditis elegans OX=6239 GN=daf-22 PE=1 SV=1	44.36	1	2.9	0.9351	0	0	0	0	0	0	0	0	0	1	0	0
G5EFZ3	G5EFZ3	ash-2	Set1/Ash2 histone methyltransferase complex subunit ash-2	sp|G5EFZ3|ASH2_CAEEL Set1/Ash2 histone methyltransferase complex subunit ash-2 OS=Caenorhabditis elegans OX=6239 GN=ash-2 PE=1 SV=1	64.46	1	2.5	0.7152	0	0	0	0	0	0	1	0	0	0	0	0
G5EGP4	G5EGP4	vha-6	V-type proton ATPase 116 kDa subunit a 3	sp|G5EGP4|VPP3_CAEEL V-type proton ATPase 116 kDa subunit a 3 OS=Caenorhabditis elegans OX=6239 GN=vha-6 PE=1 SV=1	98.48	1	2.1	0.9363	0	0	0	0	0	0	0	0	0	1	0	0										23.2813												22.9734
O01683	O01683	hmg-3	FACT complex subunit ssrp1-B	sp|O01683|SSP1B_CAEEL FACT complex subunit ssrp1-B OS=Caenorhabditis elegans OX=6239 GN=hmg-3 PE=1 SV=1	77.7	4	1.6	0.9898	0	0	0	0	0	0	0	0	0	1	0	0										25.2617												24.8319
O16305	O16305	cmd-1	Calmodulin	sp|O16305|CALM_CAEEL Calmodulin OS=Caenorhabditis elegans OX=6239 GN=cmd-1 PE=1 SV=3	16.81	1	4.7	0.48	0	0	0	0	0	0	1	0	0	0	0	0							23.144												24.2032
O17403	O17403	cpsf-2	Probable cleavage and polyadenylation specificity factor subunit 2	sp|O17403|CPSF2_CAEEL Probable cleavage and polyadenylation specificity factor subunit 2 OS=Caenorhabditis elegans OX=6239 GN=cpsf-2 PE=3 SV=1	95.56	1	1.8	0.9363	0	0	0	0	0	0	0	0	0	1	0	0										23.3787												22.766
O17514	O17514	mes-2	Histone-lysine N-methyltransferase mes-2	sp|O17514|MES2_CAEEL Histone-lysine N-methyltransferase mes-2 OS=Caenorhabditis elegans OX=6239 GN=mes-2 PE=1 SV=2	88.76	1	2.1	0.6964	1	0	0	0	0	0	0	0	0	0	0	0	23.5228			23.8056	22.1437		23.3309			23.0402			22.4933			22.8153	21.0071		22.1677			22.4275			22.5616			23.1633	21.611
O18158	O18158	ogt-1	UDP-N-acetylglucosamine--peptide N-acetylglucosaminyltransferase	sp|O18158|OGT1_CAEEL UDP-N-acetylglucosamine--peptide N-acetylglucosaminyltransferase OS=Caenorhabditis elegans OX=6239 GN=ogt-1 PE=1 SV=2	127.93	1	0.7	0.859	0	0	0	0	0	0	0	0	0	1	0	0										24.7158												23.8516
O44476	O44476	hoe-1	Zinc phosphodiesterase ELAC protein 2 homolog	sp|O44476|RNZ2_CAEEL Zinc phosphodiesterase ELAC protein 2 homolog OS=Caenorhabditis elegans OX=6239 GN=hoe-1 PE=1 SV=2	93.8	1	1.6	0.5002	0	0	0	0	0	0	0	0	0	0	1	0				18.4095						20.3919	19.4088	18.4711				17.2569						19.6169	18.4099	17.2894				17.7673
O45962	O45962	rle-1	Regulation of longevity by E3 ubiquitin-protein ligase	sp|O45962|RLE1_CAEEL Regulation of longevity by E3 ubiquitin-protein ligase OS=Caenorhabditis elegans OX=6239 GN=rle-1 PE=1 SV=4	104.7	1	1.3	0.9363	0	0	0	0	0	0	0	0	0	1	0	0										25.67												25.3622
O61856	O61856	T26C12.1	2-hydroxyacyl-CoA lyase 2	sp|O61856|HACL2_CAEEL 2-hydroxyacyl-CoA lyase 2 OS=Caenorhabditis elegans OX=6239 GN=T26C12.1 PE=3 SV=2	69.22	1	1.6	0.6818	0	0	0	0	0	0	0	0	0	1	0	0
O61931	O61931	ergo-1	Piwi-like protein ergo-1	sp|O61931|ERGO1_CAEEL Piwi-like protein ergo-1 OS=Caenorhabditis elegans OX=6239 GN=ergo-1 PE=1 SV=2	126.6	1	1	0.9363	0	0	0	0	0	0	0	0	0	1	0	0										23.639												22.5857
P17140	P17140	let-2	Collagen alpha-2(IV) chain	sp|P17140|CO4A2_CAEEL Collagen alpha-2(IV) chain OS=Caenorhabditis elegans OX=6239 GN=let-2 PE=1 SV=2	167.65	1	0.9	0.5	0	0	0	0	0	0	0	0	0	1	0	0										23.9413												22.0916
P32742	P32742	ikke-1	Inhibitor of nuclear factor kappa-B kinase epsilon subunit homolog 1	sp|P32742|IKKE1_CAEEL Inhibitor of nuclear factor kappa-B kinase epsilon subunit homolog 1 OS=Caenorhabditis elegans OX=6239 GN=ikke-1 PE=1 SV=5	93.11	1	1	0.5175	0	0	0	0	0	0	0	0	0	1	0	0										24.2689												23.7265
P34308	P34308	clp-1	Calpain clp-1	sp|P34308|CAN_CAEEL Calpain clp-1 OS=Caenorhabditis elegans OX=6239 GN=clp-1 PE=2 SV=4	83.59	1	1.3	0.9341	0	0	0	0	0	0	0	0	0	1	0	0										24.6152												24.1468
P34329	P34329	C14B9.2	Probable protein disulfide-isomerase A4	sp|P34329|PDIA4_CAEEL Probable protein disulfide-isomerase A4 OS=Caenorhabditis elegans OX=6239 GN=C14B9.2 PE=3 SV=2	69.75	1	2.1	0.8878	0	1	0	0	0	0	0	0	0	0	0	0		20.8379	19.6846	20.026	20.8716	18.8672	21.3173	19.6662		22.9627	20.6721			19.8552	18.856	19.3406	20.0398	17.8829	20.4589	18.7327		22.6548	20.1403			20.2189	19.7038	19.3837	20.3389
P34355	P34355	acox-1.5	Probable acyl-coenzyme A oxidase acox-1.5	sp|P34355|ACX15_CAEEL Probable acyl-coenzyme A oxidase acox-1.5 OS=Caenorhabditis elegans OX=6239 GN=acox-1.5 PE=3 SV=1	74.67	1	1.8	0.4879	0	1	0	0	0	0	0	0	0	0	0	0
P34369	P34369	prp-8	Pre-mRNA-splicing factor 8 homolog	sp|P34369|PRP8_CAEEL Pre-mRNA-splicing factor 8 homolog OS=Caenorhabditis elegans OX=6239 GN=prp-8 PE=1 SV=1	271.85	1	0.5	0.7304	0	0	0	0	0	0	1	0	0	0	0	0							27.7602												25.0007
P34427	P34427	lin-36	Protein lin-36	sp|P34427|LIN36_CAEEL Protein lin-36 OS=Caenorhabditis elegans OX=6239 GN=lin-36 PE=1 SV=2	107.88	1	1.4	0.5618	1	0	0	0	0	0	0	0	0	0	0	0
P34433	P34433	F44E2.3	Uncharacterized protein F44E2.3	sp|P34433|YL53_CAEEL Uncharacterized protein F44E2.3 OS=Caenorhabditis elegans OX=6239 GN=F44E2.3 PE=4 SV=1	28.98	1	3.3	0.5605	0	0	0	0	0	0	0	0	0	0	0	0		20.7778	20.0926						19.9332					21.7126	21.1816						20.9148					20.1588	20.1118
P34575	P34575	cts-1	Probable citrate synthase, mitochondrial	sp|P34575|CISY_CAEEL Probable citrate synthase, mitochondrial OS=Caenorhabditis elegans OX=6239 GN=cts-1 PE=3 SV=1	51.51	1	2.4	0.9363	0	0	0	0	0	0	0	0	0	1	0	0										24.585												24.9052
P34611	P34611	ncl-1	B-box type zinc finger protein ncl-1	sp|P34611|NCL1_CAEEL B-box type zinc finger protein ncl-1 OS=Caenorhabditis elegans OX=6239 GN=ncl-1 PE=2 SV=1	91.9	1	0.8	0.773	0	0	0	0	0	0	0	0	0	1	0	0										23.8687												23.6483
P34669	P34669	ZK686.3	Probable dolichyl-diphosphooligosaccharide--protein glycosyltransferase subunit 3	sp|P34669|OST3_CAEEL Probable dolichyl-diphosphooligosaccharide--protein glycosyltransferase subunit 3 OS=Caenorhabditis elegans OX=6239 GN=ZK686.3 PE=3 SV=2	38.8	1	3.2	0.9363	0	0	0	0	0	0	0	0	0	1	0	0										25.1465												26.2257
P45970	P45970	lin-5	Spindle apparatus protein lin-5	sp|P45970|LIN5_CAEEL Spindle apparatus protein lin-5 OS=Caenorhabditis elegans OX=6239 GN=lin-5 PE=1 SV=2	93.38	1	1.3	0.9356	0	0	0	0	0	0	0	0	0	1	0	0
P46550	P46550	cct-6	T-complex protein 1 subunit zeta	sp|P46550|TCPZ_CAEEL T-complex protein 1 subunit zeta OS=Caenorhabditis elegans OX=6239 GN=cct-6 PE=1 SV=1	58.87	1	1.5	0.9148	0	0	0	0	0	0	0	0	0	1	0	0										24.0848												23.9576
P46563	P46563	aldo-2	Fructose-bisphosphate aldolase 2	sp|P46563|ALF2_CAEEL Fructose-bisphosphate aldolase 2 OS=Caenorhabditis elegans OX=6239 GN=aldo-2 PE=2 SV=1	38.82	1	1.9	0.5957	0	0	0	0	0	0	0	0	0	1	0	0										24.5953												24.9826
P47207	P47207	cct-2	T-complex protein 1 subunit beta	sp|P47207|TCPB_CAEEL T-complex protein 1 subunit beta OS=Caenorhabditis elegans OX=6239 GN=cct-2 PE=1 SV=2	56.94	1	2.3	0.936	0	0	0	0	0	0	0	0	0	1	0	0
P47209	P47209	cct-5	T-complex protein 1 subunit epsilon	sp|P47209|TCPE_CAEEL T-complex protein 1 subunit epsilon OS=Caenorhabditis elegans OX=6239 GN=cct-5 PE=2 SV=1	59.37	1	2.2	0.9363	0	0	0	0	0	0	0	0	0	1	0	0
P54073	P54073	F44G4.1	Brix domain-containing protein F44G4.1	sp|P54073|YUY1_CAEEL Brix domain-containing protein F44G4.1 OS=Caenorhabditis elegans OX=6239 GN=F44G4.1 PE=4 SV=4	45.16	1	3.6	0.748	0	0	0	0	0	0	1	0	0	0	0	0	22.0163	20.4662	20.1903	21.3846		21.1035	22.2479	20.9849		22.3411			22.2092	20.4011	20.2793	21.6167		21.0368	22.3072	20.9689		22.9508			21.0552	19.8472	20.2095	20.7423
P55163	P55163	gex-3	Membrane-associated protein gex-3	sp|P55163|GEX3_CAEEL Membrane-associated protein gex-3 OS=Caenorhabditis elegans OX=6239 GN=gex-3 PE=1 SV=2	129.84	1	0.8	0.8664	0	0	0	0	0	0	0	0	0	1	0	0										23.3069												22.1323
P91443	P91443	hum-6	Unconventional myosin heavy chain 6	sp|P91443|HUM6_CAEEL Unconventional myosin heavy chain 6 OS=Caenorhabditis elegans OX=6239 GN=hum-6 PE=1 SV=1	239.63	1	0.7	0.9363	0	0	0	0	0	0	0	0	0	1	0	0										22.5901												20.4993
Q03560	Q03560	ctr-9	RNA polymerase-associated protein CTR9	sp|Q03560|CTR9_CAEEL RNA polymerase-associated protein CTR9 OS=Caenorhabditis elegans OX=6239 GN=ctr-9 PE=3 SV=3	132.26	1	1.1	0.5551	0	0	0	0	0	0	0	0	0	0	0	0	19.3133						19.9169		18.6706	22.05			17.6537						18.1236		16.7999	20.8073			18.3521
Q09236	Q09236	copd-1	Probable coatomer subunit delta	sp|Q09236|COPD_CAEEL Probable coatomer subunit delta OS=Caenorhabditis elegans OX=6239 GN=copd-1 PE=3 SV=1	56.61	1	2.1	0.9247	0	1	0	0	0	0	0	0	0	0	0	0	18.8008	21.1789			20.314		19.4536	20.0671	18.2765		20.7891	19.311	18.7042	20.8243			20.1103		19.2233	19.7616	17.9686		20.8853	19.2245	17.8396	20.5599			19.7813
Q09533	Q09533	rpl-10	Large ribosomal subunit protein uL16	sp|Q09533|RL10_CAEEL Large ribosomal subunit protein uL16 OS=Caenorhabditis elegans OX=6239 GN=rpl-10 PE=3 SV=1	24.73	1	5.1	0.8568	0	0	0	0	0	0	0	1	0	0	0	0	19.7227		21.0329			20.9387	20.0725	21.1645	21.6252				20.6261		21.8324			21.5824	20.8422	21.8589	22.3174				18.7615		21.0521
Q09591	Q09591	mix-1	Mitotic chromosome and X-chromosome-associated protein mix-1	sp|Q09591|MIX1_CAEEL Mitotic chromosome and X-chromosome-associated protein mix-1 OS=Caenorhabditis elegans OX=6239 GN=mix-1 PE=1 SV=2	140.25	1	1	0.5957	0	0	0	0	0	0	0	0	0	1	0	0										22.4693												21.079
Q18823	Q18823	lam-2	Laminin-like protein lam-2	sp|Q18823|LAM2_CAEEL Laminin-like protein lam-2 OS=Caenorhabditis elegans OX=6239 GN=lam-2 PE=1 SV=3	181.1	1	1.5	0.9363	0	0	0	0	0	0	0	0	0	1	0	0										23.0622												21.5199
Q19124	Q19124	atg-16.1	Autophagic-related protein 16.1	sp|Q19124|A16L1_CAEEL Autophagic-related protein 16.1 OS=Caenorhabditis elegans OX=6239 GN=atg-16.1 PE=1 SV=2	59.39	1	1.9	0.6184	0	0	0	0	0	0	0	0	0	1	0	0
Q19311	Q19311	pfas-1	Probable phosphoribosylformylglycinamidine synthase	sp|Q19311|PUR4_CAEEL Probable phosphoribosylformylglycinamidine synthase OS=Caenorhabditis elegans OX=6239 GN=pfas-1 PE=3 SV=3	146.17	1	0.8	0.9359	0	0	0	0	0	0	0	0	0	1	0	0										23.3351												22.0923
Q20374	Q20374	patr-1	Protein PAT1 homolog 1	sp|Q20374|PATR1_CAEEL Protein PAT1 homolog 1 OS=Caenorhabditis elegans OX=6239 GN=patr-1 PE=1 SV=2	93.61	1	1.2	0.9891	0	0	0	0	0	0	0	0	0	1	0	0										24.889												24.7144
Q21219	Q21219	pept-1	Peptide transporter family 1	sp|Q21219|PEPT1_CAEEL Peptide transporter family 1 OS=Caenorhabditis elegans OX=6239 GN=pept-1 PE=2 SV=2	94.05	1	1.2	0.936	0	0	0	0	0	0	0	0	0	1	0	0										24.7908												24.87
Q21313	Q21313	epi-1	Laminin-like protein epi-1	sp|Q21313|EPI1_CAEEL Laminin-like protein epi-1 OS=Caenorhabditis elegans OX=6239 GN=epi-1 PE=1 SV=1	403.97	1	0.2	0.8974	0	0	0	1	0	0	0	0	0	0	0	0
Q21443	Q21443	lmn-1	Lamin-1	sp|Q21443|LMN1_CAEEL Lamin-1 OS=Caenorhabditis elegans OX=6239 GN=lmn-1 PE=1 SV=2	64.05	1	1.8	0.8234	0	0	0	0	0	0	0	0	0	1	0	0										23.7927												23.5279
Q21691	Q21691	nrde-3	Nuclear RNAi defective-3 protein	sp|Q21691|NRDE3_CAEEL Nuclear RNAi defective-3 protein OS=Caenorhabditis elegans OX=6239 GN=nrde-3 PE=1 SV=1	119.64	1	0.8	0.8842	0	0	0	0	0	0	0	0	0	1	0	0
Q22706	Q22706	sec-5	Exocyst complex component 2	sp|Q22706|EXOC2_CAEEL Exocyst complex component 2 OS=Caenorhabditis elegans OX=6239 GN=sec-5 PE=3 SV=1	100.35	1	1.1	0.6822	0	0	0	0	0	0	0	0	0	1	0	0
Q22720	Q22720	gap-1	Ras GTPase-activating protein gap-1	sp|Q22720|GAP1_CAEEL Ras GTPase-activating protein gap-1 OS=Caenorhabditis elegans OX=6239 GN=gap-1 PE=2 SV=1	71.27	1	1.4	0.9275	0	0	0	0	0	0	0	0	0	1	0	0
Q22799	Q22799	dlc-1	Dynein light chain 1, cytoplasmic	sp|Q22799|DYL1_CAEEL Dynein light chain 1, cytoplasmic OS=Caenorhabditis elegans OX=6239 GN=dlc-1 PE=1 SV=1	10.34	1	12.4	0.9087	0	0	0	0	0	0	1	0	0	0	0	0							22.8611												24.7683
Q22993	Q22993	pmt-2	Phosphoethanolamine N-methyltransferase 2	sp|Q22993|PMT2_CAEEL Phosphoethanolamine N-methyltransferase 2 OS=Caenorhabditis elegans OX=6239 GN=pmt-2 PE=1 SV=1	49.74	1	2.1	0.9357	0	0	0	0	0	0	0	0	0	1	0	0										23.8209												24.2082
Q23381	Q23381	mmcm-1	Probable methylmalonyl-CoA mutase, mitochondrial	sp|Q23381|MUTA_CAEEL Probable methylmalonyl-CoA mutase, mitochondrial OS=Caenorhabditis elegans OX=6239 GN=mmcm-1 PE=3 SV=2	81.63	1	2	0.9334	0	0	0	0	0	0	0	0	0	1	0	0
Q27257	Q27257	dif-1	Protein dif-1	sp|Q27257|DIF1_CAEEL Protein dif-1 OS=Caenorhabditis elegans OX=6239 GN=dif-1 PE=2 SV=1	33.11	1	6.7	0.934	0	0	0	0	0	0	0	0	0	1	0	0
Q27527	Q27527	enol-1	Enolase	sp|Q27527|ENO_CAEEL Enolase OS=Caenorhabditis elegans OX=6239 GN=enol-1 PE=1 SV=3	46.59	1	1.8	0.8475	0	0	0	0	0	0	0	0	0	1	0	0										24.2133												24.408
Q7JKY3	Q7JKY3	dpf-1	Dipeptidyl peptidase family member 1	sp|Q7JKY3|DPF1_CAEEL Dipeptidyl peptidase family member 1 OS=Caenorhabditis elegans OX=6239 GN=dpf-1 PE=1 SV=1	91.31	1	1.5	0.9275	0	0	0	0	0	0	0	0	0	1	0	0
Q9BKU4	Q9BKU4	phb-1	Mitochondrial prohibitin complex protein 1	sp|Q9BKU4|PHB1_CAEEL Mitochondrial prohibitin complex protein 1 OS=Caenorhabditis elegans OX=6239 GN=phb-1 PE=1 SV=1	29.97	1	3.6	0.832	0	0	0	0	0	0	0	0	0	1	0	0
Q9GUI6	Q9GUI6	pid-5	Protein pid-5	sp|Q9GUI6|PID5_CAEEL Protein pid-5 OS=Caenorhabditis elegans OX=6239 GN=pid-5 PE=1 SV=3	122.59	1	1	0.9245	0	0	0	0	0	0	0	0	0	1	0	0										21.9144												21.1091
Q9N5Y2	Q9N5Y2	art-1	Probable very-long-chain enoyl-CoA reductase art-1	sp|Q9N5Y2|TECR_CAEEL Probable very-long-chain enoyl-CoA reductase art-1 OS=Caenorhabditis elegans OX=6239 GN=art-1 PE=3 SV=1	35.09	1	3.2	0.8764	0	0	0	0	0	0	0	0	0	1	0	0										24.1339												25.5915
Q9U489	Q9U489	lin-41	Protein lin-41	sp|Q9U489|LIN41_CAEEL Protein lin-41 OS=Caenorhabditis elegans OX=6239 GN=lin-41 PE=1 SV=1	124.15	1	0.7	0.4854	0	0	0	0	0	0	0	0	0	1	0	0
Q9UAV5	Q9UAV5	mdh-1	Malate dehydrogenase, cytoplasmic	sp|Q9UAV5|MDHC_CAEEL Malate dehydrogenase, cytoplasmic OS=Caenorhabditis elegans OX=6239 GN=mdh-1 PE=1 SV=1	35.78	1	3.3	0.9063	0	0	0	0	0	0	0	0	0	1	0	0										22.7213												23.5009
Q9XUN9	Q9XUN9	tni-3	Troponin I 3	sp|Q9XUN9|TNNI3_CAEEL Troponin I 3 OS=Caenorhabditis elegans OX=6239 GN=tni-3 PE=2 SV=1	29.82	3	6.9	0.9898	0	0	0	0	0	0	0	0	0	0	1	0											23.6136	20.8182											25.1692	22.1911	18.6095	18.3853	17.1403	19.0956	18.3074
Q9XWV2	Q9XWV2	Y37D8A.2	Putative phospholipase B-like 1	sp|Q9XWV2|PLBL1_CAEEL Putative phospholipase B-like 1 OS=Caenorhabditis elegans OX=6239 GN=Y37D8A.2 PE=1 SV=1	65.4	1	1.4	0.7059	0	0	0	0	0	0	0	0	0	0	0	0	19.8856			21.0649	20.4229		19.9303		18.9446	21.1992	18.5131		19.3904			20.6089	19.8206		19.3015		18.2383	21.1208	18.2107		18.9244			20.4226	19.8902
Q9XZI6	Q9XZI6	unc-11	Phosphatidylinositol-binding clathrin assembly protein unc-11	sp|Q9XZI6|PICAL_CAEEL Phosphatidylinositol-binding clathrin assembly protein unc-11 OS=Caenorhabditis elegans OX=6239 GN=unc-11 PE=1 SV=1	64.02	1	1.5	0.8658	0	0	0	0	0	0	0	0	0	1	0	0
X5LX76	X5LX76	tag-77	FYVE, RhoGEF and PH domain-containing protein tag-77	sp|X5LX76|FGDH_CAEEL FYVE, RhoGEF and PH domain-containing protein tag-77 OS=Caenorhabditis elegans OX=6239 GN=tag-77 PE=3 SV=2	118.24	1	1	0.8269	1	0	0	0	0	0	0	0	0	0	0	0	22.731		19.611	22.0941			21.9039			21.5344		19.5126	21.339		18.115	20.7412			20.3782			20.5592		18.1306	21.7699		19.6302	21.4518
contam_O76013	contam_O76013	KRT36	Keratin, type I cuticular Ha6	sp|contam_O76013|KRT36_HUMAN Keratin, type I cuticular Ha6 OS=Homo sapiens GN=KRT36 PE=2 SV=1	52.21	7	1.9	0.9824	0	0	0	0	0	0	1	0	0	0	0	0							27.0266												26.5009
contam_P01821	contam_P01821		Ig heavy chain V region MC101	sp|contam_P01821|HVM45_MOUSE Ig heavy chain V region MC101 OS=Mus musculus PE=1 SV=1	12.59	1	28.4	0.91	0	0	0	0	1	0	0	0	0	0	0	0	21.7956	20.1362	19.0293	21.9307	21.4754		22.3464		20.0678			19.5313	24.5735	22.6561	21.7032	24.7477	24.1462		24.9906		22.6345			22.3193	20.8344	19.5172	19.0485	21.2884	20.9427
contam_P02443	contam_P02443		Keratin, high-sulfur matrix protein, IIIA3A	sp|contam_P02443|KRA3A_SHEEP Keratin, high-sulfur matrix protein, IIIA3A OS=Ovis aries PE=1 SV=1	13.88	3	5.4	0.9198	0	0	0	0	0	0	1	0	0	0	0	0							30.2606												31.4897
contam_P02584	contam_P02584	PFN1	Profilin-1	sp|contam_P02584|PROF1_BOVIN Profilin-1 OS=Bos taurus GN=PFN1 PE=1 SV=2	15.05	1	5.7	0.7099	0	0	0	0	0	0	1	0	0	0	0	0							23.4053												24.4646
contam_P20761	contam_P20761	Igh-1a	Ig gamma-2B chain C region	sp|contam_P20761|IGG2B_RAT Ig gamma-2B chain C region OS=Rattus norvegicus GN=Igh-1a PE=1 SV=1	36.47	3	10.2	0.9718	1	0	0	0	0	0	0	0	0	0	0	0
contam_P60413	contam_P60413	KRTAP10-12	Keratin-associated protein 10-12	sp|contam_P60413|KR10C_HUMAN Keratin-associated protein 10-12 OS=Homo sapiens GN=KRTAP10-12 PE=2 SV=1	25.09	1	4.1	0.9299	0	0	0	0	0	0	1	0	0	0	0	0							26.091												27.9983
contam_Q6IFZ6	contam_Q6IFZ6	Krt77	Keratin, type II cytoskeletal 1b	sp|contam_Q6IFZ6|K2C1B_MOUSE Keratin, type II cytoskeletal 1b OS=Mus musculus GN=Krt77 PE=1 SV=1	61.32	8	2.1	0.9695	0	0	0	0	0	0	0	1	0	0	0	0			19.0523			19.5331		19.4325	18.7004						18.1819			18.5069		18.4571	17.7227						19.0715
contam_Q8N1N4	contam_Q8N1N4	KRT78	Keratin, type II cytoskeletal 78	sp|contam_Q8N1N4|K2C78_HUMAN Keratin, type II cytoskeletal 78 OS=Homo sapiens GN=KRT78 PE=2 SV=2	56.83	3	2.3	0.989	0	0	1	0	0	0	0	0	0	0	0	0		18.5843	20.8823	19.6924		19.7932		18.5473	17.9658			18.3885		17.8311	20.2832	19.2364		19.0384		17.8433	17.2595			17.9034		17.9653	20.9015	19.0501
contam_Q925H3	contam_Q925H3	Krtap6-5	Keratin-associated protein 6-5	sp|contam_Q925H3|KRA65_MOUSE Keratin-associated protein 6-5 OS=Mus musculus GN=Krtap6-5 PE=2 SV=1	7.94	1	26.9	0.9363	0	0	0	0	0	0	1	0	0	0	0	0							24.4239												26.6531
A0A0K3AQN0	A0A0K3AQN0	CELE_Y105E8A.25	DH domain-containing protein	tr|A0A0K3AQN0|A0A0K3AQN0_CAEEL DH domain-containing protein OS=Caenorhabditis elegans OX=6239 GN=CELE_Y105E8A.25 PE=1 SV=1	178.86	1	0.7	0.9188	0	0	0	0	0	0	0	0	0	1	0	0										23.7712												22.3413
A0A131MBF9	A0A131MBF9	imb-2	Importin N-terminal domain-containing protein	tr|A0A131MBF9|A0A131MBF9_CAEEL Importin N-terminal domain-containing protein OS=Caenorhabditis elegans OX=6239 GN=imb-2 PE=1 SV=1	100.25	1	0.9	0.8672	0	0	0	0	0	0	0	0	0	1	0	0										24.3255												23.8572
A0A1D3PCL0	A0A1D3PCL0	farl-11	DUF3402 domain-containing protein	tr|A0A1D3PCL0|A0A1D3PCL0_CAEEL DUF3402 domain-containing protein OS=Caenorhabditis elegans OX=6239 GN=farl-11 PE=1 SV=1	112.45	1	1.5	0.897	0	0	0	0	0	0	0	0	0	1	0	0										23.7623												22.9873
A0A1N7SYW5	A0A1N7SYW5	CELE_F43B10.1	EF-hand domain-containing protein	tr|A0A1N7SYW5|A0A1N7SYW5_CAEEL EF-hand domain-containing protein OS=Caenorhabditis elegans OX=6239 GN=CELE_F43B10.1 PE=1 SV=1	148.36	1	1.1	0.7559	0	0	0	1	0	0	0	0	0	0	0	0				20.3353						23.5346						18.4705						22.0474						19.6931
A0A486WXX8	A0A486WXX8	dab-1	PID domain-containing protein	tr|A0A486WXX8|A0A486WXX8_CAEEL PID domain-containing protein OS=Caenorhabditis elegans OX=6239 GN=dab-1 PE=1 SV=1	53.45	1	2.6	0.9003	0	0	0	0	0	0	1	0	0	0	0	0							24.8817												24.8629
A0A4V0IJI7	A0A4V0IJI7	lron-7	LRRCT domain-containing protein	tr|A0A4V0IJI7|A0A4V0IJI7_CAEEL LRRCT domain-containing protein OS=Caenorhabditis elegans OX=6239 GN=lron-7 PE=1 SV=1	71.79	1	1.3	0.8093	0	0	0	0	0	0	0	0	0	1	0	0
A0A8D9I648	A0A8D9I648	T26A5.2	ANK_REP_REGION domain-containing protein	tr|A0A8D9I648|A0A8D9I648_CAEEL ANK_REP_REGION domain-containing protein OS=Caenorhabditis elegans OX=6239 GN=T26A5.2 PE=4 SV=1	96.98	1	1.5	0.7094	0	0	0	0	0	0	0	0	0	1	0	0										21.758												21.1801
A5PEY3	A5PEY3	rpom-1	DNA-directed RNA polymerase	tr|A5PEY3|A5PEY3_CAEEL DNA-directed RNA polymerase OS=Caenorhabditis elegans OX=6239 GN=rpom-1 PE=1 SV=1	133.24	1	0.8	0.8724	0	0	0	0	0	0	0	0	0	1	0	0
A5Z2V1	A5Z2V1	cids-2	CID domain-containing protein	tr|A5Z2V1|A5Z2V1_CAEEL CID domain-containing protein OS=Caenorhabditis elegans OX=6239 GN=cids-2 PE=1 SV=1	74.92	1	1.8	0.798	0	0	0	0	0	0	1	0	0	0	0	0		20.2886	18.653				19.3723	19.5965						19.2641	17.7827				18.4721	18.6212						19.6696	18.6723
A9QY27	A9QY27	CELE_F27D4.6	C2H2-type domain-containing protein	tr|A9QY27|A9QY27_CAEEL C2H2-type domain-containing protein OS=Caenorhabditis elegans OX=6239 GN=CELE_F27D4.6 PE=4 SV=1	139.26	1	0.7	0.8201	0	0	0	0	0	0	0	0	0	1	0	0
G4S460	G4S460	attf-3	C2H2-type domain-containing protein	tr|G4S460|G4S460_CAEEL C2H2-type domain-containing protein OS=Caenorhabditis elegans OX=6239 GN=attf-3 PE=1 SV=2	144	1	0.8	0.9265	0	0	0	1	0	0	0	0	0	0	0	0	25.2779			24.9948	21.1873		25.7029			25.549			24.2832			24.0392	20.0855		24.5745			24.9711			24.3168			24.3525	20.6546
G5EBT5	G5EBT5	mog-3	Pre-mRNA-splicing factor CWC25 homolog	tr|G5EBT5|G5EBT5_CAEEL Pre-mRNA-splicing factor CWC25 homolog OS=Caenorhabditis elegans OX=6239 GN=mog-3 PE=1 SV=1	52.77	1	2	0.6946	0	0	0	0	0	0	1	0	0	0	0	0							22.6275												22.6867
G5ECB0	G5ECB0	CELE_F26F2.1	Trichohyalin-like	tr|G5ECB0|G5ECB0_CAEEL Trichohyalin-like OS=Caenorhabditis elegans OX=6239 GN=CELE_F26F2.1 PE=4 SV=1	78.73	1	1.1	0.5032	0	0	0	0	0	0	0	0	0	1	0	0										19.5128												19.1225
G5ED21	G5ED21	rpoa-1	DNA-directed RNA polymerase subunit	tr|G5ED21|G5ED21_CAEEL DNA-directed RNA polymerase subunit OS=Caenorhabditis elegans OX=6239 GN=rpoa-1 PE=1 SV=1	194.96	2	0.6	0.9852	0	0	0	1	0	0	0	0	0	0	0	0
G5EDD4	G5EDD4	tba-4	Tubulin alpha chain	tr|G5EDD4|G5EDD4_CAEEL Tubulin alpha chain OS=Caenorhabditis elegans OX=6239 GN=tba-4 PE=1 SV=1	49.93	14	2.2	0.9985	0	0	0	0	0	0	0	0	0	1	0	0										24.1944												24.6521
G5EFG0	G5EFG0	sel-1	S5 DRBM domain-containing protein	tr|G5EFG0|G5EFG0_CAEEL S5 DRBM domain-containing protein OS=Caenorhabditis elegans OX=6239 GN=sel-1 PE=1 SV=1	76.22	1	2.3	0.6965	0	0	0	0	0	0	0	0	0	0	0	0
G5EFP3	G5EFP3	mrp-4	Multidrug resistance-associated protein 1	tr|G5EFP3|G5EFP3_CAEEL Multidrug resistance-associated protein 1 OS=Caenorhabditis elegans OX=6239 GN=mrp-4 PE=1 SV=1	177.52	2	0.9	0.9898	0	0	0	0	0	0	0	0	0	1	0	0										20.9901												19.5799
G5EFR8	G5EFR8	prx-6	AAA+ ATPase domain-containing protein	tr|G5EFR8|G5EFR8_CAEEL AAA+ ATPase domain-containing protein OS=Caenorhabditis elegans OX=6239 GN=prx-6 PE=1 SV=1	81.3	1	1.1	0.541	0	0	0	1	0	0	0	0	0	0	0	0
H2KZL6	H2KZL6	yars-2	Tyrosine--tRNA ligase	tr|H2KZL6|H2KZL6_CAEEL Tyrosine--tRNA ligase OS=Caenorhabditis elegans OX=6239 GN=yars-2 PE=1 SV=1	50.06	1	1.8	0.6456	0	0	0	0	0	0	0	0	0	1	0	0
H2KZV9	H2KZV9	frm-2	Moesin/ezrin/radixin homolog 1	tr|H2KZV9|H2KZV9_CAEEL Moesin/ezrin/radixin homolog 1 OS=Caenorhabditis elegans OX=6239 GN=frm-2 PE=1 SV=1	67.58	1	1.9	0.7467	0	1	0	0	0	0	0	0	0	0	0	0
H8ESG1	H8ESG1	ego-2	BRO1 domain-containing protein	tr|H8ESG1|H8ESG1_CAEEL BRO1 domain-containing protein OS=Caenorhabditis elegans OX=6239 GN=ego-2 PE=1 SV=1	161.53	1	0.7	0.8652	0	0	0	0	0	0	0	0	0	0	0	0
K8ES47	K8ES47	CELE_Y105E8A.1	Glutaredoxin domain-containing protein	tr|K8ES47|K8ES47_CAEEL Glutaredoxin domain-containing protein OS=Caenorhabditis elegans OX=6239 GN=CELE_Y105E8A.1 PE=1 SV=1	23.92	1	6.1	0.9291	0	1	0	0	0	0	0	0	0	0	0	0	20.8314	22.1558	20.519	21.8721	21.1219	21.7323		20.398	20.6193	22.8953	20.8881	22.1989	22.3869	23.4533	21.9705	23.4667	22.5703	23.0281		21.7446	21.9636	24.8676	22.6364	23.7644	19.8702	21.5368	20.5382	21.2298	20.5892
K8ESM2	K8ESM2	CELE_Y16B4A.2	Carboxypeptidase	tr|K8ESM2|K8ESM2_CAEEL Carboxypeptidase OS=Caenorhabditis elegans OX=6239 GN=CELE_Y16B4A.2 PE=1 SV=1	240.28	1	0.4	0.5717	0	0	0	0	1	0	0	0	0	0	0	0
O01574	O01574	aman-3	Alpha-mannosidase	tr|O01574|O01574_CAEEL Alpha-mannosidase OS=Caenorhabditis elegans OX=6239 GN=aman-3 PE=1 SV=3	120.4	1	1	0.764	0	0	0	0	0	0	0	0	0	1	0	0
O01756	O01756	CELE_F55A12.5	Telomere_reg-2 domain-containing protein	tr|O01756|O01756_CAEEL Telomere_reg-2 domain-containing protein OS=Caenorhabditis elegans OX=6239 GN=CELE_F55A12.5 PE=1 SV=2	94	1	1.4	0.9357	0	0	0	0	0	0	0	0	0	1	0	0										22.2741												21.7318
O17686	O17686;Q9U2P5	col-161	Nematode cuticle collagen N-terminal domain-containing protein	tr|O17686|O17686_CAEEL Nematode cuticle collagen N-terminal domain-containing protein OS=Caenorhabditis elegans OX=6239 GN=col-161 PE=4 SV=1	27.68	1	3.1	0.8969	0	0	0	0	0	1	0	0	0	0	0	0	19.8598	20.2813	18.1104	20.364	19.084	22.0855							22.6377	22.8011	20.7843	23.181	21.7548	24.6037							18.8986	19.6623	18.1296	19.7217	18.5513
O17767	O17767	CELE_F01G10.9	Ground-like domain-containing protein	tr|O17767|O17767_CAEEL Ground-like domain-containing protein OS=Caenorhabditis elegans OX=6239 GN=CELE_F01G10.9 PE=1 SV=3	51.64	1	3.5	0.935	0	1	0	0	0	0	0	0	0	0	0	0		21.5857	20.9088		20.6333	20.1434	21.7349	21.8087	20.168					21.2311	20.7082		20.4296	19.7871	21.5046	21.5032	19.8602					20.9667	20.928		20.1007
O44560	O44560	acs-3	Long-chain-fatty-acid--CoA ligase	tr|O44560|O44560_CAEEL Long-chain-fatty-acid--CoA ligase OS=Caenorhabditis elegans OX=6239 GN=acs-3 PE=1 SV=2	73.24	1	2.3	0.8787	0	0	0	0	0	0	0	0	0	0	0	0
O44897	O44897	haf-9	ABC-type antigen peptide transporter	tr|O44897|O44897_CAEEL ABC-type antigen peptide transporter OS=Caenorhabditis elegans OX=6239 GN=haf-9 PE=1 SV=2	90.74	1	1.6	0.9363	0	0	0	0	0	0	0	0	0	1	0	0										25.2093												24.7035
O45105	O45105	col-101	Nematode cuticle collagen N-terminal domain-containing protein	tr|O45105|O45105_CAEEL Nematode cuticle collagen N-terminal domain-containing protein OS=Caenorhabditis elegans OX=6239 GN=col-101 PE=1 SV=2	31.63	1	3.1	0.9119	0	0	0	0	0	1	0	0	0	0	0	0
O45518	O45518	argk-1	arginine kinase	tr|O45518|O45518_CAEEL arginine kinase OS=Caenorhabditis elegans OX=6239 GN=argk-1 PE=1 SV=1	42.12	1	3.8	0.9306	0	0	0	0	0	0	0	0	0	1	0	0										24.3724												24.8301
O45569	O45569	nep-17	Peptidase_M13_N domain-containing protein	tr|O45569|O45569_CAEEL Peptidase_M13_N domain-containing protein OS=Caenorhabditis elegans OX=6239 GN=nep-17 PE=1 SV=1	177.94	1	0.8	0.9363	0	0	0	0	0	0	0	0	0	1	0	0										25.1305												23.8227
O61209	O61209;Q9N3I0	CELE_H17B01.2	Collagen alpha-5(IV) chain	tr|O61209|O61209_CAEEL Collagen alpha-5(IV) chain OS=Caenorhabditis elegans OX=6239 GN=CELE_H17B01.2 PE=4 SV=2	47.74	1	1.9	0.9348	0	0	0	0	0	0	0	0	0	1	0	0										23.6268												24.7059
O61880	O61880	CELE_F59B1.2	Secreted protein	tr|O61880|O61880_CAEEL Secreted protein OS=Caenorhabditis elegans OX=6239 GN=CELE_F59B1.2 PE=1 SV=1	17.75	1	5.6	0.9309	0	0	0	0	0	0	0	0	0	1	0	0										20.7577												23.9523
O62325	O62325	rbm-28	RRM domain-containing protein	tr|O62325|O62325_CAEEL RRM domain-containing protein OS=Caenorhabditis elegans OX=6239 GN=rbm-28 PE=1 SV=2	68.7	1	2.1	0.9363	0	0	0	0	0	0	0	0	0	1	0	0										22.5976												22.6768
Q09590	Q09590	emb-8	NADPH--cytochrome P450 reductase	tr|Q09590|Q09590_CAEEL NADPH--cytochrome P450 reductase OS=Caenorhabditis elegans OX=6239 GN=emb-8 PE=1 SV=1	75.16	1	1.4	0.9296	0	0	0	0	0	0	0	0	0	1	0	0										23.9352												23.7148
Q17410	Q17410	lin-24	CABIT domain-containing protein	tr|Q17410|Q17410_CAEEL CABIT domain-containing protein OS=Caenorhabditis elegans OX=6239 GN=lin-24 PE=1 SV=2	31.25	1	4.8	0.9334	0	0	0	0	0	0	0	0	0	1	0	0										24.6883												25.561
Q17571	Q17571	aqp-2	Aquaporin-9	tr|Q17571|Q17571_CAEEL Aquaporin-9 OS=Caenorhabditis elegans OX=6239 GN=aqp-2 PE=1 SV=1	31.41	1	5.5	0.9363	0	0	0	0	0	0	0	0	0	1	0	0										26.4349												28.8925
Q18074	Q18074	C18B2.3	Uncharacterized protein	tr|Q18074|Q18074_CAEEL Uncharacterized protein OS=Caenorhabditis elegans OX=6239 GN=C18B2.3 PE=1 SV=2	26.62	1	4.2	0.9896	0	0	0	0	0	0	0	0	0	1	0	0										22.874												23.9532
Q18947	Q18947	ule-3	Uterine Lumin Expressed/locailized	tr|Q18947|Q18947_CAEEL Uterine Lumin Expressed/locailized OS=Caenorhabditis elegans OX=6239 GN=ule-3 PE=1 SV=1	33.74	1	2.5	0.7082	0	0	0	0	0	1	0	0	0	0	0	0		19.9874				21.5774			18.8469					21.0922				22.6805			19.9985					19.3684
Q19218	Q19218	col-130	Nematode cuticle collagen N-terminal domain-containing protein	tr|Q19218|Q19218_CAEEL Nematode cuticle collagen N-terminal domain-containing protein OS=Caenorhabditis elegans OX=6239 GN=col-130 PE=1 SV=1	28.82	1	6.4	0.7317	0	0	0	0	0	0	0	0	0	0	0	0
Q21556	Q21556	col-129	Nematode cuticle collagen N-terminal domain-containing protein	tr|Q21556|Q21556_CAEEL Nematode cuticle collagen N-terminal domain-containing protein OS=Caenorhabditis elegans OX=6239 GN=col-129 PE=1 SV=1	33.52	1	2.7	0.9061	0	0	0	0	0	1	0	0	0	0	0	0				21.1357		24.1898										23.5377		26.2929										20.4934
Q21649	Q21649	CELE_R02F2.7	Myb-binding protein 1A-like protein	tr|Q21649|Q21649_CAEEL Myb-binding protein 1A-like protein OS=Caenorhabditis elegans OX=6239 GN=CELE_R02F2.7 PE=1 SV=3	77.72	1	1.2	0.79	0	0	0	0	0	0	0	0	0	1	0	0										22.3861												21.9177
Q22436	Q22436	sqst-1	ZZ-type domain-containing protein	tr|Q22436|Q22436_CAEEL ZZ-type domain-containing protein OS=Caenorhabditis elegans OX=6239 GN=sqst-1 PE=1 SV=2	76.53	1	1.9	0.9363	0	0	0	0	0	0	0	0	0	1	0	0										23.7948												23.6202
Q22554	Q22554	ttc-17	TPR_REGION domain-containing protein	tr|Q22554|Q22554_CAEEL TPR_REGION domain-containing protein OS=Caenorhabditis elegans OX=6239 GN=ttc-17 PE=1 SV=1	145.33	1	0.7	0.916	0	0	0	0	0	0	0	0	0	1	0	0
Q23360	Q23360	vars-1	valine--tRNA ligase	tr|Q23360|Q23360_CAEEL valine--tRNA ligase OS=Caenorhabditis elegans OX=6239 GN=vars-1 PE=1 SV=3	111.46	1	1.2	0.676	0	0	0	0	0	0	0	0	0	1	0	0
Q2AAC0	Q2AAC0	CELE_Y71H2AM.3	E3 ubiquitin-protein ligase E3D	tr|Q2AAC0|Q2AAC0_CAEEL E3 ubiquitin-protein ligase E3D OS=Caenorhabditis elegans OX=6239 GN=CELE_Y71H2AM.3 PE=1 SV=1	53.88	1	1.4	0.5562	0	0	0	0	0	0	0	0	0	1	0	0
Q304D5	Q304D5	erp-44.1	Thioredoxin domain-containing protein	tr|Q304D5|Q304D5_CAEEL Thioredoxin domain-containing protein OS=Caenorhabditis elegans OX=6239 GN=erp-44.1 PE=1 SV=1	46.86	1	2.7	0.5997	0	0	0	0	0	0	1	0	0	0	0	0
Q7K714	Q7K714	ceh-100	Homeobox domain-containing protein	tr|Q7K714|Q7K714_CAEEL Homeobox domain-containing protein OS=Caenorhabditis elegans OX=6239 GN=ceh-100 PE=1 SV=1	156.8	1	1.2	0.8725	1	0	0	0	0	0	0	0	0	0	0	0	23.1043												21.4228
Q7KPW7	Q7KPW7	mrpl-1	39S ribosomal protein L1, mitochondrial	tr|Q7KPW7|Q7KPW7_CAEEL 39S ribosomal protein L1, mitochondrial OS=Caenorhabditis elegans OX=6239 GN=mrpl-1 PE=1 SV=1	42.7	1	5.3	0.9362	0	1	0	0	0	0	0	0	0	0	0	0
Q93791	Q93791	nid-1	Nidogen	tr|Q93791|Q93791_CAEEL Nidogen OS=Caenorhabditis elegans OX=6239 GN=nid-1 PE=1 SV=2	174.33	1	0.8	0.9633	0	0	0	0	0	0	0	0	0	1	0	0
Q93896	Q93896	mct-3	Major facilitator superfamily (MFS) profile domain-containing protein	tr|Q93896|Q93896_CAEEL Major facilitator superfamily (MFS) profile domain-containing protein OS=Caenorhabditis elegans OX=6239 GN=mct-3 PE=1 SV=1	63.84	1	1.3	0.8081	0	0	0	0	0	0	0	0	0	1	0	0										23.6442												24.1019
Q95Y15	Q95Y15	npp-8	Nucleoporin_N domain-containing protein	tr|Q95Y15|Q95Y15_CAEEL Nucleoporin_N domain-containing protein OS=Caenorhabditis elegans OX=6239 GN=npp-8 PE=1 SV=5	149.95	1	1.4	0.9363	0	0	0	0	0	0	0	0	0	1	0	0										24.1599												22.9395
Q9GYG8	Q9GYG8	set-19	SET domain-containing protein	tr|Q9GYG8|Q9GYG8_CAEEL SET domain-containing protein OS=Caenorhabditis elegans OX=6239 GN=set-19 PE=1 SV=4	107.73	1	1.3	0.6452	0	0	0	0	0	0	0	0	0	1	0	0
Q9N3T8	Q9N3T8	msh-6	DNA mismatch repair protein	tr|Q9N3T8|Q9N3T8_CAEEL DNA mismatch repair protein OS=Caenorhabditis elegans OX=6239 GN=msh-6 PE=1 SV=2	133.54	1	1	0.9363	0	0	0	0	0	0	0	0	0	1	0	0										22.5739												21.3312
Q9NA74	Q9NA74	CELE_Y57A10A.26	GST N-terminal domain-containing protein	tr|Q9NA74|Q9NA74_CAEEL GST N-terminal domain-containing protein OS=Caenorhabditis elegans OX=6239 GN=CELE_Y57A10A.26 PE=1 SV=1	30.71	1	7.8	0.9352	0	0	0	0	0	0	0	0	0	0	0	1		21.466	20.5511		21.2094	21.1826		20.6202	21.0831		21.6248	21.9733		21.5708	20.81		21.4651	21.2858		20.7741	21.2347		22.1805	22.3462		20.847	20.5703		20.6767
Q9NA78	Q9NA78	txdc-12.1	Thioredoxin domain-containing protein	tr|Q9NA78|Q9NA78_CAEEL Thioredoxin domain-containing protein OS=Caenorhabditis elegans OX=6239 GN=txdc-12.1 PE=1 SV=1	21.45	1	11.3	0.9355	0	0	0	0	0	1	0	0	0	0	0	0		20.8835	19.8926		21.299	20.5635			20.4727					21.5289	20.692		22.0953	21.2073			21.1649					20.2645	19.9118		20.7663
Q9TXR4	Q9TXR4	msh-2	DNA mismatch repair proteins mutS family domain-containing protein	tr|Q9TXR4|Q9TXR4_CAEEL DNA mismatch repair proteins mutS family domain-containing protein OS=Caenorhabditis elegans OX=6239 GN=msh-2 PE=1 SV=1	95.79	1	1.3	0.9363	0	0	0	0	0	0	0	0	0	1	0	0
Q9U252	Q9U252	rsy-1	Arginine/serine-rich protein PNISR	tr|Q9U252|Q9U252_CAEEL Arginine/serine-rich protein PNISR OS=Caenorhabditis elegans OX=6239 GN=rsy-1 PE=1 SV=2	65.93	1	2.9	0.9326	0	0	0	0	0	0	0	1	0	0	0	0		20.2784	20.0924				21.5637	23.1842	19.744			20.5179		20.0613	20.0294				21.4709	23.0162	19.5737			20.5688		19.6594	20.1116
Q9XU12	Q9XU12	klp-7	Kinesin-like protein	tr|Q9XU12|Q9XU12_CAEEL Kinesin-like protein OS=Caenorhabditis elegans OX=6239 GN=klp-7 PE=1 SV=1	83.29	1	1.1	0.5314	0	0	0	0	0	0	0	0	0	1	0	0										24.0304												23.4177
Q9XWD1	Q9XWD1	acs-5	Long-chain-fatty-acid--CoA ligase	tr|Q9XWD1|Q9XWD1_CAEEL Long-chain-fatty-acid--CoA ligase OS=Caenorhabditis elegans OX=6239 GN=acs-5 PE=1 SV=1	75.71	1	1.5	0.496	0	0	0	0	0	0	0	0	0	0	0	0
Q9XWI1	Q9XWI1	CELE_Y54E2A.4	Activating signal cointegrator 1 complex subunit 3	tr|Q9XWI1|Q9XWI1_CAEEL Activating signal cointegrator 1 complex subunit 3 OS=Caenorhabditis elegans OX=6239 GN=CELE_Y54E2A.4 PE=1 SV=2	228.17	1	0.4	0.7032	0	0	0	0	0	0	0	0	0	1	0	0										22.3963												20.4344
Q9XXE6	Q9XXE6	oxi-1	HECT-type E3 ubiquitin transferase	tr|Q9XXE6|Q9XXE6_CAEEL HECT-type E3 ubiquitin transferase OS=Caenorhabditis elegans OX=6239 GN=oxi-1 PE=1 SV=1	120.8	1	1	0.9359	0	0	0	0	0	0	0	0	0	1	0	0										22.9072												21.9054
Q9XXT5	Q9XXT5	lpin-1	LNS2/PITP domain-containing protein	tr|Q9XXT5|Q9XXT5_CAEEL LNS2/PITP domain-containing protein OS=Caenorhabditis elegans OX=6239 GN=lpin-1 PE=1 SV=2	89.45	1	1.1	0.9241	0	0	0	0	0	0	0	0	0	1	0	0										24.1963												23.5165
U4PBY0	U4PBY0	eel-1	HECT-type E3 ubiquitin transferase	tr|U4PBY0|U4PBY0_CAEEL HECT-type E3 ubiquitin transferase OS=Caenorhabditis elegans OX=6239 GN=eel-1 PE=1 SV=1	466.14	1	0.2	0.9368	0	0	0	0	0	0	0	0	0	1	0	0										25.6581												22.8304
V6CLI5	V6CLI5	acs-13	Long-chain-fatty-acid--CoA ligase	tr|V6CLI5|V6CLI5_CAEEL Long-chain-fatty-acid--CoA ligase OS=Caenorhabditis elegans OX=6239 GN=acs-13 PE=1 SV=1	79.65	1	1.7	0.6627	0	0	0	0	0	0	0	0	0	1	0	0
W6RQY9	W6RQY9	ints-3	SOSS complex subunit A homolog	tr|W6RQY9|W6RQY9_CAEEL SOSS complex subunit A homolog OS=Caenorhabditis elegans OX=6239 GN=ints-3 PE=1 SV=1	119.41	1	1	0.9282	0	0	0	0	0	0	0	0	0	1	0	0
W6RTE4	W6RTE4	ntl-4	CCR4-NOT transcription complex subunit 4	tr|W6RTE4|W6RTE4_CAEEL CCR4-NOT transcription complex subunit 4 OS=Caenorhabditis elegans OX=6239 GN=ntl-4 PE=1 SV=1	90.37	1	1.3	0.9359	0	0	0	0	0	0	0	0	0	1	0	0										24.996												24.6463
contam_Q2HJF0	contam_Q2HJF0	LOC525947	Serotransferrin-like	tr|contam_Q2HJF0|Q2HJF0_BOVIN Serotransferrin-like OS=Bos taurus GN=LOC525947 PE=2 SV=1	69.14	1	1.4	0.5267	0	0	0	0	0	0	0	0	0	0	0	0	21.8375			21.7524	20.7065		21.9793			21.477	20.2681		20.9523			20.9065	19.7143		20.9605			21.0087	19.5759		20.8763			21.1102	20.1738
[truncated: 96 more columns]

## Sheet: Phosphosites_identified
Table: Condifidentaly identified phosphosites. Filtered for best localization probabilty more than 80%.
							Modification evidence								Spectral Count
Protein site identifier	Representative protein	Gene name	Protein name	Protein site	Modified residue	Sequence window	Probability	Best localization probability	Modification multiplicity	# Sequences	# Modified sequences	Sequences	Modified sequences	Total spectral count	WT_1	WT_2	WT_3	daf-2_1	daf-2_2	daf-2_3	akt-1_1	akt-1_2	akt-1_3	par-1-AID_1	par-1-AID_2	par-1-AID_3	Site ID
daf-16 - S78	O16850	daf-16	Forkhead box protein O	78	S	QERSASFGGVT	1	0.971	1	1	1	SASFGGVTQYSQQFLR	SAS[79.9663]FGGVTQYSQQFLR	74	7	7	8	3	3	2	3	5	2	5	7	6	O16850_78
daf-16 - S97	O16850	daf-16	Forkhead box protein O	97	S	EKCSFSPYFHT	1	0.947	1	1	1	CSFSPYFHTSLETVDSGR	CSFS[79.9663]PYFHTSLETVDSGR	1	0	0	0	1	0	0	0	0	0	0	0	0	O16850_97
daf-16 - S103	O16850	daf-16	Forkhead box protein O	103	S	PYFHTSLETVD	1	0.947	1	1	1	CSFSPYFHTSLETVDSGR	CSFSPYFHTS[79.9663]LETVDSGR	11	1	1	1	1	1	0	1	1	1	1	1	1	O16850_103
daf-16 - S158	O16850	daf-16	Forkhead box protein O	158	S	FRMSESPDDTV	1	0.963	1	1	2	MSESPDDTVSGKK	MSES[79.9663]PDDTVSGKK;M[15.9949]SES[79.9663]PDDTVSGKK	18	1	3	1	1	2	1	1	2	1	0	2	1	O16850_158
daf-16 - S249	O16850	daf-16	Forkhead box protein O	249	S	EGAGKSSWWVI	1	0.906	1	1	1	IQNEGAGKSSWWVINPDAK	IQNEGAGKS[79.9663]SWWVINPDAK	7	3	1	0	0	0	0	0	0	1	0	1	0	O16850_249
daf-16 - S271	O16850	daf-16	Forkhead box protein O	271	S	RTRERSNTIET	1	0.962	1	2	2	ERSNTIETTTK;TRERSNTIETTTK	ERS[79.9663]NTIETTTK;TRERS[79.9663]NTIETTTK	28	3	3	2	3	2	1	3	1	2	1	2	2	O16850_271
daf-16 - T273	O16850	daf-16	Forkhead box protein O	273	T	RERSNTIETTT	1	0.974	1	2	2	ERSNTIETTTK;SNTIETTTK	ERSNT[79.9663]IETTTK;SNT[79.9663]IETTTK	39	3	2	4	2	1	1	1	2	3	3	5	3	O16850_273
daf-16 - S314	O16850	daf-16	Forkhead box protein O	314	S	NSIAGSIQTIS	1	0.944	1	1	2	ALMGSLHSTLNGNSIAGSIQTISHDLYDDDSMQGAFDNVPSSFRPR	ALMGSLHSTLNGNSIAGS[79.9663]IQTISHDLYDDDSM[15.9949]QGAFDNVPSSFRPR;ALM[15.9949]GSLHSTLNGNSIAGS[79.9663]IQTISHDLYDDDSM[15.9949]QGAFDNVPSSFRPR	13	1	2	3	0	0	0	2	3	2	0	0	0	O16850_314
daf-16 - S345	O16850	daf-16	Forkhead box protein O	345	S	RPRTQSNLSIP	1	0.974	1;2	1	2	TQSNLSIPGSSSR	TQS[79.9663]NLSIPGSSSR;TQS[79.9663]NLS[79.9663]IPGSSSR	58	1	8	6	1	1	1	2	5	5	4	8	4	O16850_345
daf-16 - S348	O16850	daf-16	Forkhead box protein O	348	S	TQSNLSIPGSS	1	0.975	1;2	1	2	TQSNLSIPGSSSR	TQSNLS[79.9663]IPGSSSR;TQS[79.9663]NLS[79.9663]IPGSSSR	76	3	10	8	1	1	1	4	7	6	6	10	5	O16850_348

## Sheet: Phosphosites_quantified
					Modification evidence						Site intensity normalized to unNormalized protein LFQ intensity [log2]																	daf-2 / WT		akt-1 / WT		par-1-AID / WT
Protein site identifier	Representative protein	Gene name	Protein name	Protein sites	Best isoform probability	Modification count	# Sequences	# Modified sequences	Sequences	Modified sequences	WT_1	WT_2	WT_3	daf-2_1	daf-2_2	daf-2_3	akt-1_1	akt-1_2	akt-1_3	par-1-AID_1	par-1-AID_2	par-1-AID_3	WT	daf-2	akt-1	par-1	par-1-AID	Ratio [log2]	Average expression	Ratio [log2]	Average expression	Ratio [log2]	Average expression	Unnamed: 0	Site ID	Valid
daf-16 - T102	O16850	daf-16	Forkhead box protein O	102	0.374	1	1	1	EKCSFSPYFHTSLETVDSGR	EKCSFSPYFHT[79.9663]SLETVDSGR		23.0046	22.5576		21.4042				20.9609				22.7811	21.4042	20.9609			-1.37693	22.0927	-1.8202	21.871		22.7811	0	O16850_102	TRUE
daf-16 - S103	O16850	daf-16	Forkhead box protein O	103	0.947	1	1	1	CSFSPYFHTSLETVDSGR	CSFSPYFHTS[79.9663]LETVDSGR	24.653	24.6596	24.3766	25.5134	24.1142	24.1043	23.7162	23.9097	24.0419	24.4778	24.231	24.7994	24.5631	24.5773	23.8893	23.0085	24.5027	0.0142273	24.5702	-0.673814	24.2262	-0.060344	24.5329	1	O16850_103	TRUE
daf-16 - T106	O16850	daf-16	Forkhead box protein O	106	0.864	1	1	1	EKCSFSPYFHTSLETVDSGR	EKCSFSPYFHTSLET[79.9663]VDSGR										22.4172	22.5811	22.2267					22.4084						22.4084	2	O16850_106	TRUE
daf-16 - S158	O16850	daf-16	Forkhead box protein O	158	0.963	1	1	2	MSESPDDTVSGKK	MSES[79.9663]PDDTVSGKK;M[15.9949]SES[79.9663]PDDTVSGKK	24.0409	24.5038	23.5983	23.068	23.455	22.798	24.2291	24.5503	23.4798	23.7247	24.0329	23.4053	24.0477	23.107	24.0864	23.2599	23.721	-0.940712	23.5773	0.0387281	24.067	-0.326714	23.8843	3	O16850_158	TRUE
daf-16 - S179	O16850	daf-16	Forkhead box protein O	179	0.638	1	1	1	NAWGNMSYAELITTAIMASPEKR	NAWGNM[15.9949]S[79.9663]YAELITTAIM[15.9949]ASPEKR	22.6977		21.5717				20.9751						22.1347		20.9751				22.1347	-1.15956	21.5549		22.1347	4	O16850_179	TRUE
daf-16 - Y180	O16850	daf-16	Forkhead box protein O	180	0.405	1	1	1	NAWGNMSYAELITTAIMASPEKR	NAWGNM[15.9949]SY[79.9663]AELITTAIM[15.9949]ASPEKR																								5	O16850_180	TRUE
daf-16 - S249	O16850	daf-16	Forkhead box protein O	249	0.906	1	4	4	IQNEGAGKSSWWVINPDAK;IQNEGAGKSSWWVINPDAKPGR;SSWWVINPDAK;SSWWVINPDAKPGR	IQNEGAGKS[79.9663]SWWVINPDAK;IQNEGAGKS[79.9663]SWWVINPDAKPGR;S[79.9663]SWWVINPDAK;S[79.9663]SWWVINPDAKPGR	27.4809	25.8075	25.896	25.3982	24.2234		26.801		26.2486	25.2007	24.5894	23.9589	26.3948	24.8108	26.5248	26.3984	24.583	-1.584	25.6028	0.12999	26.4598	-1.81179	25.4889	6	O16850_249	TRUE
daf-16 - S271	O16850	daf-16	Forkhead box protein O	271	0.962	1	2	2	ERSNTIETTTK;TRERSNTIETTTK	ERS[79.9663]NTIETTTK;TRERS[79.9663]NTIETTTK	25.9879	26.0319	25.9999	26.4007	25.6669	26.4165	25.9663	25.5131	25.7999	25.3422	25.5245	25.3148	26.0066	26.1614	25.7598	25.9385	25.3938	0.154802	26.084	-0.246802	25.8832	-0.612738	25.7002	7	O16850_271	TRUE
daf-16 - T273	O16850	daf-16	Forkhead box protein O	273	0.974	1	2	2	ERSNTIETTTK;SNTIETTTK	ERSNT[79.9663]IETTTK;SNT[79.9663]IETTTK	28.0415	27.6114	28.1412	24.6268	24.341	25.1704	27.641	27.4763	27.5748	27.9306	27.634	28.3693	27.9313	24.7127	27.564	28.3242	27.978	-3.21863	26.322	-0.367302	27.7477	0.0466232	27.9547	8	O16850_273	TRUE
daf-16 - S310	O16850	daf-16	Forkhead box protein O	310	0.466	1	1	1	ALMGSLHSTLNGNSIAGSIQTISHDLYDDDSMQGAFDNVPSSFRPR	ALM[15.9949]GSLHSTLNGNS[79.9663]IAGSIQTISHDLYDDDSM[15.9949]QGAFDNVPSSFRPR																								9	O16850_310	TRUE
daf-16 - S314	O16850	daf-16	Forkhead box protein O	314	0.944	1	1	2	ALMGSLHSTLNGNSIAGSIQTISHDLYDDDSMQGAFDNVPSSFRPR	ALMGSLHSTLNGNSIAGS[79.9663]IQTISHDLYDDDSM[15.9949]QGAFDNVPSSFRPR;ALM[15.9949]GSLHSTLNGNSIAGS[79.9663]IQTISHDLYDDDSM[15.9949]QGAFDNVPSSFRPR		23.3727	24.482					24.31	23.8595	23.4374	22.2241		23.9274		24.0848		22.8307		23.9274	0.157411	24.0061	-1.09661	23.379	10	O16850_314	TRUE
daf-16 - S345	O16850	daf-16	Forkhead box protein O	345	0.972	1	1	1	TQSNLSIPGSSSR	TQS[79.9663]NLSIPGSSSR	26.9653	26.8111	27.187	25.089	24.9163	25.2973		27.5223	27.2853	27.1107	27.0412	27.2323	26.9878	25.1009	27.4038	27.1657	27.1281	-1.88696	26.0443	0.416007	27.1958	0.14027	27.0579	11	O16850_345	TRUE
daf-16 - S345 / S348	O16850	daf-16	Forkhead box protein O	345;348	0.94965	2	1	1	TQSNLSIPGSSSR	TQS[79.9663]NLS[79.9663]IPGSSSR		28.4145	28.1768		24.5775	23.9663	25.9047	27.7754	28.316	27.8442	29.0065	28.0991	28.2957	24.2719	27.3321	28.0278	28.3166	-4.02377	26.2838	-0.963629	27.8139	0.0209231	28.3061	12	O16850_345_348	TRUE
daf-16 - S348	O16850	daf-16	Forkhead box protein O	348	0.968	1	1	1	TQSNLSIPGSSSR	TQSNLS[79.9663]IPGSSSR	29.5932	29.4348	29.6177	28.1851	27.5436	28.1542	29.6996	29.8926	29.6234	30.0065	29.7665	30.3979	29.5486	27.961	29.7385	29.6916	30.057	-1.58761	28.7548	0.189959	29.6436	0.508418	29.8028	13	O16850_348	TRUE
daf-16 - S357	O16850	daf-16	Forkhead box protein O	357	0.313	1	1	1	VSPAIGSDIYDDLEFPSWVGESVPAIPSDIVDRTDQMR	VS[79.9663]PAIGSDIYDDLEFPSWVGESVPAIPSDIVDRTDQM[15.9949]R							18.3005								18.3005						18.3005			14	O16850_357	TRUE
daf-16 - S78	O16850	daf-16	Forkhead box protein O	78	0.971	1	1	1	SASFGGVTQYSQQFLR	SAS[79.9663]FGGVTQYSQQFLR	29.5593	26.0467	28.8543	28.27	26.9561	27.4002	28.6989	27.8204	26.1664	30.0364	28.0474	27.5775	28.1534	27.5421	27.5619	29.0418	28.5538	-0.611298	27.8477	-0.591481	27.8576	0.400365	28.3536	15	O16850_78	TRUE
daf-16 - S95	O16850	daf-16	Forkhead box protein O	95	0.326	1	1	1	EKCSFSPYFHTSLETVDSGR	EKCS[79.9663]FSPYFHTSLETVDSGR				22.8094	21.7725		20.2345			20.8052	20.8458			22.2909	20.2345		20.8255		22.2909		20.2345		20.8255	16	O16850_95	TRUE
daf-16 - S97	O16850	daf-16	Forkhead box protein O	97	0.947	1	1	1	CSFSPYFHTSLETVDSGR	CSFS[79.9663]PYFHTSLETVDSGR				22.9801	21.4142									22.1971					22.1971					17	O16850_97	TRUE
