# Supplementary material for: Proximity labeling of DAF-16 FOXO highlights aging regulatory proteins
Source: Nat Commun. 2025 Dec 11;16:11355. doi: 10.1038/s41467-025-66409-0 (PMC12727705; doi:10.1038/s41467-025-66409-0)
Supplement: Supplementary file 6 — Supplementary Dataset 4 [file 41467_2025_66409_MOESM6_ESM.xlsx]

## Sheet: Sheet1
Identifier	Strain genotype		Source
N2	Bristol strain N2 Wild type		CGC
AX7884	pod-2(syb1772) II; mccc-1(syb1666) IV; pyc-1(syb1680) V; pcca-1(syb1626) X		Artan et al., 2022, JBC. PMID: 35933017
AX8342	daf-16(db1395[daf-16::TurboID::mNeongreen::3xFLAG]) I; pod-2(syb1772) II; mccc-1(syb1666) IV; pyc-1(syb1680) V; pcca-1(syb1626) X		This study
AX8415	daf-16(db1395[daf-16::TurboID::mNeongreen::3xFLAG]) I; pod-2(syb1772) II; daf-2(e1370) III; mccc-1(syb1666) IV; pyc-1(syb1680) V; pcca-1(syb1626) X		This study
AX8623	par-1(db1498[par-1::linker::mScarlet::AID:: 3xFLAG::par-1 exon11a) V		This study
AX8643	par-1(db1498[par-1::linker::mScarlet::AID:: 3xFLAG::par-1 exon11a) V; wrdSi23[eft-3p::TIR1::F2A::mTagBFP::tbb-2 3'UTR::loxP] I		This study
AX8947	daf-16(db1574[daf-16::mNeongreen::HA]) I		This study
AX8960	daf-16(db1574[daf-16::mNeongreen::HA]) I; par-1(db1498[par-1::linker::mScarlet::AID::3xFlag::par-1 exon11a) V		This study
AX9022	daf-16(db1574[daf-16::mNeongreen::HA]) I; par-1(db1498[par-1::linker::mScarlet::AID::3xFlag::par-1 exon11a) V; wrdSi23[eft-3p::TIR1::F2A::mTagBFP::tbb-2 3'UTR::loxP] I		This study
AX9025	daf-16(mgDf50) I; par-1(db1498[par-1::linker::mScarlet::AID:: 3xFLAG::par-1 exon11a) V		This study
AX9026	daf-16(mgDf50) I; par-1(db1498[par-1::linker::mScarlet::AID::3xFLAG::par-1 exon11a) V; wrdSi23[eft-3p::TIR1::F2A::mTagBFP::tbb-2 3'UTR::loxP] I		This study
AX9052	daf-16(db1574[daf-16::mNeongreen::HA]) I; akt-1(ok525) V		This study
AX9053	daf-16(db1574[daf-16::mNeongreen::HA]) I; daf-2(e1370) III		This study
AX8876	zfh-2(db1500[zfh-2::linker::mScarlet::AID::3xFLAG]) I; daf-2(e1370) III		This study
AX8996	daf-16(db1574[daf-16::mNeongreen::HA]) zfh-2(db1500[zfh-2::linker::mScarlet::AID::3xFLAG]) I; daf-2(e1370) III		This study
AX9134	daf-16(db1654[daf-16(S249A)::mNeongreen::HA]) I		This study
AX9136	daf-16(db1656[daf-16(S249D)::mNeongreen::HA]) I		This study
AX9145	daf-16(db1654[daf-16(S249A)::mNeongreen::HA]) I; daf-2(e1370) III		This study
AX9147	daf-16(db1656[daf-16(S249D)::mNeongreen::HA]) I; daf-2(e1370) III		This study
AX8625	zfh-2(db1500[zfh-2::linker::mScarlet::AID::3xFlag]) I		This study
AX8644	zfh-2(db1500[zfh-2::linker::mScarlet::AID::3xFlag]) wrdSi23[eft-3p::TIR1::F2A::mTagBFP::tbb-2 3'UTR::loxP] I		This study
AX8876	zfh-2(db1500[zfh-2::linker::mScarlet::AID::3xFlag]) I; daf-2(e1370) III		This study
AX8726	zfh-2(db1500[zfh-2::linker::mScarlet::AID::3xFlag]) wrdSi23[eft-3p::TIR1::F2A::mTagBFP::tbb-2 3'UTR::loxP] I; daf-2(e1370) III;		This study
AX8880	zfh-2(db1500[zfh-2::linker::mScarlet::AID::3xFlag]) daf-16(mgDf50) I		This study
AX8882	zfh-2(db1500[zfh-2::linker::mScarlet::AID::3xFlag]) daf-16(mgDf50) wrdSi23[eft-3p::TIR1::F2A::mTagBFP::tbb-2 3'UTR::loxP] I		This study
AX8839	zfh-2(db1500[zfh-2::linker::mScarlet::AID::3xFlag]) daf-16(mgDf50) I; daf-2(e1370) III; wrdSi23[eft-3p::TIR1::F2A::mTagBFP::tbb-2 3'UTR::loxP] I		This study
AX8840	zfh-2(db1500[zfh-2::linker::mScarlet::AID::3xFlag]) daf-16(mgDf50) I; daf-2(e1370) III		This study
AX8878	zfh-2(db1500[zfh-2::linker::mScarlet::AID::3xFlag]) I; mtl-1(db1520[mtl-1::linker::mNeongreen-3XFLAG]) V		This study
AX8879	zfh-2(db1500[zfh-2::linker::mScarlet::AID::3xFlag]) wrdSi23[eft-3p::TIR1::F2A::mTagBFP::tbb-2 3'UTR::loxP] I; mtl-1(db1520[mtl-1::linker::mNeongreen-3XFLAG]) V		This study
AX9192	daf-2(e1370) III; par-1(db1498[par-1::linker::mScarlet::AID::3xFlag::par-1 exon11a) V		This study
AX9193	wrdSi23[eft-3p::TIR1::F2A::mTagBFP::tbb-2 3'UTR::loxP] I; daf-2(e1370) III; par-1(db1498[par-1::linker::mScarlet::AID::3xFlag::par-1 exon11a) V		This study
AX9196	daf-16(db1656[daf-16(S249D)::mNeongreen::HA]) I; par-1(db1498[par-1::linker::mScarlet::AID::3xFlag::par-1 exon11a) V		This study
AX9197	daf-16(db1656[daf-16(S249D)::mNeongreen::HA]) wrdSi23[eft-3p::TIR1::F2A::mTagBFP::tbb-2 3'UTR::loxP] I; par-1(db1498[par-1::linker::mScarlet::AID::3xFlag::par-1 exon11a) V		This study
AX9200	daf-16(db1656[daf-16(S249D)::mNeongreen::HA]) I; daf-2(e1370) III; par-1(db1498[par-1::linker::mScarlet::AID::3xFlag::par-1 exon11a) V		This study
AX9201	daf-16(db1656[daf-16(S249D)::mNeongreen::HA]) wrdSi23[eft-3p::TIR1::F2A::mTagBFP::tbb-2 3'UTR::loxP] I; daf-2(e1370) III; par-1(db1498[par-1::linker::mScarlet::AID::3xFlag::par-1 exon11a) V		This study
AX9202	mtl-1(db1520[mtl-1::linker::mNeongreen-3XFLAG]) par-1(db1498[par-1::linker::mScarlet::AID::3xFlag::par-1 exon11a) V		This study
AX9203	wrdSi23[eft-3p::TIR1::F2A::mTagBFP::tbb-2 3'UTR::loxP] I; mtl-1(db1520[mtl-1::linker::mNeongreen-3XFLAG]) par-1(db1498[par-1::linker::mScarlet::AID::3xFlag::par-1 exon11a) V		This study
AX9025	daf-16(mgDf50) I; par-1(db1498[par-1::linker::mScarlet::AID::3xFlag::par-1 exon11a) V		This study
AX9026	daf-16(mgDf50) wrdSi23[eft-3p::TIR1::F2A::mTagBFP::tbb-2 3'UTR::loxP] I; par-1(db1498[par-1::linker::mScarlet::AID::3xFlag::par-1 exon11a) V		This study
AX8764	mtl-1(db1520[mtl-1::linker::mNeongreen-3XFLAG]) V		This study
AX8792	daf-2(e1370) III; mtl-1(db1520[mtl-1::linker::mNeongreen-3XFLAG]) V		This study
AX9334	daf-16(db1574[daf-16::mNeongreen::HA]) I; akt-1(ok525) V; akt-2(ok393) X		This study
AX9337	daf-16(db1656[daf-16(S249D)::mNeongreen::HA]) I; akt-1(ok525) V; akt-2(ok393) X		This study
JH3616	par-1(ax4206[par-1::meGFP]) V		Folkmann et al., 2019, Development. PMID: 30814118
JH3618	par-1(ax4207[par-1(K1170S, R1171S)::meGFP]) V		Folkmann et al., 2019, Development. PMID: 30814118
JH3619	par-1(ax4208[par-1(ΔKA1)::meGFP]) V/nT1[qIs51]		Folkmann et al., 2019, Development. PMID: 30814118
JH3620	par-1(ax4209[par-1(T983A)::meGFP]) V/nT1[qIs51]		Folkmann et al., 2019, Development. PMID: 30814118
