# Supplementary material for: Proximity labeling of DAF-16 FOXO highlights aging regulatory proteins
Source: Nat Commun. 2025 Dec 11;16:11355. doi: 10.1038/s41467-025-66409-0 (PMC12727705; doi:10.1038/s41467-025-66409-0)
Supplement: Supplementary file 7 — Supplementary Dataset 5 [file 41467_2025_66409_MOESM7_ESM.xlsx]

## Sheet: Sheet1
	crRNA name				Sequence
	daf-16-C terminus				ATGAGCTGAGTCAAGCTGGA
	daf-16-S249				AACCCACCACGAGCTCTTTC
	par-1-Exon 11				AGCACCCGATAATTGATTTG
	zfh-2				GTTTTGTTATGGCGTCGTCG
	mtl-1				TCAACACCAGGGAACTGCTG
	Primer name				Sequence
	F-par-1-mSc-AID-3xFLAG-HA				ACGGGAGGTCCACCACAACGAGCCACATCACAGCAAATGTCTCGTTCGGCAACAACCAATAGTGCAAATATGGGTGCATCATCAGGAGGTGCTGCTGCTGCTGGATCCGCTGGATCCGCT
	R-par-1-mSc-AID-3xFLAG-HA				AAACAAAACTAGAAAAAAGTGAGAGCATAGGAGCTTACCTGACTAGAAGCACCCGTAGAAGAAGGAGCACCCGACAATTGATTTGTAGCAGAAGCCTTGTCATCGTCATCCTTGTAATCG
	F-zfh-2-mSc-AID-3xFLAG-HA				TACTCGTGCAAAAGCTGTCAAAGTGATTTCTGTCTTCAATCCGAGTATCAATTCCATCTCTCAATGCCTCCTCATACTACTACTACTACCACGACGACGCCAGGATCCGCTGGATCCGCT
	R-zfh-2-mSc-AID-3xFLAG-HA				GAGAGAGAGAGAGAGAGAGAGAGAGACGGAAATAGGTCCTTGAGTGAAGACGGCAAATGAAATGACATGAGGTGACTATTTGGGGGGTTTTGTTACTTGTCATCGTCATCCTTGTAATCG
	F-mtl-1-mNG-3xFLAG-HA				GTGCAAACTGTCATTGTGCAGAGCAGAAGCAGTGCGGAGACAAGACCCATCAACACCAGGGAACTGCTGCTGCTCATGGATCCGCTGGATCCGCTGCTGGAATGGTGTCGAAGGGAGAAG
	R-mtl-1-mNG-3xFLAG-HA				TATTAGTTTACATAAATCTCGGAGGTAATTACAATTTAGTAGGATGTTCACAGTTTAGTAGGAATTGTGGTATTTTCAGATTCAACTCTGAAACATTTTACTTGTCATCGTCATCCTTGT
	F-daf-16-mNG-HAtag-HA				TGGATACTATGGATGTTGATGCATTGATCAGACATGAGCTGAGTCAAGCcGGAGGaCAGCATATTCATTTTGATTTGGGATCCGCTGGATCCGCTGCTGGAATGGTGTCGAAGGGAGAAG
	R-daf-16-mNG-HAtag-HA				AAGGGAAAAGAGAGGAATTTTGAGCTAAACGTTCAAAAAAAAAATCAATAATTAAGCATAATCTGGAACATCGTATGGATATCCCGATCCAGACTTGTAGAGTTCATCCATTCCCATCAC
	DAF-16-S249A-ssODN				CTCGTTTCATGCGAATTCAGAATGAAGGAGCCGGAAAGGCCTCGTGGTGGGTTATTAATCCAGATGCAAAGCCAGGAAGG
	DAF-16-S249D-ssODN				CTCGTTTCATGCGAATTCAGAATGAAGGAGCCGGAAAGGACTCGTGGTGGGTTATTAATCCAGATGCAAAGCCAGGAAGG
	qPCR primers
	Primer name				Sequence
	F-dpff-1				CTCGATTGACCCCATCTCGT
	R-dpff-1				ATTTCGCGCTGCATTTGTCA
	F-zfh-2				ATGTGCCAAAGTGATAAGACGC
	R-zfh-2				CCTTGAGTGAAGACGGCAAATG
	F-xpc-1				ACGCGTTCCGTCCACTTAAT
	R-xpc-1				ACAGAAGAGAAGCGTAGCCC
	F-fcp-1				TGTGTCGGATACGCTAGCAA
	R-fcp-1				CCACAGTCATTGGTTTGTCGG
	F-unc-104				CCAGTTGCTGAAGGATGGCT
	R-unc-104				TCCAATCGTTGTCTGTCGGG
	F-par-1				TCCCGAAGCGAAAAGTGTCT
	R-par-1				TCGTGCATGTGATGAAGAGTTTT
	F-apt-9				ACAAGCGACGCACTGAAAAC
	R-apt-9				TGACAGGTGGAACTGCGAAA
	F-syd-1				GAGCCACGTGGTCAGCTTAT
	R-syd-1				CCACGGAGCCACATAAAACG
	F-tmyb-1				ATCAAGCTCATCGGCCCAAA
	R-tmyb-1				TGGAGGTTGATTAAATACTGTTCGT
	F-pbrm-1				AGCAACTGCCAGGAATACCC
	R-pbrm-1				GTCGTCCGTTTTCAATTCTCCTT
	F-daf-16				GCTCCCTTCACTCGACACTT
	R-daf-16				TTGAGTTCGGGGACGGAAAG
