# Supplementary material for: Proximity labeling of DAF-16 FOXO highlights aging regulatory proteins
Source: Nat Commun. 2025 Dec 11;16:11355. doi: 10.1038/s41467-025-66409-0 (PMC12727705; doi:10.1038/s41467-025-66409-0)
Supplement: Supplementary file 10 — Source Data [file 41467_2025_66409_MOESM10_ESM.xlsx]

## Sheet: Fig.1b
			daf-16::mNeongreen::TurboID::3xFLAG						daf-2(e1370); daf-16::mNeongreen::TurboID::3xFLAG

## Sheet: Fig.1c
	Please see Supplementary Data 1

## Sheet: Fig.1d
	Please see Supplementary Data 1

## Sheet: Fig.1e
	Protein IDs	Protein names	Gene names	log2FC_daf-2; daf-16-TbID_vs_daf-16-TbID	P.Value_daf-2; daf-16-TbID_vs_daf-16-TbID
	Q09477	Zinc finger protein dpff-1	dpff-1	4.57772	3.64108e-05
	Q9N4C3	XPC (Xeroderma Pigmentosum group C) DNA repair gene homolog	xpc-1	4.44589	5.86195e-06
	V6CLN5	Zinc Finger and Homeobox	zfh-2	4.44435	1.09166e-06
	P30630;CON__tr|G3MYZ3|G3MYZ3_BOVIN	Protein lin-9	lin-9	4.37234	0.000353759
	Q95QG8	RNA polymerase II subunit A C-terminal domain phosphatase	fcp-1	4.26201	0.00140056
	G5EEY5	HMG box domain-containing protein	pbrm-1	4.19822	1.2638e-05
	Q9U263;Q95XE2	Histone-lysine N-methyltransferase set-26	set-26	4.07539	7.39175e-05
	P34447	Zinc finger protein zfp-1	zfp-1	4.06155	0.000109788
	P53016	Replication factor C subunit 4	rfc-4	4.00584	0.00385455
	U4PCM1	pre-mRNA 3 end processing protein pfs-2	pfs-2	3.91434	0.00053535
	Q18508	Protein mel-28	mel-28	3.73139	0.000683724
	Q93230	Vacuolar protein sorting-associated protein 72 homolog	C17E4.6	3.52713	0.000340066
	E9P861	PHD-type domain-containing protein	taf-3	3.50032	1.19328e-05
	G5EC45	Replication stress response regulator SDE2	sde-2	3.46499	0.00271337
	G5EDF0	Grainyhead-like protein 1 homolog	grh-1	3.43109	0.00186648
	G5EF07	BTAF (TBP-associated factor) homolog	btf-1	3.42756	0.000279141
	Q4JFH9	CREB homolog crh-2	crh-2	3.40915	0.0010119
	H2KYH3	E3 ubiquitin-protein ligase RING2 homolog spat-3	spat-3	3.30651	8.69062e-05
	Q22139	Suppressor/Enhancer of Lin-12	sel-13	3.28571	0.000985331
	G5EGN3	GATA-like transcription factor ELT-6	elt-6	3.27946	0.00430182
	A5JYT9	Relative of Woc homolog	row-1	3.26476	0.00534002
	Q2A950	PHD finger protein 10	phf-10	3.23698	0.000175773
	Q27522	Probable S-adenosylmethionine synthase 5	sams-5	3.23212	0.000997586
	G5EGM3	Transcription initiation factor TFIID subunit 1	taf-1	3.2096	0.000108621
	Q21701	Nuclear hormone receptor family member nhr-12	nhr-12	3.1983	0.00222572
	O17917	Probable E3 ubiquitin-protein ligase rnf113	rnf-113	3.19373	0.0131569
	Q17886	Protein NASP homolog 1	nasp-1	3.13747	0.000103447
	Q9BL39	HMG box domain-containing protein	swsn-3	3.12994	6.13828e-07
	Q7JM44	Transcription factor sma-9	sma-9	3.0765	0.00234884
	P34618	Chromo domain-containing protein cec-1	cec-1	3.07283	0.000814516

## Sheet: Fig.1f
	Protein IDs	Protein names	Gene names	log2FC_daf-2; daf-16-TbID_vs_daf-16-TbID	P.Value_daf-2; daf-16-TbID_vs_daf-16-TbID
	P23678	Kinesin-like protein unc-104	unc-104	-4.28374	0.00107381
	Q95QX5	GAT domain-containing protein	tmyb-1	-3.59324	2.79888e-06
	Q86NH1	Rho GTPase-activating protein syd-1	syd-1	-3.51903	0.000580237
	P46873	Osmotic avoidance abnormal protein 3	osm-3	-3.21423	0.0188121
	Q9TW45	Serine/threonine-protein kinase par-1	par-1	-3.02838	0.00026763
	Q23165	AdaPTin or adaptin-related protein	apt-9	-2.7075	0.000382218
	Q45EK1	TransThyretin-Related family domain	ttr-36	-2.4288	0.0152857
	Q9TW65	Dystrophin-1	dys-1	-2.37879	0.00292812
	O17905	Moesin/ezrin/radixin homolog 1	frm-3	-2.23394	0.00703875
	O61861	Actin-related protein 2/3 complex subunit 5	arx-7	-2.17944	0.0398884
	P34288	GTPase-activating protein pac-1	pac-1	-2.14811	0.0171089
	Q18286	Exocyst complex component 6	sec-15	-2.13355	0.00896873
	G5EEN4	Germinal center kinase 3	gck-3	-2.06264	0.0190581

## Sheet: Fig.2a
		set 1																									set 2
		set 3

## Sheet: Fig.2b
	Set 1												Set 2											Set 3
	a-tubulin			flag		ratio		RNAi					a-tubulin			flag		ratio		RNAi				a-tubulin			flag		ratio		RNAi
1	26950.5		1	5971.92		0.221589		C07A12.7				1	26479.3		1	10128.7		0.382512		C07A12.7			1	33918.9		1	9399.84		0.277127		C07A12.7
2	33149.9		2	5309.15		0.160155		cec-1				2	30216		2	9190.55		0.304162		cec-1			2	35067.5		2	10747.5		0.306481		cec-1
4	29317.2		4	12950.1		0.441724		ctrl				4	26299.4		4	15531.3		0.590558		ctrl			4	36473.5		4	14978		0.410653		ctrl
6	32338.6		6	604.021		0.018678		daf-16				6	26614.2		6	2697.3		0.101348		daf-16			6	34908.5		6	2967.3		0.0850023		daf-16
7	29371.2		7	1737.41		0.0591533		dpff-1				7	22119.9		7	3045.55		0.137684		dpff-1			7	36337.2		7	3294.72		0.0906706		dpff-1
8	29277		8	7946.65		0.271429		fcp-1				8	27343.9		8	10388.6		0.379924		fcp-1			8	33280.9		8	13627.8		0.409478		fcp-1
9	28223		9	13053.3		0.462505		grh-1				9	22316.8		9	17514.5		0.784813		grh-1			9	35387.6		9	21072.1		0.595464		grh-1
10	28639.3		10	14502.6		0.506389		lin-9				10	20200.5		10	18022.1		0.892162		lin-9			10	33820.6		10	20001.6		0.591404		lin-9
11	29027.9		11	5822.97		0.2006		madf-11				11	21700.1		11	10400.7		0.479292		madf-11			11	37969.3		11	11220.5		0.295514		madf-11
12	20177.7		12	1852.41		0.0918048		mel-28				12	24640.5		12	2675.89		0.108597		mel-28			12	34545.4		12	1781.75		0.051577		mel-28
13	20683.1		13	15807		0.764249		par-1				13	21367.2		13	21653.2		1.01338		par-1			13	30373.1		13	21110.1		0.695027		par-1
14	20396.2		14	4188.18		0.20534		pbrm-1				14	23115.9		14	4299.1		0.18598		pbrm-1			14	27515.2		14	3326.38		0.120892		pbrm-1
15	19944.5		15	39840		1.99754		pfs-2				15	21069.9		15	43852.3		2.08127		pfs-2			15	26821.8		15	44607.2		1.6631		pfs-2
16	20145		16	2411.3		0.119697		sde-2				16	19760.9		16	3197.96		0.161833		sde-2			16	30351.7		16	2527.06		0.0832593		sde-2
17	24273		17	2178.65		0.0897561		sel-13				17	23233		17	2661.89		0.114574		sel-13			17	28145.6		17	1845.16		0.0655578		sel-13
18	18591		18	18962.4		1.01998		sma-9				18	15666.4		18	15071.8		0.962048		sma-9			18	29279.2		18	18288.8		0.624636		sma-9
19	30531.6		19	8307.24		0.272087		taf-3				19	29811.4		19	7849.99		0.263322		taf-3			19	34406.7		19	6019.02		0.174937		taf-3
20	25979		20	22802		0.877708		tag-241				20	23021.5		20	19425.4		0.843792		tag-241			20	27913.3		20	17193.6		0.615967		tag-241
21	32143.2		21	23002.2		0.715617		zfh-2				21	24183.2		21	22094.3		0.913625		zfh-2			21	31341.6		21	23807.3		0.759605		zfh-2
22	29902.6		22	5371.07		0.179619		zfp-1				22	27667.4		22	6613.92		0.239051		zfp-1			22	32606.3		22	5458.83		0.167417		zfp-1

## Sheet: Fig.2c
	Protein IDs	Protein names	Gene names	log2FC_daf-2; daf-16-TbID_vs_daf-16-TbID	P.Value_daf-2; daf-16-TbID_vs_daf-16-TbID
	V6CLN5	Zinc Finger and Homeobox	zfh-2	4.44435	1.09166e-06

## Sheet: Fig.2d
	ZFH-2::AID::mScarlet::3xFLAG

## Sheet: Fig.2f
Set1
							a-tubulin			flag		ratio
zfh-2::mSc::3xFLAG; mtl-1::mNG::3xFLAG						1	23007		1	3059.1		0.132964
zfh-2::mSc::3xFLAG; mtl-1::mNG::3xFLAG; eft-3p::TIR1::BFP						2	22592.4		2	32057.4		1.41895
Set2
							a-tubulin			flag		ratio
zfh-2::mSc::3xFLAG; mtl-1::mNG::3xFLAG						1	18567		1	4448.47		0.23959
zfh-2::mSc::3xFLAG; mtl-1::mNG::3xFLAG; eft-3p::TIR1::BFP						2	22200.8		2	36422.9		1.64061
Set3
							a-tubulin			flag		ratio
zfh-2::mSc::3xFLAG; mtl-1::mNG::3xFLAG						1	23426.2		1	3178.22		0.135669
zfh-2::mSc::3xFLAG; mtl-1::mNG::3xFLAG; eft-3p::TIR1::BFP						2	24559.9		2	40630.3		1.65433

[truncated: 42 more sheets: Fig.2g, Fig.2h-i, Fig.3a, Fig.3b, Fig.3c, Fig.3d, Fig.3e, Fig.3f, Fig.3g, Fig.3h, Fig.3i, Fig.3j-k, Fig.3l, Fig.4c, Fig.4d, Fig. 4e, Fig. 4f, Fig. 4g-h, Fig.5a-b, Fig.5c-d …]
